# Supplementary material for: Atomistic characterization of the maturation mechanisms in the HIV-1 capsid domain
Source: Nat Commun. 2026 Apr 16;17:5265. doi: 10.1038/s41467-026-71988-7 (PMC13265795; doi:10.1038/s41467-026-71988-7)
Supplement: Supplementary file 8 — Source Data [file 41467_2026_71988_MOESM8_ESM.xlsx]

## Sheet: Figure 2B
φ (dihedral)	ξ (distance)	pmf		PDB structure coordinates:
-92.45	50.05	inf		PDB 8G6K (hex)	(40.8 Å, 110°)
-79.95	40.05	inf		PDB 8G6K (pent)	(39.4 Å, 114°)
-54.95	39.05	inf		PDB 8CKX	(40.1 Å, 109°)
-44.95	47.05	12.2273		PDB 8CKW	(39.1 Å, 116°)
-44.95	50.55	13.8833		PDB 8CKV	(40.4 Å, 110°)
-42.45	43.55	16.6704		PDB 9CWV	(49.0 Å, -29°)
-42.45	47.55	16.7352		PDB 6OBH	(41.1 Å, 99°)
-42.45	48.05	16.6843		PDB 5MCX	(42.0 Å, 104°)
-39.95	38.05	19.1909		PDB 4D1K	(50.4 Å, -12°)
-39.95	38.55	18.4115		PDB 3H47	(41.3 Å, 87°)
-39.95	39.05	18.6464		PDB 5HGL	(41.0 Å, 93°)
-39.95	39.55	18.2494		PDB 4USN	(50.6 Å, -34°)
-39.95	40.05	17.3166		PDB 6BHT	(41.3 Å, 88°)
-39.95	40.55	17.0879		PDB 5MCY	(40.6 Å, 114°)
-39.95	41.05	17.4959		PDB 7URN (pent)	(39.9 Å, 114°)
-39.95	41.55	18.1063		PDB 7URN (hex)	(40.7 Å, 108°)
-39.95	42.05	16.237
-39.95	42.55	16.4999
-39.95	43.05	17.5824
-39.95	43.55	18.0917
-39.95	44.05	17.6744
-39.95	44.55	17.4176
-39.95	45.05	17.8344
-39.95	45.55	16.4716
-39.95	46.05	16.0741
-39.95	46.55	16.769
-39.95	47.05	17.6239
-39.95	47.55	17.5294
-39.95	48.05	17.8772
-39.95	48.55	18.5456
-39.95	49.05	18.8063
-39.95	49.55	18.6374
-39.95	50.05	18.2411
-39.95	50.55	18.629
-39.95	51.05	19.2805
-39.95	51.55	19.8396
-37.45	37.55	17.8844
-37.45	38.05	18.0221
-37.45	38.55	17.3518
-37.45	39.05	17.4373
-37.45	39.55	17.4113
-37.45	40.05	16.5367
-37.45	40.55	16.37
-37.45	41.05	16.6901
-37.45	41.55	17.2293
-37.45	42.05	15.9257
-37.45	42.55	16.0119
-37.45	43.05	16.4414
-37.45	43.55	16.9835
-37.45	44.05	16.6358
-37.45	44.55	16.5947
-37.45	45.05	16.8294
-37.45	45.55	15.8715
-37.45	46.05	15.5699
-37.45	46.55	15.9364
-37.45	47.05	16.6355
-37.45	47.55	16.7686
-37.45	48.05	17.0282
-37.45	48.55	17.5386
-37.45	49.05	17.9268
-37.45	49.55	17.8232
-37.45	50.05	17.7422
-37.45	50.55	18.0399
-37.45	51.05	18.6348
-37.45	51.55	18.6523
-37.45	52.05	17.7229
-34.95	37.55	16.1942
-34.95	38.05	16.3408
-34.95	38.55	15.7126
-34.95	39.05	15.7503
-34.95	39.55	15.8037
-34.95	40.05	15.0722
-34.95	40.55	14.9641
-34.95	41.05	15.1573
-34.95	41.55	15.1836
-34.95	42.05	14.6053
-34.95	42.55	14.4238
-34.95	43.05	14.5279
-34.95	43.55	15.0883
-34.95	44.05	14.8612
-34.95	44.55	14.8505
-34.95	45.05	14.9781
-34.95	45.55	14.3831
-34.95	46.05	13.9644
-34.95	46.55	14.264
-34.95	47.05	14.9917
-34.95	47.55	15.095
-34.95	48.05	15.2337
-34.95	48.55	15.6092
-34.95	49.05	16.2232
-34.95	49.55	16.0337
-34.95	50.05	16.0785
-34.95	50.55	16.6185
-34.95	51.05	16.9348
-34.95	51.55	16.8874
-34.95	52.05	15.9509
-32.45	37.55	16.265
-32.45	38.05	16.4563
-32.45	38.55	15.9421
-32.45	39.05	16.0025
-32.45	39.55	15.9306
-32.45	40.05	15.2395
-32.45	40.55	15.1346
-32.45	41.05	15.2858
-32.45	41.55	14.9472
-32.45	42.05	14.6361
-32.45	42.55	14.6259
-32.45	43.05	14.6825
-32.45	43.55	15.0611
-32.45	44.05	14.9344
-32.45	44.55	14.9335
-32.45	45.05	15.0729
-32.45	45.55	14.5645
-32.45	46.05	14.2447
-32.45	46.55	14.3392
-32.45	47.05	14.8816
-32.45	47.55	15.1089
-32.45	48.05	15.2139
-32.45	48.55	15.5404
-32.45	49.05	16.3747
-32.45	49.55	16.1684
-32.45	50.05	16.2327
-32.45	50.55	16.8451
-32.45	51.05	17.0696
-32.45	51.55	17.0056
-32.45	52.05	16.1192
-29.95	37.55	16.4813
-29.95	38.05	16.6719
-29.95	38.55	16.0349
-29.95	39.05	15.9514
-29.95	39.55	16.0338
-29.95	40.05	15.458
-29.95	40.55	15.2717
-29.95	41.05	15.3327
-29.95	41.55	15.0113
-29.95	42.05	14.6154
-29.95	42.55	14.6644
-29.95	43.05	14.7259
-29.95	43.55	15.1323
-29.95	44.05	14.9331
-29.95	44.55	14.9088
-29.95	45.05	15.1245
-29.95	45.55	14.608
-29.95	46.05	14.3606
-29.95	46.55	14.4284
-29.95	47.05	14.8741
-29.95	47.55	15.0726
-29.95	48.05	15.2682
-29.95	48.55	15.511
-29.95	49.05	16.2617
-29.95	49.55	16.2357
-29.95	50.05	16.2814
-29.95	50.55	16.93
-29.95	51.05	17.2252
-29.95	51.55	17.2109
-29.95	52.05	16.4806
-27.45	37.55	16.5182
-27.45	38.05	16.683
-27.45	38.55	15.7833
-27.45	39.05	15.632
-27.45	39.55	15.9752
-27.45	40.05	15.6081
-27.45	40.55	15.1599
-27.45	41.05	15.1096
-27.45	41.55	14.9564
-27.45	42.05	14.4026
-27.45	42.55	14.4456
-27.45	43.05	14.6171
-27.45	43.55	15.0548
-27.45	44.05	14.6981
-27.45	44.55	14.6799
-27.45	45.05	14.8863
-27.45	45.55	14.4876
-27.45	46.05	14.362
-27.45	46.55	14.5449
-27.45	47.05	14.7338
-27.45	47.55	14.8795
-27.45	48.05	14.958
-27.45	48.55	15.1763
-27.45	49.05	15.9366
-27.45	49.55	16.0486
-27.45	50.05	16.1994
-27.45	50.55	16.8165
-27.45	51.05	17.1423
-27.45	51.55	17.1531
-27.45	52.05	16.4715
-24.95	37.55	16.3752
-24.95	38.05	16.4498
-24.95	38.55	15.7058
-24.95	39.05	15.6693
-24.95	39.55	16.0653
-24.95	40.05	15.6417
-24.95	40.55	15.2073
-24.95	41.05	15.2625
-24.95	41.55	15.0553
-24.95	42.05	14.4942
-24.95	42.55	14.5488
-24.95	43.05	14.711
-24.95	43.55	15.1093
-24.95	44.05	14.5509
-24.95	44.55	14.5398
-24.95	45.05	14.8238
-24.95	45.55	14.4443
-24.95	46.05	14.3679
-24.95	46.55	14.6159
-24.95	47.05	14.8818
-24.95	47.55	14.9164
-24.95	48.05	14.8086
-24.95	48.55	15.0049
-24.95	49.05	15.7799
-24.95	49.55	15.8127
-24.95	50.05	16.1089
-24.95	50.55	16.7667
-24.95	51.05	17.1627
-24.95	51.55	17.1853
-24.95	52.05	16.5352
-22.45	37.55	15.5475
-22.45	38.05	15.9232
-22.45	38.55	15.4627
-22.45	39.05	15.5911
-22.45	39.55	15.8344
-22.45	40.05	15.3248
-22.45	40.55	15.0474
-22.45	41.05	15.2305
-22.45	41.55	14.9804
-22.45	42.05	14.4795
-22.45	42.55	14.5636
-22.45	43.05	14.6946
-22.45	43.55	14.8608
-22.45	44.05	14.288
-22.45	44.55	14.2551
-22.45	45.05	14.603
-22.45	45.55	14.2859
-22.45	46.05	14.1412
-22.45	46.55	14.3433
-22.45	47.05	14.6906
-22.45	47.55	14.7303
-22.45	48.05	14.6874
-22.45	48.55	14.977
-22.45	49.05	15.5784
-22.45	49.55	15.4783
-22.45	50.05	15.8599
-22.45	50.55	16.5941
-22.45	51.05	17.0392
-22.45	51.55	17.0325
-22.45	52.05	16.332
-22.45	52.55	13.0057
-19.95	37.55	15.0281
-19.95	38.05	15.7498
-19.95	38.55	15.4411
-19.95	39.05	15.6025
-19.95	39.55	15.8212
-19.95	40.05	15.3483
-19.95	40.55	15.1462
-19.95	41.05	15.3167
-19.95	41.55	15.1535
-19.95	42.05	14.6141
-19.95	42.55	14.6654
-19.95	43.05	14.8162
-19.95	43.55	14.7972
-19.95	44.05	14.2812
-19.95	44.55	14.2878
-19.95	45.05	14.6186
-19.95	45.55	14.3649
-19.95	46.05	14.2045
-19.95	46.55	14.4427
-19.95	47.05	14.8531
-19.95	47.55	14.7966
-19.95	48.05	14.68
-19.95	48.55	14.9663
-19.95	49.05	15.6999
-19.95	49.55	15.6593
-19.95	50.05	16.0047
-19.95	50.55	16.654
-19.95	51.05	17.0664
-19.95	51.55	17.0152
-19.95	52.05	16.3488
-17.45	37.55	14.8889
-17.45	38.05	15.5552
-17.45	38.55	15.1545
-17.45	39.05	15.2604
-17.45	39.55	15.753
-17.45	40.05	15.2437
-17.45	40.55	15.0187
-17.45	41.05	15.1942
-17.45	41.55	15.1338
-17.45	42.05	14.4955
-17.45	42.55	14.5275
-17.45	43.05	14.627
-17.45	43.55	14.5642
-17.45	44.05	14.2093
-17.45	44.55	14.1591
-17.45	45.05	14.4326
-17.45	45.55	14.2071
-17.45	46.05	14.1424
-17.45	46.55	14.3444
-17.45	47.05	14.863
-17.45	47.55	14.6588
-17.45	48.05	14.4315
-17.45	48.55	14.735
-17.45	49.05	15.6954
-17.45	49.55	15.7771
-17.45	50.05	15.9245
-17.45	50.55	16.5244
-17.45	51.05	16.8371
-17.45	51.55	16.8575
-17.45	52.05	16.289
-14.95	37.55	14.9916
-14.95	38.05	15.6226
-14.95	38.55	15.2707
-14.95	39.05	15.1297
-14.95	39.55	15.6289
-14.95	40.05	15.1241
-14.95	40.55	14.912
-14.95	41.05	15.0853
-14.95	41.55	15.1644
-14.95	42.05	14.564
-14.95	42.55	14.5931
-14.95	43.05	14.6696
-14.95	43.55	14.6679
-14.95	44.05	14.2696
-14.95	44.55	14.0837
-14.95	45.05	14.36
-14.95	45.55	14.113
-14.95	46.05	14.1895
-14.95	46.55	14.2753
-14.95	47.05	14.5382
-14.95	47.55	14.6649
-14.95	48.05	14.5464
-14.95	48.55	14.8663
-14.95	49.05	15.7375
-14.95	49.55	15.8429
-14.95	50.05	15.9601
-14.95	50.55	16.6276
-14.95	51.05	16.9337
-14.95	51.55	17.0121
-14.95	52.05	16.5025
-12.45	37.55	14.9328
-12.45	38.05	15.5037
-12.45	38.55	15.1018
-12.45	39.05	14.9198
-12.45	39.55	15.0299
-12.45	40.05	14.6339
-12.45	40.55	14.5709
-12.45	41.05	14.9229
-12.45	41.55	14.9425
-12.45	42.05	14.491
-12.45	42.55	14.4548
-12.45	43.05	14.4705
-12.45	43.55	14.4956
-12.45	44.05	14.0112
-12.45	44.55	13.9103
-12.45	45.05	14.1836
-12.45	45.55	13.8463
-12.45	46.05	13.969
-12.45	46.55	14.067
-12.45	47.05	14.1749
-12.45	47.55	14.4656
-12.45	48.05	14.5694
-12.45	48.55	14.8218
-12.45	49.05	15.5545
-12.45	49.55	15.6585
-12.45	50.05	15.8065
-12.45	50.55	16.4664
-12.45	51.05	16.8831
-12.45	51.55	16.8914
-12.45	52.05	16.2386
-9.95	37.55	15.3951
-9.95	38.05	15.6149
-9.95	38.55	14.8705
-9.95	39.05	14.942
-9.95	39.55	15.0168
-9.95	40.05	14.5667
-9.95	40.55	14.3829
-9.95	41.05	14.772
-9.95	41.55	14.8621
-9.95	42.05	14.5265
-9.95	42.55	14.44
-9.95	43.05	14.4439
-9.95	43.55	14.4174
-9.95	44.05	13.9603
-9.95	44.55	13.9701
-9.95	45.05	14.1982
-9.95	45.55	13.9933
-9.95	46.05	14.102
-9.95	46.55	14.2864
-9.95	47.05	14.6793
-9.95	47.55	14.5106
-9.95	48.05	14.7062
-9.95	48.55	14.9204
-9.95	49.05	15.523
-9.95	49.55	15.6624
-9.95	50.05	15.8001
-9.95	50.55	16.377
-9.95	51.05	16.9478
-9.95	51.55	16.9104
-9.95	52.05	16.0961
-7.45	37.55	15.1084
-7.45	38.05	15.4323
-7.45	38.55	14.7131
-7.45	39.05	14.7184
-7.45	39.55	15.0233
-7.45	40.05	14.4869
-7.45	40.55	14.1125
-7.45	41.05	14.3884
-7.45	41.55	14.5424
-7.45	42.05	14.2486
-7.45	42.55	14.1818
-7.45	43.05	14.1914
-7.45	43.55	14.1929
-7.45	44.05	13.7637
-7.45	44.55	13.7783
-7.45	45.05	14.0257
-7.45	45.55	13.8651
-7.45	46.05	13.9155
-7.45	46.55	14.1154
-7.45	47.05	14.6945
-7.45	47.55	14.2505
-7.45	48.05	14.4223
-7.45	48.55	14.8049
-7.45	49.05	15.2756
-7.45	49.55	15.4626
-7.45	50.05	15.6258
-7.45	50.55	16.1752
-7.45	51.05	16.8042
-7.45	51.55	16.8515
-7.45	52.05	16.189
-4.95	37.55	15.0275
-4.95	38.05	15.522
-4.95	38.55	15.0014
-4.95	39.05	14.9072
-4.95	39.55	14.961
-4.95	40.05	14.4724
-4.95	40.55	14.2048
-4.95	41.05	14.4006
-4.95	41.55	14.3803
-4.95	42.05	13.9789
-4.95	42.55	13.9729
-4.95	43.05	14.0525
-4.95	43.55	14.1184
-4.95	44.05	13.8865
-4.95	44.55	13.8963
-4.95	45.05	14.0779
-4.95	45.55	13.7579
-4.95	46.05	13.7334
-4.95	46.55	13.9753
-4.95	47.05	14.4428
-4.95	47.55	14.2764
-4.95	48.05	14.266
-4.95	48.55	14.804
-4.95	49.05	15.394
-4.95	49.55	15.5152
-4.95	50.05	15.7279
-4.95	50.55	16.3227
-4.95	51.05	16.8926
-4.95	51.55	17.0439
-4.95	52.05	16.4641
-2.45	37.55	15.1222
-2.45	38.05	15.4959
-2.45	38.55	14.9386
-2.45	39.05	14.7701
-2.45	39.55	14.7211
-2.45	40.05	14.4384
-2.45	40.55	14.2506
-2.45	41.05	14.3021
-2.45	41.55	14.0069
-2.45	42.05	13.5371
-2.45	42.55	13.603
-2.45	43.05	13.7917
-2.45	43.55	13.8761
-2.45	44.05	13.7977
-2.45	44.55	13.8287
-2.45	45.05	13.909
-2.45	45.55	13.5004
-2.45	46.05	13.4253
-2.45	46.55	13.6474
-2.45	47.05	14.0568
-2.45	47.55	14.1229
-2.45	48.05	14.0453
-2.45	48.55	14.4349
-2.45	49.05	15.2364
-2.45	49.55	15.3413
-2.45	50.05	15.651
-2.45	50.55	16.3282
-2.45	51.05	16.8428
-2.45	51.55	17.0439
-2.45	52.05	16.531
0.05	37.55	15.3977
0.05	38.05	15.5301
0.05	38.55	14.8991
0.05	39.05	14.6342
0.05	39.55	14.6285
0.05	40.05	14.4716
0.05	40.55	14.4826
0.05	41.05	14.4751
0.05	41.55	13.9768
0.05	42.05	13.5627
0.05	42.55	13.6454
0.05	43.05	13.8481
0.05	43.55	13.962
0.05	44.05	13.7066
0.05	44.55	13.6826
0.05	45.05	13.7812
0.05	45.55	13.3065
0.05	46.05	13.2494
0.05	46.55	13.508
0.05	47.05	13.9074
0.05	47.55	13.9735
0.05	48.05	14.2143
0.05	48.55	14.5274
0.05	49.05	15.2462
0.05	49.55	15.144
0.05	50.05	15.391
0.05	50.55	16.1397
0.05	51.05	16.7807
0.05	51.55	17.0853
0.05	52.05	16.6084
2.55	37.55	14.9629
2.55	38.05	15.3183
2.55	38.55	14.7412
2.55	39.05	14.5333
2.55	39.55	14.4203
2.55	40.05	14.2539
2.55	40.55	14.5992
2.55	41.05	14.7797
2.55	41.55	13.7499
2.55	42.05	13.4802
2.55	42.55	13.5413
2.55	43.05	13.6737
2.55	43.55	13.6448
2.55	44.05	13.3055
2.55	44.55	13.2845
2.55	45.05	13.5335
2.55	45.55	13.0349
2.55	46.05	12.9435
2.55	46.55	13.2553
2.55	47.05	13.6338
2.55	47.55	13.6221
2.55	48.05	14.0247
2.55	48.55	14.4963
2.55	49.05	14.9882
2.55	49.55	14.7851
2.55	50.05	15.0054
2.55	50.55	15.8073
2.55	51.05	16.3976
2.55	51.55	16.5876
2.55	52.05	16.0352
5.05	37.55	14.6656
5.05	38.05	15.2575
5.05	38.55	14.8458
5.05	39.05	14.7935
5.05	39.55	15.062
5.05	40.05	14.4743
5.05	40.55	14.7722
5.05	41.05	15.4569
5.05	41.55	13.9727
5.05	42.05	13.5222
5.05	42.55	13.5706
5.05	43.05	13.6895
5.05	43.55	13.7689
5.05	44.05	13.3204
5.05	44.55	13.194
5.05	45.05	13.533
5.05	45.55	12.9992
5.05	46.05	12.9257
5.05	46.55	13.2276
5.05	47.05	13.7222
5.05	47.55	13.6355
5.05	48.05	13.8262
5.05	48.55	14.3078
5.05	49.05	14.8287
5.05	49.55	14.7396
5.05	50.05	15.0494
5.05	50.55	15.9163
5.05	51.05	16.433
5.05	51.55	16.4503
5.05	52.05	15.7339
7.55	37.55	14.5193
7.55	38.05	15.1364
7.55	38.55	14.7763
7.55	39.05	14.6873
7.55	39.55	15.1487
7.55	40.05	14.1846
7.55	40.55	13.9669
7.55	41.05	14.1415
7.55	41.55	13.8189
7.55	42.05	13.2597
7.55	42.55	13.3243
7.55	43.05	13.5134
7.55	43.55	13.8417
7.55	44.05	13.0629
7.55	44.55	12.8941
7.55	45.05	13.428
7.55	45.55	12.8597
7.55	46.05	12.7207
7.55	46.55	13.1152
7.55	47.05	13.6926
7.55	47.55	13.5564
7.55	48.05	13.4708
7.55	48.55	13.7914
7.55	49.05	14.4648
7.55	49.55	14.477
7.55	50.05	14.9492
7.55	50.55	15.8994
7.55	51.05	16.268
7.55	51.55	16.3267
7.55	52.05	15.6232
10.05	37.55	14.8847
10.05	38.05	15.4666
10.05	38.55	15.0462
10.05	39.05	14.8363
10.05	39.55	14.9244
10.05	40.05	14.1358
10.05	40.55	13.4986
10.05	41.05	13.5403
10.05	41.55	13.7234
10.05	42.05	13.1719
10.05	42.55	13.2029
10.05	43.05	13.4396
10.05	43.55	13.7526
10.05	44.05	13.3113
10.05	44.55	13.1979
10.05	45.05	13.479
10.05	45.55	12.9983
10.05	46.05	12.7029
10.05	46.55	13.0524
10.05	47.05	13.5758
10.05	47.55	13.4818
10.05	48.05	13.4115
10.05	48.55	13.6744
10.05	49.05	14.3469
10.05	49.55	14.3267
10.05	50.05	14.8633
10.05	50.55	15.8041
10.05	51.05	16.3555
10.05	51.55	16.4443
10.05	52.05	15.9224
12.55	37.55	15.2676
12.55	38.05	15.8087
12.55	38.55	15.19
12.55	39.05	14.9112
12.55	39.55	14.7617
12.55	40.05	14.0306
12.55	40.55	13.5623
12.55	41.05	13.697
12.55	41.55	13.65
12.55	42.05	12.9845
12.55	42.55	12.9514
12.55	43.05	13.2638
12.55	43.55	13.5894
12.55	44.05	13.346
12.55	44.55	13.242
12.55	45.05	13.3686
12.55	45.55	12.9557
12.55	46.05	12.5421
12.55	46.55	12.7759
12.55	47.05	13.3607
12.55	47.55	13.2194
12.55	48.05	13.2137
12.55	48.55	13.5589
12.55	49.05	14.1591
12.55	49.55	14.0656
12.55	50.05	14.5241
12.55	50.55	15.3511
12.55	51.05	16.1192
12.55	51.55	16.2412
12.55	52.05	15.6184
15.05	37.55	15.2958
15.05	38.05	15.7275
15.05	38.55	15.1636
15.05	39.05	15.018
15.05	39.55	14.8854
15.05	40.05	14.2244
15.05	40.55	13.9442
15.05	41.05	13.9939
15.05	41.55	14.0404
15.05	42.05	13.1802
15.05	42.55	12.9619
15.05	43.05	13.2509
15.05	43.55	13.6481
15.05	44.05	13.3791
15.05	44.55	13.3173
15.05	45.05	13.6017
15.05	45.55	13.3131
15.05	46.05	12.8925
15.05	46.55	12.9698
15.05	47.05	13.4891
15.05	47.55	13.3055
15.05	48.05	13.1829
15.05	48.55	13.4989
15.05	49.05	14.1304
15.05	49.55	14.1465
15.05	50.05	14.5817
15.05	50.55	15.3136
15.05	51.05	16.1094
15.05	51.55	16.2477
15.05	52.05	15.5434
17.55	37.55	14.5472
17.55	38.05	15.2503
17.55	38.55	15.0477
17.55	39.05	14.7978
17.55	39.55	14.8708
17.55	40.05	14.3399
17.55	40.55	14.1193
17.55	41.05	14.1895
17.55	41.55	13.8772
17.55	42.05	13.0328
17.55	42.55	12.8953
17.55	43.05	13.087
17.55	43.55	13.5428
17.55	44.05	13.1892
17.55	44.55	13.0833
17.55	45.05	13.6584
17.55	45.55	13.5336
17.55	46.05	13.1093
17.55	46.55	13.1303
17.55	47.05	13.5469
17.55	47.55	13.2109
17.55	48.05	13.035
17.55	48.55	13.3682
17.55	49.05	14.0591
17.55	49.55	14.1272
17.55	50.05	14.5207
17.55	50.55	15.2429
17.55	51.05	15.9239
17.55	51.55	16.1174
17.55	52.05	15.5149
20.05	37.55	14.6432
20.05	38.05	15.5293
20.05	38.55	15.4445
20.05	39.05	14.9103
20.05	39.55	15.0274
20.05	40.05	14.4788
20.05	40.55	14.1188
20.05	41.05	14.2113
20.05	41.55	13.9361
20.05	42.05	13.0385
20.05	42.55	12.9407
20.05	43.05	13.1056
20.05	43.55	13.6628
20.05	44.05	13.2873
20.05	44.55	13.1103
20.05	45.05	13.7176
20.05	45.55	13.4521
20.05	46.05	13.2754
20.05	46.55	13.5729
20.05	47.05	13.8904
20.05	47.55	13.3959
20.05	48.05	13.2465
20.05	48.55	13.6616
20.05	49.05	14.3448
20.05	49.55	14.2971
20.05	50.05	14.6344
20.05	50.55	15.257
20.05	51.05	15.91
20.05	51.55	16.1765
20.05	52.05	15.7352
22.55	37.55	14.904
22.55	38.05	15.606
22.55	38.55	15.7207
22.55	39.05	15.2506
22.55	39.55	14.8597
22.55	40.05	14.2831
22.55	40.55	13.7482
22.55	41.05	13.7
22.55	41.55	13.7667
22.55	42.05	12.8824
22.55	42.55	12.7336
22.55	43.05	12.9394
22.55	43.55	13.6852
22.55	44.05	13.2783
22.55	44.55	13.0938
22.55	45.05	13.5617
22.55	45.55	13.3055
22.55	46.05	13.2099
22.55	46.55	13.6154
22.55	47.05	13.9086
22.55	47.55	13.5758
22.55	48.05	13.466
22.55	48.55	13.9065
22.55	49.05	14.4962
22.55	49.55	14.2922
22.55	50.05	14.6502
22.55	50.55	15.154
22.55	51.05	15.6837
22.55	51.55	15.8096
22.55	52.05	15.113
25.05	37.55	15.0503
25.05	38.05	15.5322
25.05	38.55	15.5871
25.05	39.05	15.5574
25.05	39.55	14.9228
25.05	40.05	14.3356
25.05	40.55	13.8139
25.05	41.05	13.8159
25.05	41.55	13.6954
25.05	42.05	13.1921
25.05	42.55	13.0484
25.05	43.05	13.0486
25.05	43.55	13.5659
25.05	44.05	13.3762
25.05	44.55	13.3072
25.05	45.05	13.7026
25.05	45.55	13.7682
25.05	46.05	13.5822
25.05	46.55	13.7048
25.05	47.05	14.0325
25.05	47.55	13.8772
25.05	48.05	13.7457
25.05	48.55	14.1195
25.05	49.05	14.6631
25.05	49.55	14.5537
25.05	50.05	14.8714
25.05	50.55	15.2903
25.05	51.05	15.6417
25.05	51.55	15.6335
25.05	52.05	14.8215
27.55	37.55	14.5683
27.55	38.05	15.0941
27.55	38.55	14.8142
27.55	39.05	14.7363
27.55	39.55	14.6213
27.55	40.05	14.2548
27.55	40.55	13.832
27.55	41.05	13.6874
27.55	41.55	13.6199
27.55	42.05	13.2225
27.55	42.55	12.9375
27.55	43.05	12.9693
27.55	43.55	13.1955
27.55	44.05	13.1665
27.55	44.55	13.1409
27.55	45.05	13.6641
27.55	45.55	13.8441
27.55	46.05	13.6504
27.55	46.55	13.804
27.55	47.05	14.0073
27.55	47.55	13.8998
27.55	48.05	13.7599
27.55	48.55	14.1494
27.55	49.05	14.7943
27.55	49.55	14.5777
27.55	50.05	14.8068
27.55	50.55	15.218
27.55	51.05	15.495
27.55	51.55	15.5719
27.55	52.05	14.8146
30.05	37.55	14.3519
30.05	38.05	14.8377
30.05	38.55	14.4395
30.05	39.05	14.3652
30.05	39.55	14.6215
30.05	40.05	14.3546
30.05	40.55	14.0349
30.05	41.05	13.6687
30.05	41.55	13.4146
30.05	42.05	13.1364
30.05	42.55	12.9343
30.05	43.05	13.1238
30.05	43.55	13.422
30.05	44.05	13.295
30.05	44.55	13.1933
30.05	45.05	13.7039
30.05	45.55	13.6611
30.05	46.05	13.7136
30.05	46.55	14.081
30.05	47.05	14.2204
30.05	47.55	14.0006
30.05	48.05	13.923
30.05	48.55	14.3226
30.05	49.05	14.9109
30.05	49.55	14.7786
30.05	50.05	15.0339
30.05	50.55	15.4732
30.05	51.05	15.7331
30.05	51.55	15.8693
30.05	52.05	15.2489
32.55	37.55	13.8834
32.55	38.05	14.3875
32.55	38.55	13.8623
32.55	39.05	13.7432
32.55	39.55	14.5768
32.55	40.05	13.7815
32.55	40.55	13.3036
32.55	41.05	13.3426
32.55	41.55	13.0748
32.55	42.05	12.8112
32.55	42.55	12.8619
32.55	43.05	12.9623
32.55	43.55	13.3922
32.55	44.05	13.2863
32.55	44.55	13.2525
32.55	45.05	13.683
32.55	45.55	13.3889
32.55	46.05	13.6369
32.55	46.55	14.1015
32.55	47.05	14.1271
32.55	47.55	13.8361
32.55	48.05	13.8138
32.55	48.55	14.2603
32.55	49.05	14.8017
32.55	49.55	14.7608
32.55	50.05	15.0105
32.55	50.55	15.538
32.55	51.05	15.7717
32.55	51.55	15.7993
32.55	52.05	15.0353
35.05	37.55	13.6572
35.05	38.05	14.286
35.05	38.55	13.7522
35.05	39.05	13.6636
35.05	39.55	14.1542
35.05	40.05	13.3034
35.05	40.55	12.9145
35.05	41.05	13.0944
35.05	41.55	13.1597
35.05	42.05	12.6189
35.05	42.55	12.7193
35.05	43.05	12.9289
35.05	43.55	13.5001
35.05	44.05	13.4243
35.05	44.55	13.389
35.05	45.05	13.7539
35.05	45.55	13.5395
35.05	46.05	13.6641
35.05	46.55	13.8458
35.05	47.05	14.1445
35.05	47.55	13.9299
35.05	48.05	13.8857
35.05	48.55	14.2769
35.05	49.05	14.8575
35.05	49.55	14.8079
35.05	50.05	14.9924
35.05	50.55	15.6101
35.05	51.05	15.7955
35.05	51.55	15.7612
35.05	52.05	14.9239
37.55	37.55	13.5692
37.55	38.05	14.179
37.55	38.55	13.5938
37.55	39.05	13.4227
37.55	39.55	13.5345
37.55	40.05	12.9159
37.55	40.55	12.6454
37.55	41.05	12.7663
37.55	41.55	13.1218
37.55	42.05	12.4391
37.55	42.55	12.4802
37.55	43.05	12.8915
37.55	43.55	13.3386
37.55	44.05	13.1924
37.55	44.55	13.3224
37.55	45.05	13.5465
37.55	45.55	13.4065
37.55	46.05	13.2079
37.55	46.55	13.42
37.55	47.05	14.0839
37.55	47.55	13.8662
37.55	48.05	13.8842
37.55	48.55	14.2018
37.55	49.05	14.715
37.55	49.55	14.6778
37.55	50.05	14.8996
37.55	50.55	15.4743
37.55	51.05	15.5784
37.55	51.55	15.5638
37.55	52.05	14.8251
40.05	37.55	13.5426
40.05	38.05	14.1751
40.05	38.55	13.7776
40.05	39.05	13.5794
40.05	39.55	13.5094
40.05	40.05	12.8537
40.05	40.55	12.7157
40.05	41.05	12.7235
40.05	41.55	13.0726
40.05	42.05	12.8416
40.05	42.55	12.7479
40.05	43.05	12.9768
40.05	43.55	13.3765
40.05	44.05	12.9901
40.05	44.55	13.3916
40.05	45.05	13.6568
40.05	45.55	13.366
40.05	46.05	13.1527
40.05	46.55	13.5627
40.05	47.05	14.108
40.05	47.55	13.9637
40.05	48.05	14.0224
40.05	48.55	14.3017
40.05	49.05	14.8917
40.05	49.55	14.7884
40.05	50.05	15.0277
40.05	50.55	15.485
40.05	51.05	15.5454
40.05	51.55	15.5667
40.05	52.05	14.9615
42.55	37.55	13.4494
42.55	38.05	14.0663
42.55	38.55	13.8933
42.55	39.05	13.7904
42.55	39.55	13.4569
42.55	40.05	12.4397
42.55	40.55	12.3017
42.55	41.05	12.2353
42.55	41.55	12.7676
42.55	42.05	12.6922
42.55	42.55	12.4992
42.55	43.05	12.7068
42.55	43.55	13.2394
42.55	44.05	12.7352
42.55	44.55	13.1056
42.55	45.05	13.4855
42.55	45.55	13.1632
42.55	46.05	13.0082
42.55	46.55	13.3028
42.55	47.05	13.9398
42.55	47.55	13.8781
42.55	48.05	13.8811
42.55	48.55	14.1971
42.55	49.05	14.7857
42.55	49.55	14.7091
42.55	50.05	14.9286
42.55	50.55	15.311
42.55	51.05	15.3656
42.55	51.55	15.3809
42.55	52.05	14.7068
45.05	37.55	13.7088
45.05	38.05	14.2738
45.05	38.55	13.9566
45.05	39.05	13.7512
45.05	39.55	13.4782
45.05	40.05	12.4919
45.05	40.55	12.2616
45.05	41.05	12.1324
45.05	41.55	12.4985
45.05	42.05	12.223
45.05	42.55	12.2209
45.05	43.05	12.6351
45.05	43.55	13.0066
45.05	44.05	12.6702
45.05	44.55	12.9223
45.05	45.05	13.4042
45.05	45.55	13.4012
45.05	46.05	13.2315
45.05	46.55	13.3773
45.05	47.05	13.9289
45.05	47.55	13.9384
45.05	48.05	13.9264
45.05	48.55	14.2696
45.05	49.05	14.7842
45.05	49.55	14.7393
45.05	50.05	14.9376
45.05	50.55	15.357
45.05	51.05	15.4588
45.05	51.55	15.4582
45.05	52.05	14.7465
47.55	37.55	13.8624
47.55	38.05	14.3148
47.55	38.55	13.4402
47.55	39.05	13.0356
47.55	39.55	13.135
47.55	40.05	12.2581
47.55	40.55	11.8862
47.55	41.05	12.1779
47.55	41.55	12.0146
47.55	42.05	11.741
47.55	42.55	11.9404
47.55	43.05	12.3101
47.55	43.55	12.6309
47.55	44.05	12.3743
47.55	44.55	12.61
47.55	45.05	13.2107
47.55	45.55	13.411
47.55	46.05	13.1358
47.55	46.55	13.3554
47.55	47.05	13.7391
47.55	47.55	13.8184
47.55	48.05	13.9101
47.55	48.55	14.2376
47.55	49.05	14.5975
47.55	49.55	14.4818
47.55	50.05	14.743
47.55	50.55	15.2265
47.55	51.05	15.3721
47.55	51.55	15.3556
47.55	52.05	14.5664
50.05	37.55	14.2694
50.05	38.05	14.127
50.05	38.55	13.174
50.05	39.05	12.7897
50.05	39.55	12.9367
50.05	40.05	12.5138
50.05	40.55	11.9623
50.05	41.05	12.1907
50.05	41.55	12.1508
50.05	42.05	11.6963
50.05	42.55	11.8328
50.05	43.05	11.9207
50.05	43.55	12.2695
50.05	44.05	12.2249
50.05	44.55	12.4777
50.05	45.05	13.0634
50.05	45.55	13.2034
50.05	46.05	12.9358
50.05	46.55	13.3778
50.05	47.05	13.829
50.05	47.55	13.7984
50.05	48.05	13.9513
50.05	48.55	14.2303
50.05	49.05	14.6019
50.05	49.55	14.4656
50.05	50.05	14.8122
50.05	50.55	15.3266
50.05	51.05	15.4734
50.05	51.55	15.4273
50.05	52.05	14.6192
52.55	37.55	13.6959
52.55	38.05	13.5093
52.55	38.55	12.5329
52.55	39.05	12.2993
52.55	39.55	12.3348
52.55	40.05	12.1843
52.55	40.55	12.0272
52.55	41.05	12.0052
52.55	41.55	11.8434
52.55	42.05	11.6187
52.55	42.55	11.728
52.55	43.05	11.6015
52.55	43.55	11.7906
52.55	44.05	11.9665
52.55	44.55	12.2287
52.55	45.05	12.7201
52.55	45.55	12.8502
52.55	46.05	12.6954
52.55	46.55	13.1213
52.55	47.05	13.7371
52.55	47.55	13.5928
52.55	48.05	13.6156
52.55	48.55	13.8729
52.55	49.05	14.433
52.55	49.55	14.3437
52.55	50.05	14.667
52.55	50.55	15.1686
52.55	51.05	15.346
52.55	51.55	15.4092
52.55	52.05	14.7057
55.05	37.55	12.9966
55.05	38.05	12.9407
55.05	38.55	12.028
55.05	39.05	12.0348
55.05	39.55	12.275
55.05	40.05	12.0228
55.05	40.55	12.0955
55.05	41.05	11.7787
55.05	41.55	11.6006
55.05	42.05	11.4473
55.05	42.55	11.5085
55.05	43.05	11.4894
55.05	43.55	11.8039
55.05	44.05	11.9119
55.05	44.55	12.201
55.05	45.05	12.5365
55.05	45.55	12.5688
55.05	46.05	12.6022
55.05	46.55	12.9109
55.05	47.05	13.6624
55.05	47.55	13.6808
55.05	48.05	13.6685
55.05	48.55	14.0203
55.05	49.05	14.6998
55.05	49.55	14.483
55.05	50.05	14.7207
55.05	50.55	15.1909
55.05	51.05	15.4013
55.05	51.55	15.578
55.05	52.05	15.0395
57.55	37.55	12.4458
57.55	38.05	12.5182
57.55	38.55	11.6601
57.55	39.05	11.7345
57.55	39.55	12.2073
57.55	40.05	11.8523
57.55	40.55	11.55
57.55	41.05	11.24
57.55	41.55	11.1319
57.55	42.05	10.8489
57.55	42.55	10.989
57.55	43.05	11.2324
57.55	43.55	11.6253
57.55	44.05	11.5915
57.55	44.55	11.8435
57.55	45.05	12.2968
57.55	45.55	12.2894
57.55	46.05	12.2894
57.55	46.55	12.7213
57.55	47.05	13.4391
57.55	47.55	13.594
57.55	48.05	13.6327
57.55	48.55	13.9304
57.55	49.05	14.6463
57.55	49.55	14.4177
57.55	50.05	14.5559
57.55	50.55	15.0774
57.55	51.05	15.2974
57.55	51.55	15.3343
57.55	52.05	14.6254
60.05	37.55	11.9994
60.05	38.05	12.2407
60.05	38.55	11.4872
60.05	39.05	11.5897
60.05	39.55	12.0206
60.05	40.05	11.7547
60.05	40.55	11.3097
60.05	41.05	11.2607
60.05	41.55	11.0104
60.05	42.05	10.7443
60.05	42.55	10.8267
60.05	43.05	11.0449
60.05	43.55	11.6979
60.05	44.05	11.6638
60.05	44.55	11.8807
60.05	45.05	12.5868
60.05	45.55	12.4792
60.05	46.05	12.4311
60.05	46.55	12.9125
60.05	47.05	13.5789
60.05	47.55	13.7298
60.05	48.05	13.799
60.05	48.55	14.0066
60.05	49.05	14.6533
60.05	49.55	14.6039
60.05	50.05	14.6859
60.05	50.55	15.2018
60.05	51.05	15.4107
60.05	51.55	15.3274
60.05	52.05	14.6083
62.55	37.55	11.1915
62.55	38.05	11.5642
62.55	38.55	11.1841
62.55	39.05	11.2911
62.55	39.55	11.7593
62.55	40.05	11.5156
62.55	40.55	11.107
62.55	41.05	11.1184
62.55	41.55	10.8397
62.55	42.05	10.4763
62.55	42.55	10.5061
62.55	43.05	10.8516
62.55	43.55	11.6154
62.55	44.05	11.5829
62.55	44.55	11.9712
62.55	45.05	12.8451
62.55	45.55	12.365
62.55	46.05	12.3356
62.55	46.55	12.8669
62.55	47.05	13.5261
62.55	47.55	13.6929
62.55	48.05	13.6678
62.55	48.55	13.8593
62.55	49.05	14.5478
62.55	49.55	14.5527
62.55	50.05	14.6453
62.55	50.55	15.1071
62.55	51.05	15.278
62.55	51.55	15.2589
62.55	52.05	14.518
65.05	37.55	11.0794
65.05	38.05	11.6533
65.05	38.55	11.2345
65.05	39.05	11.0982
65.05	39.55	11.6362
65.05	40.05	11.299
65.05	40.55	11.0075
65.05	41.05	11.0039
65.05	41.55	10.8777
65.05	42.05	10.6299
65.05	42.55	10.5314
65.05	43.05	10.7977
65.05	43.55	11.5058
65.05	44.05	11.3745
65.05	44.55	11.6927
65.05	45.05	12.4223
65.05	45.55	12.3824
65.05	46.05	12.4353
65.05	46.55	12.9949
65.05	47.05	13.6797
65.05	47.55	13.8098
65.05	48.05	13.7606
65.05	48.55	13.9747
65.05	49.05	14.6431
65.05	49.55	14.6906
65.05	50.05	14.768
65.05	50.55	15.1967
65.05	51.05	15.3945
65.05	51.55	15.422
65.05	52.05	14.6928
67.55	37.55	10.7273
67.55	38.05	11.2325
67.55	38.55	10.863
67.55	39.05	10.7626
67.55	39.55	11.1357
67.55	40.05	10.889
67.55	40.55	10.5859
67.55	41.05	10.5163
67.55	41.55	10.5815
67.55	42.05	10.4178
67.55	42.55	10.3946
67.55	43.05	10.6284
67.55	43.55	11.3424
67.55	44.05	11.141
67.55	44.55	11.2112
67.55	45.05	11.7231
67.55	45.55	12.2422
67.55	46.05	12.3835
67.55	46.55	12.8692
67.55	47.05	13.6371
67.55	47.55	13.6498
67.55	48.05	13.6301
67.55	48.55	13.9026
67.55	49.05	14.54
67.55	49.55	14.5333
67.55	50.05	14.6748
67.55	50.55	15.1419
67.55	51.05	15.3796
67.55	51.55	15.3677
67.55	52.05	14.5619
70.05	37.55	10.6354
70.05	38.05	11.1144
70.05	38.55	10.6777
70.05	39.05	10.6943
70.05	39.55	10.9335
70.05	40.05	10.5185
70.05	40.55	10.2875
70.05	41.05	10.3242
70.05	41.55	10.6332
70.05	42.05	10.4736
70.05	42.55	10.4865
70.05	43.05	10.6245
70.05	43.55	11.3612
70.05	44.05	11.3555
70.05	44.55	11.3736
70.05	45.05	11.7562
70.05	45.55	12.3745
70.05	46.05	12.5532
70.05	46.55	12.9231
70.05	47.05	13.6711
70.05	47.55	13.6788
70.05	48.05	13.667
70.05	48.55	13.9559
70.05	49.05	14.5842
70.05	49.55	14.5147
70.05	50.05	14.7447
70.05	50.55	15.2516
70.05	51.05	15.4929
70.05	51.55	15.4613
70.05	52.05	14.7873
72.55	37.55	10.6702
72.55	38.05	11.129
72.55	38.55	10.3934
72.55	39.05	10.2744
72.55	39.55	10.3622
72.55	40.05	10.0524
72.55	40.55	9.91454
72.55	41.05	10.0942
72.55	41.55	10.4105
72.55	42.05	10.2551
72.55	42.55	10.3202
72.55	43.05	10.4721
72.55	43.55	11.2698
72.55	44.05	11.516
72.55	44.55	11.5213
72.55	45.05	11.7567
72.55	45.55	12.299
72.55	46.05	12.3669
72.55	46.55	12.7591
72.55	47.05	13.5233
72.55	47.55	13.5683
72.55	48.05	13.5201
72.55	48.55	13.9017
72.55	49.05	14.464
72.55	49.55	14.3826
72.55	50.05	14.5201
72.55	50.55	15.1333
72.55	51.05	15.4206
72.55	51.55	15.469
72.55	52.05	14.7511
75.05	37.55	11.1017
75.05	38.05	11.182
75.05	38.55	10.2523
75.05	39.05	10.1722
75.05	39.55	10.3928
75.05	40.05	9.91078
75.05	40.55	9.60177
75.05	41.05	9.77119
75.05	41.55	10.1994
75.05	42.05	10.0481
75.05	42.55	10.3016
75.05	43.05	10.5977
75.05	43.55	11.388
75.05	44.05	11.573
75.05	44.55	11.6701
75.05	45.05	12.0826
75.05	45.55	12.3835
75.05	46.05	12.3491
75.05	46.55	12.7488
75.05	47.05	13.5118
75.05	47.55	13.6506
75.05	48.05	13.5512
75.05	48.55	14.0415
75.05	49.05	14.6064
75.05	49.55	14.4935
75.05	50.05	14.5587
75.05	50.55	15.2825
75.05	51.05	15.5519
75.05	51.55	15.665
75.05	52.05	15.1106
77.55	37.55	10.1368
77.55	38.05	10.2951
77.55	38.55	9.84777
77.55	39.05	10.015
77.55	39.55	10.2842
77.55	40.05	9.55803
77.55	40.55	9.29943
77.55	41.05	9.44218
77.55	41.55	9.92329
77.55	42.05	9.65629
77.55	42.55	9.99418
77.55	43.05	10.4752
77.55	43.55	11.3245
77.55	44.05	11.3817
77.55	44.55	11.6146
77.55	45.05	12.2363
77.55	45.55	12.4325
77.55	46.05	12.2667
77.55	46.55	12.6226
77.55	47.05	13.2619
77.55	47.55	13.4977
77.55	48.05	13.4716
77.55	48.55	13.8966
77.55	49.05	14.5116
77.55	49.55	14.4115
77.55	50.05	14.5907
77.55	50.55	15.1933
77.55	51.05	15.4114
77.55	51.55	15.4797
77.55	52.05	14.8831
80.05	37.55	9.43737
80.05	38.05	9.87636
80.05	38.55	9.64163
80.05	39.05	9.80488
80.05	39.55	10.125
80.05	40.05	9.46942
80.05	40.55	9.27653
80.05	41.05	9.39834
80.05	41.55	9.97709
80.05	42.05	9.64655
80.05	42.55	9.94311
80.05	43.05	10.4684
80.05	43.55	11.2689
80.05	44.05	11.3147
80.05	44.55	11.7042
80.05	45.05	12.3434
80.05	45.55	12.528
80.05	46.05	12.291
80.05	46.55	12.6716
80.05	47.05	13.3656
80.05	47.55	13.6066
80.05	48.05	13.683
80.05	48.55	13.9801
80.05	49.05	14.5982
80.05	49.55	14.5071
80.05	50.05	14.7936
80.05	50.55	15.2629
80.05	51.05	15.4846
80.05	51.55	15.5504
80.05	52.05	14.8718
82.55	37.55	9.04785
82.55	38.05	9.61088
82.55	38.55	9.42565
82.55	39.05	9.47791
82.55	39.55	9.63192
82.55	40.05	9.12516
82.55	40.55	9.01549
82.55	41.05	9.2468
82.55	41.55	10.0285
82.55	42.05	9.65177
82.55	42.55	9.84741
82.55	43.05	10.4192
82.55	43.55	11.0512
82.55	44.05	11.1776
82.55	44.55	11.5938
82.55	45.05	12.1875
82.55	45.55	12.3501
82.55	46.05	12.2914
82.55	46.55	12.5901
82.55	47.05	13.2788
82.55	47.55	13.5148
82.55	48.05	13.5795
82.55	48.55	13.9116
82.55	49.05	14.5303
82.55	49.55	14.3723
82.55	50.05	14.67
82.55	50.55	15.257
82.55	51.05	15.4116
82.55	51.55	15.372
82.55	52.05	14.5653
85.05	37.55	8.84908
85.05	38.05	9.54485
85.05	38.55	9.45061
85.05	39.05	9.21492
85.05	39.55	9.44003
85.05	40.05	9.19897
85.05	40.55	9.10555
85.05	41.05	9.34102
85.05	41.55	9.93614
85.05	42.05	10.0142
85.05	42.55	10.1368
85.05	43.05	10.5811
85.05	43.55	11.3068
85.05	44.05	11.3337
85.05	44.55	11.6764
85.05	45.05	12.2988
85.05	45.55	12.4013
85.05	46.05	12.5174
85.05	46.55	12.7289
85.05	47.05	13.4312
85.05	47.55	13.5652
85.05	48.05	13.6367
85.05	48.55	14.0137
85.05	49.05	14.6063
85.05	49.55	14.4831
85.05	50.05	14.8065
85.05	50.55	15.4535
85.05	51.05	15.5675
85.05	51.55	15.4651
85.05	52.05	14.6453
87.55	37.55	8.56088
87.55	38.05	9.24521
87.55	38.55	9.06266
87.55	39.05	8.84177
87.55	39.55	9.21684
87.55	40.05	9.11351
87.55	40.55	9.03643
87.55	41.05	9.19611
87.55	41.55	9.71005
87.55	42.05	9.97268
87.55	42.55	10.1693
87.55	43.05	10.5355
87.55	43.55	11.2993
87.55	44.05	11.3297
87.55	44.55	11.6731
87.55	45.05	12.223
87.55	45.55	12.2932
87.55	46.05	12.334
87.55	46.55	12.6963
87.55	47.05	13.3906
87.55	47.55	13.3863
87.55	48.05	13.4516
87.55	48.55	13.9124
87.55	49.05	14.5181
87.55	49.55	14.4361
87.55	50.05	14.8156
87.55	50.55	15.3727
87.55	51.05	15.4616
87.55	51.55	15.3842
87.55	52.05	14.5799
90.05	37.55	8.59625
90.05	38.05	9.25882
90.05	38.55	9.0835
90.05	39.05	9.01636
90.05	39.55	9.38121
90.05	40.05	9.17458
90.05	40.55	9.06188
90.05	41.05	9.34625
90.05	41.55	10.1169
90.05	42.05	10.1191
90.05	42.55	10.3926
90.05	43.05	10.7398
90.05	43.55	11.5218
90.05	44.05	11.5585
90.05	44.55	11.8845
90.05	45.05	12.3379
90.05	45.55	12.4525
90.05	46.05	12.3548
90.05	46.55	12.7731
90.05	47.05	13.4052
90.05	47.55	13.4457
90.05	48.05	13.4562
90.05	48.55	14.002
90.05	49.05	14.6341
90.05	49.55	14.5541
90.05	50.05	14.997
90.05	50.55	15.4488
90.05	51.05	15.5291
90.05	51.55	15.4985
90.05	52.05	14.7704
92.55	37.55	8.69947
92.55	38.05	9.30004
92.55	38.55	8.99244
92.55	39.05	9.05576
92.55	39.55	9.3504
92.55	40.05	9.05991
92.55	40.55	9.09357
92.55	41.05	9.50011
92.55	41.55	10.3127
92.55	42.05	10.0858
92.55	42.55	10.2044
92.55	43.05	10.5696
92.55	43.55	11.6164
92.55	44.05	11.6201
92.55	44.55	11.8524
92.55	45.05	12.3969
92.55	45.55	12.4036
92.55	46.05	12.2795
92.55	46.55	12.6754
92.55	47.05	13.2344
92.55	47.55	13.2901
92.55	48.05	13.3495
92.55	48.55	13.8485
92.55	49.05	14.5411
92.55	49.55	14.554
92.55	50.05	14.8492
92.55	50.55	15.3497
92.55	51.05	15.4475
92.55	51.55	15.3684
92.55	52.05	14.5516
95.05	37.55	8.99777
95.05	38.05	9.51644
95.05	38.55	9.15914
95.05	39.05	9.1095
95.05	39.55	9.39166
95.05	40.05	9.34755
95.05	40.55	9.24188
95.05	41.05	9.49527
95.05	41.55	10.1549
95.05	42.05	10.234
95.05	42.55	10.3087
95.05	43.05	10.6657
95.05	43.55	11.5792
95.05	44.05	11.7423
95.05	44.55	11.9619
95.05	45.05	12.5764
95.05	45.55	12.4946
95.05	46.05	12.3396
95.05	46.55	12.7997
95.05	47.05	13.4227
95.05	47.55	13.3724
95.05	48.05	13.4369
95.05	48.55	13.835
95.05	49.05	14.675
95.05	49.55	14.6987
95.05	50.05	14.8551
95.05	50.55	15.3986
95.05	51.05	15.5523
95.05	51.55	15.4473
95.05	52.05	14.6209
97.55	37.55	9.18494
97.55	38.05	9.70215
97.55	38.55	9.23334
97.55	39.05	9.05285
97.55	39.55	9.21333
97.55	40.05	9.50226
97.55	40.55	9.05582
97.55	41.05	9.1681
97.55	41.55	9.909
97.55	42.05	10.1261
97.55	42.55	10.2906
97.55	43.05	10.6751
97.55	43.55	11.499
97.55	44.05	11.6736
97.55	44.55	12.0479
97.55	45.05	12.5508
97.55	45.55	12.36
97.55	46.05	12.3348
97.55	46.55	12.741
97.55	47.05	13.3495
97.55	47.55	13.2223
97.55	48.05	13.2946
97.55	48.55	13.6554
97.55	49.05	14.6113
97.55	49.55	14.6794
97.55	50.05	14.7459
97.55	50.55	15.1976
97.55	51.05	15.4298
97.55	51.55	15.4924
97.55	52.05	14.7117
100.05	37.55	9.65162
100.05	38.05	10.2471
100.05	38.55	9.74149
100.05	39.05	9.51878
100.05	39.55	9.59429
100.05	40.05	9.49254
100.05	40.55	9.20037
100.05	41.05	9.43704
100.05	41.55	10.0856
100.05	42.05	10.4047
100.05	42.55	10.5974
100.05	43.05	10.9409
100.05	43.55	11.7221
100.05	44.05	11.762
100.05	44.55	12.2057
100.05	45.05	12.552
100.05	45.55	12.3648
100.05	46.05	12.4809
100.05	46.55	12.7861
100.05	47.05	13.3438
100.05	47.55	13.2869
100.05	48.05	13.4534
100.05	48.55	13.7759
100.05	49.05	14.6836
100.05	49.55	14.86
100.05	50.05	14.8981
100.05	50.55	15.2819
100.05	51.05	15.5121
100.05	51.55	15.7312
100.05	52.05	14.9724
102.55	37.55	9.90019
102.55	38.05	10.4477
102.55	38.55	10.0304
102.55	39.05	9.76483
102.55	39.55	9.85765
102.55	40.05	9.45501
102.55	40.55	9.16992
102.55	41.05	9.39315
102.55	41.55	10.0381
102.55	42.05	10.3747
102.55	42.55	10.7632
102.55	43.05	11.0511
102.55	43.55	11.8792
102.55	44.05	11.9208
102.55	44.55	12.1093
102.55	45.05	12.3593
102.55	45.55	12.2085
102.55	46.05	12.43
102.55	46.55	12.7371
102.55	47.05	13.2616
102.55	47.55	13.2351
102.55	48.05	13.3738
102.55	48.55	13.7388
102.55	49.05	14.5575
102.55	49.55	14.7639
102.55	50.05	14.8496
102.55	50.55	15.2468
102.55	51.05	15.4245
102.55	51.55	15.5184
102.55	52.05	14.7771
105.05	37.55	10.1813
105.05	38.05	10.6094
105.05	38.55	10.018
105.05	39.05	9.76969
105.05	39.55	10.0652
105.05	40.05	9.64184
105.05	40.55	9.33353
105.05	41.05	9.59072
105.05	41.55	10.2722
105.05	42.05	10.518
105.05	42.55	11.0829
105.05	43.05	11.3534
105.05	43.55	12.1987
105.05	44.05	12.1833
105.05	44.55	12.2258
105.05	45.05	12.5309
105.05	45.55	12.682
105.05	46.05	12.7647
105.05	46.55	12.9247
105.05	47.05	13.4441
105.05	47.55	13.3954
105.05	48.05	13.486
105.05	48.55	13.9262
105.05	49.05	14.6869
105.05	49.55	14.8417
105.05	50.05	14.9775
105.05	50.55	15.3958
105.05	51.05	15.576
105.05	51.55	15.5694
105.05	52.05	14.8304
107.55	37.55	10.5777
107.55	38.05	10.6702
107.55	38.55	9.88676
107.55	39.05	9.71063
107.55	39.55	10.151
107.55	40.05	9.6074
107.55	40.55	9.35098
107.55	41.05	9.69425
107.55	41.55	10.4586
107.55	42.05	10.6758
107.55	42.55	11.2534
107.55	43.05	11.6294
107.55	43.55	12.2803
107.55	44.05	12.0937
107.55	44.55	12.1506
107.55	45.05	12.4943
107.55	45.55	12.8672
107.55	46.05	12.7507
107.55	46.55	12.878
107.55	47.05	13.4267
107.55	47.55	13.429
107.55	48.05	13.4838
107.55	48.55	13.861
107.55	49.05	14.6055
107.55	49.55	14.7628
107.55	50.05	14.8534
107.55	50.55	15.3449
107.55	51.05	15.5483
107.55	51.55	15.5522
107.55	52.05	14.8846
110.05	37.55	10.8595
110.05	38.05	10.8652
110.05	38.55	10.0985
110.05	39.05	9.92172
110.05	39.55	10.3208
110.05	40.05	9.85285
110.05	40.55	9.69834
110.05	41.05	10.0844
110.05	41.55	10.8782
110.05	42.05	11.0986
110.05	42.55	11.5094
110.05	43.05	11.8338
110.05	43.55	12.4677
110.05	44.05	12.2276
110.05	44.55	12.3462
110.05	45.05	12.7685
110.05	45.55	12.9184
110.05	46.05	12.8205
110.05	46.55	13.0554
110.05	47.05	13.6299
110.05	47.55	13.6455
110.05	48.05	13.6338
110.05	48.55	13.9363
110.05	49.05	14.7326
110.05	49.55	14.8944
110.05	50.05	14.9561
110.05	50.55	15.4635
110.05	51.05	15.6546
110.05	51.55	15.6958
110.05	52.05	14.9362
112.55	37.55	10.8576
112.55	38.05	10.9808
112.55	38.55	10.3185
112.55	39.05	10.26
112.55	39.55	10.442
112.55	40.05	10.0667
112.55	40.55	10.0338
112.55	41.05	10.4479
112.55	41.55	11.2391
112.55	42.05	11.3702
112.55	42.55	11.5354
112.55	43.05	11.8987
112.55	43.55	12.4504
112.55	44.05	12.1554
112.55	44.55	12.3822
112.55	45.05	12.8316
112.55	45.55	12.8247
112.55	46.05	12.7471
112.55	46.55	13.0103
112.55	47.05	13.6563
112.55	47.55	13.6486
112.55	48.05	13.6349
112.55	48.55	13.8934
112.55	49.05	14.6463
112.55	49.55	14.7155
112.55	50.05	14.8694
112.55	50.55	15.4327
112.55	51.05	15.6099
112.55	51.55	15.5833
112.55	52.05	14.7669
115.05	37.55	11.2506
115.05	38.05	11.4835
115.05	38.55	10.6814
115.05	39.05	10.5546
115.05	39.55	10.7667
115.05	40.05	10.5428
115.05	40.55	10.5416
115.05	41.05	11.0315
115.05	41.55	11.8767
115.05	42.05	11.8428
115.05	42.55	11.9126
115.05	43.05	12.2791
115.05	43.55	12.5447
115.05	44.05	12.2418
115.05	44.55	12.5516
115.05	45.05	12.9701
115.05	45.55	12.8996
115.05	46.05	12.9008
115.05	46.55	13.1406
115.05	47.05	13.7411
115.05	47.55	13.8693
115.05	48.05	13.8694
115.05	48.55	14.0589
115.05	49.05	14.7773
115.05	49.55	14.7259
115.05	50.05	14.9561
115.05	50.55	15.6084
115.05	51.05	15.7583
115.05	51.55	15.6769
115.05	52.05	14.8934
117.55	37.55	11.4934
117.55	38.05	11.8565
117.55	38.55	10.8385
117.55	39.05	10.5863
117.55	39.55	11.0234
117.55	40.05	10.9152
117.55	40.55	10.8848
117.55	41.05	11.3638
117.55	41.55	12.2608
117.55	42.05	12.08
117.55	42.55	12.0232
117.55	43.05	12.2638
117.55	43.55	12.3819
117.55	44.05	12.1319
117.55	44.55	12.4494
117.55	45.05	12.8643
117.55	45.55	12.7643
117.55	46.05	12.8594
117.55	46.55	13.0997
117.55	47.05	13.5366
117.55	47.55	13.8738
117.55	48.05	13.8163
117.55	48.55	13.9621
117.55	49.05	14.781
117.55	49.55	14.6093
117.55	50.05	14.8126
117.55	50.55	15.4807
117.55	51.05	15.6319
117.55	51.55	15.5571
117.55	52.05	14.7288
120.05	37.55	11.8047
120.05	38.05	12.1402
120.05	38.55	10.7982
120.05	39.05	10.5831
120.05	39.55	11.4493
120.05	40.05	11.3465
120.05	40.55	11.1311
120.05	41.05	11.3557
120.05	41.55	12.5119
120.05	42.05	12.1686
120.05	42.55	11.8386
120.05	43.05	11.9554
120.05	43.55	12.0339
120.05	44.05	11.8987
120.05	44.55	12.2054
120.05	45.05	12.5637
120.05	45.55	12.3972
120.05	46.05	12.5865
120.05	46.55	12.9298
120.05	47.05	13.1697
120.05	47.55	13.6723
120.05	48.05	13.5362
120.05	48.55	13.6559
120.05	49.05	14.5527
120.05	49.55	14.29
120.05	50.05	14.4971
120.05	50.55	15.1712
120.05	51.05	15.2972
120.05	51.55	15.2381
120.05	52.05	14.3149
122.55	38.55	10.9322
122.55	39.05	10.7644
122.55	40.05	11.7448
122.55	40.55	11.6655
122.55	41.05	12.1169
122.55	42.05	12.9059
122.55	42.55	11.5692
122.55	43.05	11.6619
122.55	43.55	11.4787
122.55	44.05	11.8576
122.55	44.55	12.0108
122.55	45.05	12.1138
122.55	45.55	12.0178
122.55	46.05	12.1567
122.55	46.55	12.6949
122.55	47.05	12.4688
122.55	47.55	13.3853
122.55	48.05	13.0152
122.55	48.55	13.2332
122.55	49.05	14.2626
122.55	49.55	13.7878
122.55	50.05	14.1716
122.55	50.55	14.7181
122.55	51.05	14.8268
122.55	51.55	15.2669
125.05	48.55	10.4941
130.05	51.05	-0
142.55	50.55	inf

## Sheet: Figure 2C
Horizontal axis: distance, vertical axis: dihedral	39.05	39.55	40.05	40.55	41.05	41.55	42.05	42.55	43.05	43.55	44.05	44.55	45.05	45.55	46.05	46.55	47.05	47.55	48.05	48.55	49.05	49.55	50.05	50.55	51.05	51.55
-34.95	0.520299	0.425751	0.558643	0.572476	0.542374	0.401087	0.443172	0.299473	0.309338	0.207699	0.331573	0.583995	0.522834	0.466911	0.498167	0.433114	0.400084	0.362713	0.444035	0.623805	0.517853	0.334641	0.366587	0.342232	0.398247	0.390632
-32.45	0.532685	0.542796	0.576552	0.621428	0.550498	0.539555	0.421438	0.327639	0.258176	0.261808	0.380905	0.539457	0.562584	0.535853	0.358687	0.361974	0.367153	0.415994	0.39812	0.530447	0.528873	0.375704	0.344068	0.400198	0.414083	0.414319
-29.95	0.593979	0.57812	0.479538	0.518473	0.620024	0.658762	0.660482	0.587631	0.293398	0.369623	0.379214	0.490315	0.555535	0.564609	0.441395	0.332801	0.36988	0.385461	0.427666	0.50779	0.393721	0.364929	0.374568	0.356475	0.388817	0.384641
-27.45	0.158344	0.350985	0.44055	0.39738	0.566206	0.664063	0.668103	0.580306	0.298814	0.357256	0.350359	0.33721	0.591911	0.487999	0.371932	0.331545	0.37375	0.406826	0.382019	0.392288	0.50008	0.368687	0.355294	0.391659	0.396264	0.375011
-24.95	0.339272	0.413063	0.397813	0.386534	0.569185	0.659993	0.670906	0.639674	0.55257	0.472722	0.454322	0.549248	0.531745	0.508399	0.381354	0.365093	0.353894	0.390037	0.396489	0.377646	0.545097	0.474103	0.402052	0.362561	0.359102	0.413413
-22.45	0.366048	0.433172	0.393506	0.451542	0.560638	0.618099	0.45638	0.485588	0.400772	0.459596	0.366877	0.491387	0.463488	0.471093	0.401381	0.377051	0.345688	0.410599	0.417395	0.43999	0.518233	0.511257	0.37819	0.382796	0.534283	0.532154
-19.95	0.824872	0.509129	0.394251	0.372415	0.57269	0.535338	0.444323	0.380806	0.408865	0.383105	0.342717	0.4922	0.446344	0.42398	0.481223	0.380189	0.409899	0.437022	0.41779	0.40008	0.369858	0.3815	0.36748	0.48758	0.514407	0.617207
-17.45	0.814242	0.730253	0.526832	0.516543	0.545109	0.478181	0.333743	0.374564	0.393157	0.319103	0.357951	0.371449	0.338966	0.372307	0.442205	0.374933	0.487291	0.428325	0.413826	0.408945	0.333703	0.352875	0.371699	0.385473	0.524354	0.631628
-14.95	0.823219	0.787247	0.642221	0.596546	0.524186	0.333883	0.380631	0.410747	0.378378	0.370522	0.316461	0.382618	0.388117	0.431423	0.445188	0.365739	0.403721	0.337886	0.390134	0.401709	0.34673	0.383258	0.363575	0.338111	0.540619	0.354294
-12.45	0.760094	0.766254	0.754045	0.67037	0.522669	0.343255	0.41732	0.372338	0.406	0.407129	0.358216	0.408978	0.41984	0.403174	0.360283	0.359597	0.382366	0.365653	0.410994	0.432592	0.328439	0.409459	0.351142	0.415895	0.331565	0.328444
-9.95	0.716149	0.753155	0.663038	0.66592	0.722785	0.406367	0.453914	0.375365	0.377637	0.41439	0.392935	0.309505	0.440203	0.393195	0.34665	0.35458	0.366325	0.416219	0.422813	0.421475	0.337825	0.488859	0.435097	0.438485	0.373563	0.369834
-7.45	0.736437	0.757978	0.613306	0.705407	0.810558	0.66263	0.474829	0.386511	0.436473	0.433955	0.329036	0.397832	0.414563	0.505496	0.459732	0.33569	0.370725	0.414704	0.411189	0.377159	0.392744	0.443711	0.408507	0.371385	0.353825	0.367345
-4.95	0.613865	0.71144	0.626632	0.644101	0.833256	0.766636	0.464253	0.413511	0.532151	0.53255	0.36054	0.411489	0.522867	0.605245	0.540479	0.436703	0.394981	0.409585	0.366521	0.332101	0.388294	0.355024	0.361598	0.343728	0.519616	0.452422
-2.45	0.496595	0.630708	0.562494	0.624575	0.717988	0.57279	0.42084	0.540453	0.619363	0.447118	0.40016	0.373204	0.522935	0.610204	0.501216	0.414082	0.343251	0.363876	0.441851	0.381296	0.347455	0.308969	0.319821	0.365471	0.524846	0.506279
0.05	0.496174	0.621591	0.554765	0.568161	0.59873	0.477287	0.476648	0.656004	0.727379	0.592167	0.340298	0.408543	0.597148	0.571636	0.464309	0.388641	0.360367	0.346279	0.390768	0.356772	0.326831	0.328949	0.284314	0.39001	0.462006	0.408308
2.55	0.382911	0.469565	0.505055	0.476543	0.478387	0.330827	0.467852	0.683347	0.737167	0.600622	0.325169	0.420452	0.550728	0.501131	0.436845	0.362026	0.33148	0.352651	0.375821	0.322493	0.351239	0.330248	0.331177	0.379077	0.39908	0.398024
5.05	0.399796	0.55887	0.483963	0.526855	0.562871	0.392542	0.427108	0.513485	0.573418	0.550208	0.344839	0.465991	0.422632	0.393118	0.415165	0.362094	0.354746	0.411065	0.412937	0.353199	0.336156	0.361806	0.327855	0.339789	0.364462	0.327466
7.55	0.406787	0.568706	0.512241	0.556998	0.50906	0.407594	0.52888	0.402839	0.519998	0.391971	0.262152	0.436746	0.393565	0.403243	0.372246	0.375992	0.364403	0.469343	0.431786	0.395303	0.379975	0.366725	0.333275	0.297239	0.306963	0.341043
10.05	0.512194	0.593855	0.57308	0.436412	0.407206	0.436284	0.515832	0.543652	0.674871	0.53785	0.430584	0.314018	0.402607	0.362255	0.378396	0.371021	0.371239	0.495471	0.516368	0.413427	0.39894	0.356803	0.347907	0.274229	0.315	0.322255
12.55	0.380675	0.50973	0.537504	0.528144	0.488898	0.391696	0.443443	0.723152	0.784511	0.684716	0.396097	0.378996	0.418423	0.339104	0.334159	0.380641	0.460142	0.562616	0.54189	0.385889	0.380612	0.351079	0.303738	0.281443	0.334555	0.341706
15.05	0.307956	0.413723	0.68809	0.603532	0.455545	0.37208	0.452133	0.619066	0.73545	0.536265	0.405978	0.410816	0.440183	0.357453	0.349972	0.382626	0.458027	0.435958	0.469276	0.378965	0.374288	0.338887	0.318803	0.328251	0.316705	0.351107
17.55	0.360336	0.356069	0.729438	0.658372	0.455391	0.313195	0.390822	0.550909	0.624856	0.497765	0.368104	0.381143	0.413425	0.473909	0.477388	0.505164	0.420905	0.330308	0.403744	0.354645	0.370423	0.332529	0.308729	0.309255	0.319512	0.314115
20.05	0.278524	0.534659	0.65673	0.521706	0.480558	0.320493	0.411864	0.507044	0.451681	0.421449	0.342859	0.381298	0.406048	0.498546	0.481962	0.512085	0.428578	0.370302	0.352422	0.39674	0.369147	0.308066	0.279	0.311955	0.339702	0.333512
22.55	0.336094	0.571701	0.522435	0.420823	0.394206	0.411481	0.411766	0.389228	0.44375	0.375662	0.288498	0.388335	0.433178	0.454764	0.443041	0.496976	0.413476	0.361915	0.349304	0.359259	0.353752	0.269211	0.290799	0.293198	0.339797	0.321248
25.05	0.343278	0.559832	0.483018	0.368385	0.416276	0.45812	0.51678	0.412884	0.425261	0.419305	0.366534	0.415505	0.517709	0.458992	0.400592	0.408836	0.378878	0.338292	0.31702	0.35925	0.350341	0.321491	0.332188	0.304666	0.357603	0.323711
27.55	0.327327	0.413311	0.485677	0.432899	0.430664	0.515238	0.559763	0.377754	0.428407	0.473831	0.405662	0.532866	0.540013	0.562826	0.390852	0.486354	0.516716	0.502994	0.394874	0.294668	0.304598	0.320556	0.343621	0.347683	0.332019	0.327658
30.05	0.356348	0.505062	0.44613	0.567128	0.56379	0.534245	0.617322	0.513016	0.447709	0.422369	0.48163	0.58262	0.536708	0.526875	0.542872	0.512883	0.561703	0.536298	0.491483	0.306598	0.322439	0.293971	0.296399	0.295149	0.307559	0.34301
32.55	0.38908	0.385878	0.562961	0.649494	0.574226	0.592498	0.660501	0.637952	0.455905	0.379295	0.381958	0.505894	0.321987	0.34412	0.479807	0.473968	0.536269	0.567005	0.496571	0.349765	0.346822	0.395667	0.294689	0.284723	0.312439	0.337829
35.05	0.427709	0.406583	0.514412	0.632723	0.581252	0.572739	0.473979	0.587981	0.452278	0.428315	0.416886	0.41758	0.385335	0.296649	0.390802	0.364284	0.495723	0.524153	0.332416	0.32204	0.39916	0.369789	0.406452	0.285407	0.320657	0.343715
37.55	0.503217	0.531159	0.57602	0.585427	0.606963	0.410342	0.483675	0.559837	0.461424	0.391851	0.387474	0.483495	0.46645	0.35233	0.333803	0.364717	0.39706	0.327462	0.322307	0.337385	0.364171	0.355611	0.309306	0.309585	0.364774	0.317094
40.05	0.461472	0.429952	0.504985	0.372423	0.34397	0.418859	0.389371	0.407543	0.367322	0.507246	0.446121	0.500551	0.472643	0.464724	0.386053	0.371295	0.401416	0.39653	0.329261	0.37075	0.39377	0.316814	0.342209	0.344827	0.35445	0.337796
42.55	0.483199	0.593854	0.25396	0.322793	0.320421	0.303885	0.223783	0.356342	0.365947	0.445938	0.51073	0.564296	0.405366	0.420039	0.397614	0.497607	0.508506	0.471618	0.43649	0.44832	0.363839	0.319791	0.374984	0.342587	0.333103	0.335714
45.05	0.406576	0.200781	0.335637	0.273578	0.252413	0.295147	0.272224	0.309846	0.341597	0.461109	0.464713	0.628188	0.461134	0.44526	0.478685	0.482164	0.488698	0.559601	0.503022	0.367349	0.370348	0.319426	0.322826	0.357585	0.385799	0.364843
47.55	0.236723	0.224772	0.264676	0.295613	0.293297	0.303204	0.293683	0.26989	0.279269	0.354874	0.515306	0.559303	0.524505	0.654713	0.51551	0.56084	0.579071	0.575006	0.386835	0.390156	0.335894	0.291086	0.350913	0.408014	0.309893	0.337722
50.05	0.290824	0.380147	0.281775	0.316137	0.338648	0.373678	0.307667	0.253072	0.315741	0.433797	0.562542	0.537629	0.596641	0.649533	0.568255	0.494807	0.564989	0.504845	0.387177	0.311914	0.355524	0.355177	0.369263	0.397834	0.35348	0.282844
52.55	0.512711	0.454891	0.361562	0.324937	0.403742	0.434775	0.481122	0.439537	0.391262	0.590011	0.595602	0.566939	0.595731	0.581702	0.491224	0.462734	0.479378	0.416949	0.388187	0.400608	0.366134	0.347399	0.362386	0.341035	0.375614	0.307081
55.05	0.455242	0.468609	0.395853	0.417792	0.357094	0.50874	0.554944	0.531227	0.474516	0.516774	0.610131	0.626987	0.531447	0.39145	0.414502	0.482512	0.501586	0.461398	0.528646	0.531555	0.433041	0.388927	0.346249	0.285707	0.373009	0.300507
57.55	0.502452	0.453209	0.493653	0.504269	0.429175	0.402926	0.57903	0.51813	0.453803	0.524219	0.651061	0.618082	0.616641	0.381338	0.420515	0.467642	0.472068	0.513265	0.615977	0.538978	0.472142	0.397722	0.367911	0.358198	0.33521	0.338919
60.05	0.631402	0.535692	0.538126	0.638811	0.4295	0.627476	0.520165	0.533852	0.572001	0.471068	0.532601	0.640206	0.604562	0.370097	0.411643	0.461999	0.494706	0.541144	0.552454	0.570267	0.481602	0.386005	0.367457	0.349432	0.365808	0.348536
62.55	0.504836	0.446927	0.483327	0.561598	0.582048	0.527972	0.347739	0.624668	0.613205	0.508838	0.52522	0.47915	0.471895	0.383986	0.349325	0.475515	0.533404	0.569032	0.578316	0.54102	0.509391	0.420864	0.367086	0.377285	0.391549	0.365016
65.05	0.595221	0.544757	0.501949	0.545217	0.593034	0.524233	0.597676	0.729682	0.524172	0.330802	0.478561	0.317485	0.456524	0.396827	0.306744	0.377951	0.534745	0.609862	0.595346	0.517558	0.479458	0.360615	0.403424	0.364276	0.35217	0.357565
67.55	0.408093	0.386911	0.429776	0.509608	0.575502	0.284802	0.452619	0.555248	0.244619	0.385605	0.335909	0.32636	0.326451	0.358035	0.316632	0.40049	0.507911	0.55975	0.557528	0.459296	0.437197	0.312048	0.362702	0.358907	0.354808	0.367915
70.05	0.434531	0.39645	0.428712	0.425182	0.349552	0.473074	0.466287	0.481427	0.400882	0.330205	0.343613	0.373192	0.341032	0.401922	0.348942	0.435354	0.516025	0.525629	0.522915	0.491992	0.39924	0.336884	0.373152	0.405689	0.339144	0.372087
72.55	0.411117	0.367259	0.368689	0.326212	0.363361	0.448182	0.50829	0.487063	0.439553	0.44533	0.356629	0.341418	0.390155	0.445676	0.405339	0.453199	0.526941	0.563458	0.563805	0.541426	0.422892	0.374579	0.39022	0.387813	0.346305	0.353062
75.05	0.353817	0.394903	0.507816	0.336215	0.403781	0.448506	0.437994	0.597859	0.624054	0.52716	0.463753	0.407237	0.495433	0.489197	0.441942	0.493624	0.529252	0.509121	0.565183	0.545786	0.548722	0.412598	0.404793	0.417875	0.338443	0.377327
77.55	0.41226	0.485267	0.417101	0.371274	0.360629	0.399529	0.330587	0.479659	0.653664	0.630159	0.465564	0.469417	0.478927	0.504489	0.55131	0.551866	0.539418	0.548499	0.571936	0.550209	0.567904	0.425252	0.414289	0.365637	0.301785	0.306077
80.05	0.453465	0.513456	0.549534	0.444451	0.375873	0.337992	0.492144	0.409755	0.503054	0.492761	0.449179	0.466766	0.411553	0.503705	0.603366	0.610734	0.549501	0.567757	0.534899	0.564788	0.563271	0.418027	0.384996	0.355079	0.307141	0.400275
82.55	0.454398	0.425275	0.534446	0.413242	0.33096	0.299451	0.316796	0.398926	0.365177	0.393331	0.424023	0.437486	0.465845	0.450324	0.51004	0.507593	0.529493	0.554326	0.563094	0.559464	0.561362	0.494717	0.394563	0.339488	0.30246	0.280868
85.05	0.511017	0.35684	0.363588	0.3586	0.32845	0.416983	0.41999	0.36741	0.386463	0.362555	0.418186	0.479627	0.499792	0.367779	0.383929	0.38612	0.441914	0.479177	0.555316	0.575782	0.575725	0.473776	0.375354	0.352167	0.349236	0.326247
87.55	0.451202	0.370346	0.366611	0.338357	0.326899	0.398026	0.449937	0.4089	0.432629	0.397189	0.41881	0.408082	0.480099	0.484423	0.47832	0.512486	0.494886	0.455988	0.53949	0.502126	0.5385	0.410849	0.400279	0.303055	0.31388	0.286984
90.05	0.36347	0.340667	0.386873	0.327265	0.308604	0.368642	0.395337	0.337403	0.437272	0.439991	0.438509	0.508635	0.449938	0.500742	0.533414	0.474462	0.489072	0.506207	0.520396	0.570856	0.539256	0.546142	0.386874	0.366327	0.319357	0.347827
92.55	0.480799	0.42064	0.376846	0.341286	0.313229	0.283026	0.316873	0.365109	0.381884	0.387925	0.380736	0.401956	0.479776	0.477863	0.571368	0.575259	0.512091	0.513526	0.567146	0.504027	0.566336	0.535403	0.483266	0.388395	0.347521	0.390575
95.05	0.399573	0.360415	0.32053	0.291376	0.289698	0.304954	0.340211	0.363288	0.358244	0.35316	0.356195	0.372007	0.39278	0.402292	0.41497	0.458556	0.419039	0.464899	0.42623	0.460671	0.469476	0.552077	0.461829	0.430018	0.33433	0.366343
97.55	0.346821	0.282555	0.280578	0.289594	0.30084	0.287256	0.317168	0.390753	0.388175	0.391771	0.353762	0.333843	0.369887	0.375335	0.414877	0.403208	0.444808	0.439221	0.493012	0.516755	0.557001	0.527116	0.543859	0.554281	0.346656	0.412252
100.05	0.306094	0.280254	0.317925	0.303022	0.326846	0.356606	0.353069	0.312525	0.338854	0.320141	0.318286	0.298827	0.373016	0.348462	0.44411	0.461173	0.369112	0.425622	0.522962	0.510974	0.591193	0.527695	0.558511	0.493547	0.362769	0.423996
102.55	0.316992	0.340817	0.303047	0.321882	0.312979	0.308466	0.351334	0.306953	0.305376	0.313095	0.282031	0.325798	0.41014	0.409814	0.421531	0.387748	0.475467	0.527867	0.522875	0.536634	0.555777	0.541412	0.548576	0.451979	0.434056	0.418713
105.05	0.34624	0.327674	0.300751	0.337238	0.264486	0.287776	0.253516	0.255772	0.3254	0.295172	0.384704	0.413127	0.401093	0.438294	0.466391	0.571058	0.498303	0.492941	0.540537	0.524258	0.538863	0.516431	0.524886	0.356735	0.391179	0.328993
107.55	0.266067	0.301874	0.308893	0.280982	0.283639	0.27099	0.283156	0.326599	0.336316	0.340104	0.377985	0.389255	0.445078	0.489882	0.56833	0.56474	0.529223	0.499183	0.549181	0.548685	0.664911	0.542427	0.417045	0.419109	0.35537	0.337911
110.05	0.307856	0.337811	0.322261	0.271511	0.26365	0.294446	0.344214	0.337827	0.414891	0.416953	0.511591	0.406097	0.453099	0.492137	0.562188	0.547288	0.577056	0.523573	0.491741	0.615482	0.695352	0.715541	0.481696	0.478844	0.337935	0.346584
112.55	0.350604	0.341036	0.323178	0.287434	0.254067	0.306266	0.333534	0.36233	0.328644	0.471477	0.64	0.63337	0.518985	0.550869	0.611669	0.606335	0.586338	0.579542	0.566273	0.631671	0.692655	0.58471	0.489979	0.451892	0.457388	0.363084
115.05	0.332331	0.329952	0.353809	0.353443	0.319149	0.32905	0.318365	0.360919	0.293203	0.475898	0.69587	0.650356	0.66815	0.671428	0.666623	0.645925	0.552394	0.581413	0.595516	0.51757	0.584609	0.467833	0.391688	0.48521	0.476781	0.418117

## Sheet: Figure 3A,C
State index	Overall ξ (angstroms)	stdev ξ	Overall φ (degrees)	stdev φ	overall pmf (kcal/mol)	stdev pmf (kcal/mol)
1	40.2	0	110	0°	7.39	1
2	40.5	0.1	103	1°	6.64	0.8
3	40.7	0.1	96	1°	6.74	0.7
4	40.7	0.2	88	1°	5.89	0.7
5	41.2	0.3	87	3°	5.59	0.9
6	41.8	0.4	85	3°	5.67	0.6
7	42.1	0.3	79	2°	5.2	0.7
8	42.5	0.3	73	3°	4.78	0.7
9	42.8	0.3	66	4°	4.64	0.9
10	43.3	0.4	62	3°	4.52	0.9
11	43.8	0.5	59	3°	3.93	0.8
12	44.3	0.4	59	4°	3.7	1
13	44.9	0.5	58	2°	4.43	0.9
14	45.4	0.6	58	4°	4.81	0.7
15	46	0.6	58	4°	4.7	0.7
16	46	0.5	50	3°	4.17	0.8
17	46	0.3	42	3°	4.09	0.7
18	45.8	0.1	35	3°	3.45	0.7
19	46	0.2	27	3°	3.45	0.8
20	46	0.2	19	3°	3.46	0.7
21	46.2	0.2	12	2°	3.04	0.6
22	46.7	0.3	13	2°	2.86	0.5
23	47.3	0.3	13	4°	2.01	0.5
24	47.7	0.3	11	5°	1.96	0.4
25	47.6	0.1	3	4°	1.48	0.5
26	47.9	0.2	-3	3°	0.81	0.5
27	47.8	0.2	-10	4°	1.09	0.3
28	48.1	0.1	-17	4°	0.35	0.3
29	48.6	0.1	-18	3°	0.19	0.3
30	49.1	0.1	-22	1°	0.4	0.5
31	49.6	0	-23	0°	0.33	0.4
32	49.8	0	-30	0°	1.01	0.5

## Sheet: Figure 4A-C
State index	Residue	Internal	van der Waals	Electrostatic	Polar Solvation	Non-Polar Solv.	TOTAL
1	PRO 1	101.524	-7.065	-107.026	7.231	0.102183	-5.23382
1	ILE 2	97.989	-5.832	-74.873	-2.545	0.165933	14.9049
1	VAL 3	58.26	-6.305	-59.744	-1.389	0.374511	-8.80349
1	GLN 4	23.158	-5.12	-63.007	-12.32	0.6693	-56.6197
1	ASN 5	30.812	-4.993	-81.731	-12.146	0.298539	-67.7595
1	LEU 6	64.001	-3.177	-63.508	-9.374	0.995378	-11.0626
1	GLN 7	40.534	-3.997	-69.474	-19.99	0.831504	-52.0955
1	GLY 8	75.785	-1.875	-75.163	-3.674	0.22977	-4.69723
1	GLN 9	34.811	-4.812	-74.505	-14.302	0.695755	-58.1122
1	MET 10	100.018	-7.463	-78.356	-6.946	0.440408	7.69341
1	VAL 11	54.353	-5.266	-57.894	-3.003	0.455876	-11.3541
1	HID 12	89.791	-6.431	-54.504	-18.702	0.710042	10.864
1	GLN 13	25.694	-5.375	-68.038	-13.028	0.546244	-60.2008
1	ALA 14	95.408	-3.17	-81.58	-1.201	0.467697	9.9247
1	ILE 15	95.132	-7.659	-73.037	-5.072	0.187895	9.5519
1	SER 16	69.789	-5.151	-45.015	-9.194	0.297374	10.7264
1	PRO 17	90.325	-4.347	-59.824	-4.328	0.577534	22.4035
1	ARG 18	-180.464	-6.02	66.737	-50.03	1.16311	-168.614
1	THR 19	46.097	-7.312	-52.975	-6.084	0.193798	-20.0802
1	LEU 20	55.366	-7.229	-57.026	-4.071	0.206795	-12.7532
1	ASN 21	34.97	-5.853	-94.322	-9.619	0.383931	-74.4401
1	ALA 22	95.394	-5.931	-83.149	-3.074	0.220621	3.46062
1	TRP 23	129.26	-18.265	-97.513	-6.198	0.0301027	7.3141
1	VAL 24	64.022	-4.846	-54.94	-7.6	0.321926	-3.04207
1	LYS 25	130.558	-7.5	-120.711	-20.694	0.685988	-17.661
1	VAL 26	66.026	-9.114	-67.501	-3.718	0.0398695	-14.2671
1	VAL 27	41.137	-7.519	-46.988	-4.322	0.0513816	-17.6406
1	GLU 28	93.307	-6.579	-45.632	-96.67	0.633045	-54.941
1	GLU 29	110.095	-5.841	-52.049	-98.042	0.754155	-45.0828
1	LYS 30	116.764	-4.477	-137.311	4.565	0.429421	-20.0296
1	ALA 31	83.207	-2.816	-74.879	-4.173	0.411167	1.75017
1	PHE 32	104.699	-11.021	-80.937	-6.197	0.0905248	6.63452
1	SER 33	85.859	-3.709	-69.338	-3.975	0.236084	9.07308
1	PRO 34	74.766	-7.304	-56.089	-2.361	0.153879	9.16588
1	GLU 35	105.947	-5.767	-108.185	-45.356	0.425768	-52.9352
1	VAL 36	56.728	-9.002	-57.945	-0.251	0.00072086	-10.4693
1	ILE 37	94.635	-6.163	-64.198	-2.297	0.220811	22.1978
1	PRO 38	81.809	-6.851	-57.453	-4.751	0.38618	13.1402
1	MET 39	91.209	-8.841	-70.643	-3.506	0.355769	8.57477
1	PHE 40	101.824	-13.633	-83.358	-2.567	0.0053387	2.27134
1	SER 41	79.1	-4.99	-67.516	-5.907	0.208529	0.895529
1	ALA 42	85.266	-4.945	-66.469	-5.865	0.350062	8.33706
1	LEU 43	72.717	-8.908	-74.998	-5.387	0.190789	-16.3852
1	SER 44	73.403	-7.623	-76.608	1.558	0.00215716	-9.26784
1	GLU 45	102.345	-6.059	-57.351	-87.741	0.713028	-48.093
1	GLY 46	71.603	-2.132	-67.743	-1.307	0.0859612	0.506961
1	ALA 47	100.5	-6.466	-88.15	-1.634	0.0250675	4.27507
1	THR 48	64.541	-8.664	-62.947	-0.38	0.0177505	-7.43225
1	PRO 49	78.648	-11.308	-55.604	-0.447	0	11.289
1	GLN 50	32.527	-8.284	-74.504	-7.335	0.345671	-57.2503
1	ASP 51	92.664	-6.612	-124.697	-21.197	0.0579181	-59.7841
1	LEU 52	67.108	-11.735	-69.454	0.237	0.0017886	-13.8422
1	ASN 53	37.288	-8.331	-99.787	-2.692	0.169272	-73.3527
1	THR 54	54.074	-6.977	-67.476	-2.519	0.301016	-22.597
1	MET 55	84.169	-9.052	-67.342	-1.081	0.0127912	6.70679
1	LEU 56	70.233	-9.028	-72.044	-0.753	0.147207	-11.4448
1	ASN 57	49.587	-6.043	-101.507	-13.583	0.625918	-70.9201
1	THR 58	66.217	-6.67	-67.279	-5.833	0.208659	-13.3563
1	VAL 59	39.68	-6.325	-40.25	-1.478	0.00072086	-8.37228
1	ALA 60	88.531	-4.471	-62.877	-4.002	0.254073	17.4351
1	PRO 61	79.58	-3.74	-60.159	-2.764	0.623761	13.5408
1	HID 62	102.234	-7.738	-69.281	-12.896	0.415616	12.7346
1	GLN 63	26.385	-4.827	-62.582	-15.185	0.743391	-55.4656
1	ALA 64	83.371	-4.775	-68.191	-4.637	0.3292	6.0972
1	ALA 65	88.587	-7.384	-74.58	-2.202	0.00779396	4.42879
1	ALA 66	93.974	-7.055	-83.969	-0.689	0.0132519	2.27425
1	GLN 67	44.647	-7.779	-85.706	-5.675	0.394961	-54.118
1	MET 68	93.226	-11.06	-74.667	-0.559	0.275927	7.21593
1	LEU 69	76.875	-11.357	-74.245	-2.788	0.0172844	-11.4977
1	LYS 70	125.979	-9.546	-121.128	-18.103	0.585436	-22.2126
1	GLU 71	110.312	-6.66	-68.453	-95.544	0.715348	-59.6297
1	THR 72	47.023	-9.899	-56.544	-4.007	0.0151055	-23.4119
1	ILE 73	72.928	-11.341	-50.696	-4.673	0.0230187	6.24102
1	ASN 74	21.971	-6.663	-77.105	-12.358	0.568108	-73.5869
1	GLU 75	105.169	-6.654	-50.298	-105.358	0.658503	-56.4825
1	GLU 76	94.792	-10.341	-26.792	-113.71	0.208464	-55.8425
1	ALA 77	81.284	-7.732	-72.554	-1.78	0.0593815	-0.722618
1	ALA 78	96.535	-5.86	-86.425	-0.199	0.265997	4.317
1	GLU 79	110.906	-8.122	-43.477	-109.542	0.392137	-49.8429
1	TRP 80	112.918	-15.861	-89.647	-1.063	0.223711	6.57071
1	ASP 81	102.847	-9.152	-87.935	-56.778	0.242881	-50.7751
1	ARG 82	-190.491	-8.182	14.472	17.632	1.01852	-165.55
1	LEU 83	60.523	-6.888	-70.954	-3.088	0.690036	-19.717
1	HID 84	110.853	-7.31	-79.078	-6.658	0.298777	18.1058
1	PRO 85	92.52	-4.165	-66.115	-5.19	0.599642	17.6496
1	VAL 86	52.599	-3.095	-50.505	-6.984	0.749927	-7.23507
1	HID 87	93.173	-6.579	-60.551	-10.888	0.555555	15.7106
1	ALA 88	90.597	-2.5	-73.998	-7.721	0.583479	6.96148
1	GLY 89	91.236	-1.751	-73.202	-7.898	0.311921	8.69692
1	PRO 90	84.037	-3.157	-55.009	-7.361	0.73802	19.248
1	ILE 91	76.302	-6.322	-56.047	-3.244	0.382273	11.0713
1	ALA 92	89.888	-3.292	-65.981	-6.57	0.317032	14.362
1	PRO 93	80.906	-2.691	-54.708	-9.794	0.809965	14.523
1	GLY 94	72.134	-1.461	-64.504	-7.961	0.538412	-1.25359
1	GLN 95	29.785	-5.98	-75.963	-8.733	0.52367	-60.3673
1	MET 96	101.615	-7.624	-74.892	-10.514	0.290322	8.87532
1	ARG 97	-195.542	-6.575	-16.919	31.796	0.457898	-186.782
1	GLU 98	110.504	-6.797	-48.832	-97.527	0.467551	-42.1844
1	PRO 99	87.271	-10.199	-62.145	-3.906	0.00537122	11.0264
1	ARG 100	-192.455	-10.191	-4.7	29.405	0.435524	-177.505
1	GLY 101	76.278	-6.204	-82.98	-0.675	0	-13.581
1	SER 102	75.186	-7.056	-63.697	-5.742	0.286176	-1.02282
1	ASP 103	87.731	-7.26	-98.518	-45.141	0.0195391	-63.1685
1	ILE 104	77.382	-11.731	-60.627	-0.65	0	4.374
1	ALA 105	86.33	-7.459	-76.107	-1.173	0.0575496	1.64855
1	GLY 106	88.196	-3.851	-89.167	-1.102	0.0116367	-5.91236
1	THR 107	55.255	-4.399	-60.44	-6.278	0.591447	-15.2706
1	THR 108	41.355	-4.457	-55.489	-3.488	0.544656	-21.5343
1	SER 109	69.632	-7.537	-64.369	-1.726	0.0510456	-3.94895
1	THR 110	35.994	-6.78	-34.308	-6.563	0.484429	-11.1726
1	LEU 111	65.881	-9.169	-61.593	-4.312	0.40598	-8.78702
1	GLN 112	39.003	-6.045	-74.159	-15.543	0.837623	-55.9064
1	GLU 113	101.49	-9.616	-97.135	-50.306	0.208724	-55.3583
1	GLN 114	41.201	-15.23	-80.847	-2.198	0	-57.074
1	ILE 115	86.948	-9.484	-68.199	-3.15	0.206822	6.32182
1	GLY 116	78.286	-5.339	-70.678	-4.333	0.0983351	-1.96566
1	TRP 117	130.629	-18.065	-93.017	-2.191	0.00431432	17.3603
1	MET 118	99.343	-11.574	-83.1	-4.764	0.116525	0.0215246
1	THR 119	33.849	-4.744	-42.602	-7.968	0.427725	-21.0373
1	HID 120	87.85	-10.716	-65.491	-5.126	0.133061	6.65006
1	ASN 121	40.248	-3.919	-81.639	-14.821	0.792794	-59.3382
1	PRO 122	88.885	-4.052	-59.745	-4.108	0.604986	21.585
1	PRO 123	82.888	-6.409	-56.666	-5.244	0.475079	15.0441
1	ILE 124	100.376	-9.11	-66.368	-0.7	0.132936	24.3309
1	PRO 125	95.625	-5.335	-66.467	-1.481	0.271938	22.6139
1	VAL 126	59.798	-10.783	-59.301	-1.74	0	-12.026
1	GLY 127	70.295	-5.092	-71.431	-1.802	0	-8.03
1	GLU 128	105.29	-8.623	-101.444	-48.442	0.413465	-52.8055
1	ILE 129	86.505	-9.533	-66.033	0.07	0.207879	11.2169
1	TYR 130	96.695	-15.447	-91.045	-1.175	0.00894842	-10.9631
1	LYS 131	136.575	-11.391	-155.607	16.73	0.0954408	-13.5976
1	ARG 132	-181.058	-9.373	24.928	-6.272	0.85952	-170.915
1	TRP 133	123.52	-20.173	-95.473	-2.646	0.106953	5.33495
1	ILE 134	87.265	-12.058	-71.265	-0.479	0.0340755	3.49708
1	ILE 135	77.322	-8.755	-62.65	-0.464	0.120189	5.57319
1	LEU 136	69.138	-8.791	-78.001	1.541	0.435952	-15.677
1	GLY 137	78.204	-7.417	-77.338	-0.06	0	-6.611
1	LEU 138	69.728	-11.65	-71.54	-1.465	0.00215716	-14.9248
1	ASN 139	35.781	-7.491	-90.813	-8.39	0.252707	-70.6603
1	LYS 140	138.37	-9.886	-144.972	6.078	0.357129	-10.0529
1	ILE 141	93.876	-12.122	-75.223	-3.561	0	2.97
1	VAL 142	58.68	-9.138	-56.826	-4.632	0.00665034	-11.9093
1	ARG 143	-194.367	-11.513	35.097	-2.962	0.636427	-173.109
1	MET 144	85.846	-9.062	-73.474	-6.47	0.429524	-2.73048
1	TYR 145	89.407	-10.793	-84.904	-7.721	0.549967	-13.461
1	SER 146	74.191	-5.533	-56.288	-4.551	0.129403	7.9484
1	PRO 147	87.985	-3.64	-61.356	-8.076	0.621007	15.534
1	THR 148	51.293	-3.944	-49.135	-11.414	0.467258	-12.7327
1	SER 149	65.411	-4.888	-51.614	-5.114	0.261412	4.05641
1	ILE 150	81.086	-10.621	-57.805	-3.04	0.0644546	9.68445
1	LEU 151	64.286	-5.785	-68.883	-0.618	0.574249	-10.4258
1	ASP 152	101.114	-6.501	-73.176	-74.27	0.503545	-52.3295
1	ILE 153	96.656	-9.905	-71.291	-2.215	0.0501675	13.2952
1	ARG 154	-185.946	-8.467	27.038	-5.96	0.877986	-172.457
1	GLN 155	30.743	-12.376	-84.441	-2.902	0.079777	-68.8962
1	GLY 156	86.228	-3.619	-73.389	-5.025	0.120763	4.31576
1	PRO 157	85.889	-2.925	-55.024	-7.137	0.78364	21.5866
1	LYS 158	126.801	-3.897	-135.644	0.22	0.88462	-11.6354
1	GLU 159	116.384	-7.628	-109.693	-45.621	0.250388	-46.3076
1	PRO 160	79.161	-7.72	-54.157	-4.641	0.152925	12.7959
1	PHE 161	108.275	-12.06	-75.9	-3.262	0.0224442	17.0754
1	ARG 162	-199.391	-9.053	32.267	-2.338	0.785423	-177.73
1	ASP 163	88.611	-7.22	-72.343	-75.367	0.338094	-65.9809
1	TYR 164	101.018	-18.927	-93.519	-3.366	0	-14.794
1	VAL 165	45.534	-10.101	-51.481	-0.108	0	-16.156
1	ASP 166	119.944	-7.502	-94.338	-65.406	0.196041	-47.106
1	ARG 167	-194.933	-8.544	-2.771	21.514	0.520152	-184.214
1	PHE 168	104.37	-15.196	-82.544	0.17	0	6.8
1	TYR 169	100.911	-12.15	-94.687	-1.134	0.272583	-6.78742
1	LYS 170	138.99	-7.55	-141.19	-6.692	0.79113	-15.6509
1	THR 171	47.892	-9.251	-57.111	-3.585	0.0686226	-21.9864
1	LEU 172	73.559	-12.187	-65.105	-2.876	0.00323032	-6.60577
1	ARG 173	-205.555	-7.462	63.69	-23.798	0.786079	-172.339
1	ALA 174	86.718	-6.328	-80.96	-1.07	0.0244117	-1.61559
1	GLU 175	105.69	-8.338	-70.698	-79.798	0.332653	-52.8113
1	GLN 176	26.724	-5.778	-71.439	-9.471	0.32378	-59.6402
1	ALA 177	96.358	-4.741	-88.034	-0.085	0.0959015	3.5939
1	SER 178	75.342	-5.626	-69.049	-3.998	0.328219	-3.00278
1	GLN 179	23.595	-6.304	-61.81	-16.829	0.687256	-60.6607
1	GLU 180	107.645	-7.27	-81.423	-73.854	0.661614	-54.2404
1	VAL 181	62.89	-7.307	-59.495	-1.987	0.28352	-5.61548
1	LYS 182	117.205	-10.411	-109.867	-13.271	0.374782	-15.9692
1	ASN 183	29.115	-7.438	-82.844	-12.105	0.429904	-72.8421
1	TRP 184	124.551	-10.987	-91.289	-6.736	0.900186	16.4392
1	MET 185	112.559	-11.182	-91.559	-0.769	0.0853162	9.13432
1	THR 186	47.191	-8.117	-59.573	-1.22	0.0606715	-21.6583
1	GLU 187	105.899	-7.598	-53.724	-94.167	0.504748	-49.0853
1	THR 188	45.774	-6.904	-53.998	0.077	0.289954	-14.761
1	LEU 189	65.594	-10.459	-69.16	0.457	0.0799667	-13.488
1	LEU 190	83.586	-11.873	-90.139	0.652	0.0100704	-17.7639
1	VAL 191	56.782	-8.485	-63.266	2.009	0.165332	-12.7947
1	GLN 192	22.138	-7.363	-63.619	-10.848	0.690649	-59.0014
1	ASN 193	20.216	-9.392	-87.039	-1.084	0.0474358	-77.2516
1	ALA 194	94.732	-8.009	-83.912	1.187	0.0198155	4.01782
1	ASN 195	36.593	-7.592	-82.762	-6.127	0.217385	-59.6706
1	PRO 196	80.613	-5.224	-55.267	-4.289	0.556791	16.3898
1	ASP 197	81.66	-5.21	-59.244	-76.449	0.523724	-58.7193
1	CYX 198	104.26	-7.837	-82.882	-3.031	0.00632514	10.5163
1	LYS 199	138.283	-10.128	-128.872	-13.259	0.274751	-13.7012
1	THR 200	48.767	-6.481	-57.974	-7.451	0.532905	-22.6061
1	ILE 201	76.259	-7.16	-56.207	-2.13	0.319487	11.0815
1	LEU 202	82.631	-9.515	-78.834	-4.532	0.0256745	-10.2243
1	LYS 203	125.147	-7.211	-87.785	-43.822	0.810008	-12.861
1	ALA 204	83.206	-3.551	-72.086	-7.146	0.499632	0.922632
1	LEU 205	78.081	-7.803	-74.189	-6.35	0.28081	-9.98019
1	GLY 206	94.202	-2.351	-75.149	-7.545	0.116373	9.27337
1	PRO 207	78.43	-4.224	-54.103	-7.294	0.447757	13.2568
1	GLY 208	66.804	-1.693	-63.307	-7.368	0.464949	-5.09905
1	ALA 209	100.604	-5.483	-89.856	-3.153	0.0867308	2.19873
1	THR 210	57.949	-4.638	-61.419	-3.533	0.455313	-11.1857
1	LEU 211	70.196	-7.807	-68.448	-4.003	0.37075	-9.69125
1	GLU 212	108.693	-5.932	-52.71	-102.929	0.800718	-52.0773
1	GLU 213	105.354	-6.079	-62.329	-90.017	0.457117	-52.6139
1	MET 214	90.578	-9.52	-77.281	0.454	0.0231813	4.25418
1	MET 215	100.099	-8.986	-82.958	-2.199	0.422625	6.37862
1	THR 216	32.389	-4.024	-31.624	-7.116	0.574569	-9.80043
1	ALA 217	75.534	-3.373	-63.916	-3.289	0.232626	5.18863
1	CYX 218	97.122	-5.451	-79.618	-3.312	0.0671538	8.80815
1	GLN 219	41.814	-3.427	-68.255	-19.922	0.923476	-48.8665
1	GLY 220	98.616	-2.324	-82.166	-10.038	0.308463	4.39646
1	VAL 221	35.785	-2.859	-59.848	-64.864	0.791607	-90.9944
2	PRO 1	96.091	-6.463	-101.234	3.615	0.310073	-7.68093
2	ILE 2	93.099	-8.406	-69.379	-3.907	0.0959774	11.503
2	VAL 3	47.585	-4.827	-54.401	-1.17	0.523073	-12.2899
2	GLN 4	24.885	-5.915	-60.743	-14.171	0.62879	-55.3152
2	ASN 5	29.635	-6.207	-80.011	-13.995	0.349514	-70.2285
2	LEU 6	72.309	-3.207	-69.611	-9.26	1.05168	-8.71732
2	GLN 7	30.566	-3.961	-68.469	-20.69	0.850333	-61.7037
2	GLY 8	78.162	-3.851	-75.131	-3.454	0.245119	-4.02888
2	GLN 9	35.667	-6.808	-72.789	-13.871	0.678465	-57.1225
2	MET 10	102.011	-9.965	-80.373	-4.751	0.196909	7.11891
2	VAL 11	51.009	-3.797	-54.868	-2.395	0.4005	-9.6505
2	HID 12	92.73	-9.882	-61.645	-10.895	0.344707	10.6527
2	GLN 13	26.797	-5.056	-69.351	-14.082	0.832393	-60.8596
2	ALA 14	92.143	-3.654	-82.151	-0.726	0.361964	5.97396
2	ILE 15	95.334	-8.037	-75.437	-5.421	0.0912945	6.53029
2	SER 16	73.739	-4.131	-54.508	-7.651	0.266545	7.71554
2	PRO 17	91.776	-5.345	-60.587	-3.512	0.634427	22.9664
2	ARG 18	-180.082	-5.323	63.988	-49.887	1.20939	-170.095
2	THR 19	45.815	-7.038	-54.769	-5.22	0.335297	-20.8767
2	LEU 20	57.678	-10.233	-57.476	-3.273	0.138275	-13.1657
2	ASN 21	29.145	-5.995	-81.99	-17.216	0.602341	-75.4537
2	ALA 22	100.027	-3.625	-79.038	-3.871	0.325222	13.8182
2	TRP 23	137.373	-17.848	-94.065	-6.296	0.0344983	19.1985
2	VAL 24	58.464	-6.87	-54.423	-6.797	0.303769	-9.32223
2	LYS 25	134.339	-7.537	-122.625	-19.465	0.809602	-14.4784
2	VAL 26	63.963	-5.848	-69.633	-2.641	0.252621	-13.9064
2	VAL 27	45.973	-10.491	-52.086	-2.648	0.00914896	-19.2429
2	GLU 28	97.537	-6.868	-68.718	-73.282	0.565723	-50.7653
2	GLU 29	108.644	-4.41	-62.5	-88.633	0.827569	-46.0714
2	LYS 30	114.182	-7.243	-138.049	6.673	0.359476	-24.0775
2	ALA 31	88.019	-4.626	-77.196	-2.609	0.306707	3.89471
2	PHE 32	108.493	-11.263	-82.098	-4.235	0.0225364	10.9195
2	SER 33	88.87	-5.661	-65.806	-6.123	0.126888	11.4069
2	PRO 34	80.361	-9.012	-55.349	-3.427	0.0635441	12.6365
2	GLU 35	111.081	-7.611	-113.021	-39.085	0.43425	-48.2017
2	VAL 36	50.504	-9.771	-52.964	-1.862	0	-14.093
2	ILE 37	90.732	-8.169	-56.734	-3.202	0.099186	22.7262
2	PRO 38	84.5	-5.477	-59.338	-5.09	0.342045	14.937
2	MET 39	94.412	-8.396	-73.553	-3.826	0.316561	8.95356
2	PHE 40	104.353	-14.095	-82.99	-1.89	0	5.378
2	SER 41	60.546	-6.581	-46.265	-10.92	0.272583	-2.94742
2	ALA 42	82.252	-4.784	-67.471	-4.799	0.398527	5.59653
2	LEU 43	83.743	-7.858	-81.426	-3.926	0.381367	-9.08563
2	SER 44	71.486	-6.007	-74.77	-0.76	0	-10.051
2	GLU 45	104.132	-5.908	-70.011	-79.786	0.812897	-50.7601
2	GLY 46	69.954	-2.686	-70.332	0.491	0.187207	-2.38579
2	ALA 47	105.802	-6.743	-86.357	-4.909	0.0304279	7.82343
2	THR 48	57.899	-8.193	-62.345	-1.309	0.0056368	-13.9424
2	PRO 49	78.67	-8.565	-54.82	-1.47	0.0557664	13.8708
2	GLN 50	26.046	-8.206	-74.995	-7.436	0.419264	-64.1717
2	ASP 51	90.937	-9.314	-126.583	-17.29	0.0226448	-62.2274
2	LEU 52	60.799	-13.263	-69.366	-0.06	0	-21.89
2	ASN 53	45.259	-7.676	-108.224	-9.268	0.408776	-79.5002
2	THR 54	53.507	-8.242	-65.744	-2.763	0.251157	-22.9908
2	MET 55	85.649	-12.072	-66.699	-1.993	0.00217884	4.88718
2	LEU 56	69.199	-11.047	-68.61	-3.569	0.159624	-13.8674
2	ASN 57	41.301	-5.006	-91.851	-19.432	0.685283	-74.3027
2	THR 58	56.618	-7.458	-59.241	-4.139	0.156069	-14.0639
2	VAL 59	34.85	-9.411	-36.749	-2.814	0	-14.124
2	ALA 60	92.518	-5.854	-64.076	-6.475	0.0501621	16.1632
2	PRO 61	80.356	-5.842	-56.642	-4.42	0.304637	13.7566
2	HID 62	99.287	-6.597	-63.95	-15.7	0.616129	13.6561
2	GLN 63	30.434	-6.068	-67.492	-11.266	0.737207	-53.6548
2	ALA 64	83.749	-4.548	-71.259	-4.053	0.379183	4.26818
2	ALA 65	88.112	-6.81	-76.731	-2.258	0.0211543	2.33415
2	ALA 66	94.228	-6.876	-83.567	-1.614	0.200692	2.37169
2	GLN 67	41.853	-8.422	-75.856	-13.616	0.611739	-55.4293
2	MET 68	97.591	-9.44	-74.126	-2.567	0.324024	11.782
2	LEU 69	84.617	-12.335	-77.223	-3.051	0.00359888	-7.9884
2	LYS 70	123.194	-8.011	-119.945	-15.878	0.761412	-19.8786
2	GLU 71	107.021	-7.325	-86.946	-71.614	0.587766	-58.2762
2	THR 72	47.627	-7.252	-59.788	-4.972	0.00867742	-24.3763
2	ILE 73	68.846	-9.888	-50.179	-4.489	0.0546282	4.34463
2	ASN 74	21.644	-7.022	-76.324	-11.961	0.526602	-73.1364
2	GLU 75	112.833	-6.547	-75.541	-82.651	0.517827	-51.3882
2	GLU 76	96.541	-10.614	-44.012	-95.042	0.149765	-52.9772
2	ALA 77	83.869	-7.887	-72.789	-2.107	0.0952294	1.18123
2	ALA 78	96.105	-5.437	-84.905	-1.017	0.363812	5.10981
2	GLU 79	106.51	-7.136	-84.563	-72.228	0.409058	-57.0079
2	TRP 80	120.286	-16.509	-90.679	-0.16	0.186578	13.1246
2	ASP 81	101.652	-8.66	-79.672	-66.02	0.342484	-52.3575
2	ARG 82	-192.907	-7.776	-3.573	28.291	0.898381	-175.067
2	LEU 83	71.658	-7.742	-79.344	-1.539	0.529171	-16.4378
2	HID 84	113.886	-9.168	-76.257	-7.912	0.274496	20.8235
2	PRO 85	94.955	-4.59	-64.124	-5.954	0.593582	20.8806
2	VAL 86	50.243	-3.095	-49.104	-6.763	0.84191	-7.87709
2	HID 87	92.745	-6.266	-59.911	-10.799	0.579582	16.3486
2	ALA 88	92.807	-1.943	-72.868	-9.381	0.593284	9.20828
2	GLY 89	89.895	-1.704	-71.196	-9.939	0.358468	7.41447
2	PRO 90	86.575	-3.104	-54.856	-9.172	0.781185	20.2242
2	ILE 91	75.286	-5.066	-57.605	-2.845	0.616476	10.3865
2	ALA 92	93.785	-1.865	-72.71	-4.387	0.285303	15.1083
2	PRO 93	85.335	-2.899	-56.221	-8.558	0.807417	18.4644
2	GLY 94	69.748	-2.252	-64.887	-7.517	0.500472	-4.40753
2	GLN 95	35.108	-5.61	-80.711	-6.015	0.259754	-56.9682
2	MET 96	107.626	-10.173	-79.953	-6.054	0.198778	11.6448
2	ARG 97	-193.358	-4.287	-30.573	42.997	0.510548	-184.71
2	GLU 98	101.463	-5.94	-54.804	-90.465	0.417551	-49.3284
2	PRO 99	94.475	-9.027	-63.239	-1.552	0.036482	20.6935
2	ARG 100	-192.877	-9.851	-19.916	42.542	0.326512	-179.775
2	GLY 101	77.358	-5.917	-84.718	0.347	0.0039024	-12.9261
2	SER 102	66.851	-7.118	-63.655	-2.363	0.245206	-6.03979
2	ASP 103	93.846	-7.844	-89.787	-53.855	0.0205852	-57.6194
2	ILE 104	88.525	-12.116	-62.839	-1.433	0.012195	12.1492
2	ALA 105	86.682	-5.492	-76.132	-2.7	0.163256	2.52126
2	GLY 106	87.802	-4.241	-85.992	-4.002	0.188041	-6.24496
2	THR 107	48.508	-4.663	-55.772	-7.713	0.635804	-19.0042
2	THR 108	36.286	-4.499	-51.88	-2.536	0.415931	-22.2131
2	SER 109	74.568	-6.372	-63.581	-5.601	0.109229	-0.876771
2	THR 110	32.054	-4.92	-36.835	-4.805	0.423199	-14.0828
2	LEU 111	65.514	-7.947	-64.749	-3.188	0.247233	-10.1228
2	GLN 112	36.171	-7.236	-72.392	-16.314	0.654985	-59.116
2	GLU 113	103.477	-7.516	-82.432	-64.892	0.302132	-51.0609
2	GLN 114	38.572	-10.229	-84.997	-3.149	0.0142709	-59.7887
2	ILE 115	85.394	-9.677	-70.457	-2.041	0.118655	3.33765
2	GLY 116	78.541	-5.369	-76.65	-2.071	0.096953	-5.45205
2	TRP 117	121.714	-19.215	-92.659	-1.816	0.00719234	8.03119
2	MET 118	96.15	-9.9	-82.088	-4.208	0.367893	0.321893
2	THR 119	36.818	-5.884	-45.155	-7.605	0.384045	-21.442
2	HID 120	93.368	-9.666	-62.162	-5.718	0.20157	16.0236
2	ASN 121	29.89	-3.933	-68.039	-19.473	0.751662	-60.8033
2	PRO 122	97.661	-4.665	-57.878	-5.889	0.684801	29.9138
2	PRO 123	82.137	-6.404	-55.985	-5.104	0.43225	15.0763
2	ILE 124	97.003	-6.128	-60.833	-1.972	0.25919	28.3292
2	PRO 125	90.055	-5.669	-64.293	-1.729	0.352002	18.716
2	VAL 126	53.416	-9.356	-55.272	-1.641	0.00985898	-12.8431
2	GLY 127	71.69	-5.172	-72.053	-2.101	0.0472407	-7.58876
2	GLU 128	102.755	-7.955	-97.366	-51.112	0.455573	-53.2224
2	ILE 129	86.231	-10.19	-65.251	-0.452	0.130313	10.4683
2	TYR 130	94.502	-15.904	-85.93	-3.6	0.0572677	-10.8747
2	LYS 131	143.647	-12.39	-170.801	27.672	0.0775223	-11.7945
2	ARG 132	-189.588	-9.384	26.436	-9.228	0.918446	-180.846
2	TRP 133	124.326	-17.609	-93.018	-5.403	0.0416039	8.3376
2	ILE 134	85.827	-12.94	-70.105	-1.173	0	1.609
2	ILE 135	79.758	-8.372	-62.493	-0.706	0.157375	8.34438
2	LEU 136	67.903	-6.734	-72.518	0.371	0.357498	-10.6205
2	GLY 137	76.268	-7.338	-76.452	-0.376	0	-7.898
2	LEU 138	65.798	-11.894	-69.406	-1.096	0	-16.598
2	ASN 139	52.916	-9.437	-102.474	-11.571	0.0924652	-70.4735
2	LYS 140	137.513	-8.439	-170.338	25.451	0.400652	-15.4123
2	ILE 141	94.753	-11.662	-79.453	-1.232	0	2.406
2	VAL 142	68.686	-11.253	-60.199	-2.276	0.00538748	-5.03661
2	ARG 143	-190.035	-10.412	19.32	6.523	0.678183	-173.926
2	MET 144	96.418	-7.506	-74.095	-6.427	0.555431	8.94543
2	TYR 145	92.186	-8.605	-85.021	-8.106	0.517404	-9.0286
2	SER 146	72.807	-5.997	-48.789	-10.229	0.156259	7.94826
2	PRO 147	84.377	-3.994	-59.543	-7.402	0.683766	14.1218
2	THR 148	48.464	-7.361	-58.591	-1.683	0.128698	-19.0423
2	SER 149	64.423	-6.313	-51.7	-5.73	0.283515	0.963515
2	ILE 150	81.205	-9.563	-53.089	-3.808	0.0697771	14.8148
2	LEU 151	58.384	-5.235	-59.833	-6.204	0.78435	-12.1037
2	ASP 152	113.984	-5.595	-116.315	-50.692	0.352322	-58.2657
2	ILE 153	102.416	-7.939	-75.894	-2.666	0	15.917
2	ARG 154	-195.288	-6.649	20.359	0.809	0.818274	-179.951
2	GLN 155	30.611	-11.564	-86.157	-2.024	0.0950451	-69.039
2	GLY 156	89.116	-1.245	-71.601	-7.02	0.105495	9.35549
2	PRO 157	87.695	-3.081	-53.606	-11.021	0.768691	20.7557
2	LYS 158	119.029	-3.073	-96.462	-37.355	1.25027	-16.6107
2	GLU 159	110.232	-3.803	-115.422	-39.452	0.232258	-48.2127
2	PRO 160	81.139	-5.82	-53.873	-2.808	0.457833	19.0958
2	PHE 161	102.568	-12.513	-74.739	-2.347	0.129473	13.0985
2	ARG 162	-187.464	-8.15	2.689	18.101	0.658275	-174.166
2	ASP 163	86.842	-8.149	-61.16	-83.748	0.4134	-65.8016
2	TYR 164	100.347	-17.031	-99.025	-0.466	0	-16.175
2	VAL 165	53.643	-10.313	-58.236	1.514	0.0407476	-13.3513
2	ASP 166	96.893	-6.454	-90.356	-53.404	0.332842	-52.9882
2	ARG 167	-190.474	-10.112	7.274	9.561	0.364647	-183.386
2	PHE 168	95.199	-15.528	-82.859	0.367	0.0185852	-2.80241
2	TYR 169	97.811	-10.23	-96.048	-2.203	0.669202	-10.0008
2	LYS 170	147.553	-9.674	-119.415	-25	0.565875	-5.97012
2	THR 171	41.916	-10.096	-53.6	-3.844	0.0200432	-25.604
2	LEU 172	77.12	-9.735	-67.731	-1.652	0.06104	-1.93696
2	ARG 173	-195.634	-11.495	67.077	-40.39	0.519128	-179.923
2	ALA 174	88.268	-7.741	-82.632	-1.502	0.00935492	-3.59765
2	GLU 175	106.609	-8.842	-101.724	-49.843	0.235884	-53.5641
2	GLN 176	34.033	-5.878	-56.585	-23.483	0.559664	-51.3533
2	ALA 177	95.306	-3.974	-85.528	0.134	0.109338	6.04734
2	SER 178	66.381	-4.501	-58.557	-5.308	0.381644	-1.60336
2	GLN 179	30.159	-6.111	-74.084	-5.122	0.689294	-54.4687
2	GLU 180	112.501	-5.342	-75.059	-82.017	0.768507	-49.1485
2	VAL 181	64.858	-6.333	-55.248	-3.703	0.232025	-0.193975
2	LYS 182	118.541	-8.609	-92.85	-32.93	0.253916	-15.5941
2	ASN 183	24.08	-7.054	-83.618	-10.116	0.610129	-76.0979
2	TRP 184	123.622	-10.232	-90.121	-7.414	0.890636	16.7456
2	MET 185	103.093	-10.951	-84.183	-3.459	0.152259	4.65226
2	THR 186	44.199	-6.115	-54.346	-3.114	0.212936	-19.1631
2	GLU 187	102.187	-6.414	-44.602	-100.777	0.530802	-49.0752
2	THR 188	39.57	-5.607	-45.422	-3.23	0.373633	-14.3154
2	LEU 189	68.444	-9.761	-65.24	-0.574	0.170042	-6.96096
2	LEU 190	87.276	-9.947	-90.86	0.623	0.00359888	-12.9044
2	VAL 191	49.731	-7.821	-55.055	1.069	0.0987145	-11.9773
2	GLN 192	20.959	-6.145	-69.355	-2.017	0.477518	-56.0805
2	ASN 193	19.046	-7.167	-83.035	-3.319	0.0819396	-74.3931
2	ALA 194	93.959	-7.569	-86.112	2.82	0.0105636	3.10856
2	ASN 195	50.812	-6.876	-92.771	-11.162	0.150849	-59.8462
2	PRO 196	81.457	-4.806	-53.858	-5.682	0.54393	17.6549
2	ASP 197	88.96	-4.822	-51.59	-90.327	0.51916	-57.2598
2	CYX 198	103.611	-5.59	-80.193	-4.346	0.0460375	13.528
2	LYS 199	140.609	-10.783	-116.699	-24.791	0.241689	-11.4223
2	THR 200	48.992	-5.541	-56.685	-8.322	0.573799	-20.9822
2	ILE 201	72.436	-5.777	-51.51	-3.403	0.512195	12.2582
2	LEU 202	79.878	-11.598	-68.599	-5.776	0.0142329	-6.08077
2	LYS 203	119.326	-6.883	-96.88	-34.186	0.659712	-17.9633
2	ALA 204	85.431	-3.485	-73.884	-5.234	0.481101	3.3091
2	LEU 205	70.055	-7.36	-72.756	-5.04	0.435502	-14.6655
2	GLY 206	89.551	-2.407	-72.327	-10.522	0.164334	4.45933
2	PRO 207	84.077	-2.868	-50.679	-10.843	0.718508	20.4055
2	GLY 208	66.976	-1.849	-63.204	-7.693	0.426218	-5.34378
2	ALA 209	101.764	-4.918	-87.669	-2.811	0.081506	6.44751
2	THR 210	54.527	-5.124	-52.33	-5.268	0.465638	-7.72936
2	LEU 211	62.904	-6.344	-61.849	-4.913	0.261054	-9.94095
2	GLU 212	108.076	-6.507	-50.34	-104.181	0.729413	-52.2226
2	GLU 213	104.084	-7.059	-50.187	-98.334	0.484418	-51.0116
2	MET 214	94.586	-11.214	-78.608	-1.193	0.0457123	3.61671
2	MET 215	100.179	-8.721	-81.682	-4.983	0.291786	5.08479
2	THR 216	40.417	-4.656	-42.283	-4.891	0.60536	-10.8076
2	ALA 217	77.938	-5.013	-63.824	-3.031	0.155077	6.22508
2	CYX 218	93.604	-4.75	-74.831	-5.867	0.191933	8.34793
2	GLN 219	39.505	-2.885	-72.577	-19.95	0.955443	-54.9516
2	GLY 220	97.171	-1.642	-81.878	-8.028	0.450765	6.07377
2	VAL 221	35.463	-2.131	-21.17	-102.544	1.03588	-89.3461
3	PRO 1	103.241	-5.644	-119.733	13.759	0.23977	-8.13723
3	ILE 2	88.36	-8	-62.362	-4.821	0.145169	13.3222
3	VAL 3	52.761	-4.983	-58.804	-0.934	0.362755	-11.5972
3	GLN 4	24.679	-5.736	-61.624	-13.987	0.782567	-55.8854
3	ASN 5	30.646	-5.311	-85.154	-13.087	0.443063	-72.4629
3	LEU 6	70.712	-2.226	-71.422	-6.914	1.03611	-8.81389
3	GLN 7	39.584	-4.088	-75.546	-18.211	0.936164	-57.3248
3	GLY 8	79.468	-2.133	-70.071	-9.125	0.392712	-1.46829
3	GLN 9	36.077	-4.693	-71.607	-14.476	0.788453	-53.9105
3	MET 10	103.248	-8.646	-81.307	-4.618	0.263054	8.94005
3	VAL 11	59.453	-6.3	-57.387	-1.935	0.262252	-5.90675
3	HID 12	90.71	-11.456	-62.465	-9.042	0.139218	7.88622
3	GLN 13	37.063	-5.824	-74.559	-11.427	0.600986	-54.146
3	ALA 14	93.334	-3.54	-77.225	-4.663	0.506721	8.41272
3	ILE 15	90.86	-5.895	-69.514	-5.772	0.144963	9.82396
3	SER 16	70.338	-4.625	-50.304	-7.332	0.27506	8.35206
3	PRO 17	89.711	-4.151	-59.413	-5.076	0.600092	21.6711
3	ARG 18	-179.271	-6.108	62.924	-50.144	1.14068	-171.458
3	THR 19	42.011	-7.492	-51.444	-4.443	0.191911	-21.1761
3	LEU 20	66.203	-9.419	-59.19	-4.682	0.379915	-6.70809
3	ASN 21	31.054	-7.348	-80.194	-20.112	0.55948	-76.0405
3	ALA 22	96.078	-5.941	-82.742	-2.772	0.211564	4.83456
3	TRP 23	130.038	-17.622	-94.524	-4.72	0.0238101	13.1958
3	VAL 24	64.73	-7.851	-57.867	-3.196	0.282756	-3.90124
3	LYS 25	129.935	-8.569	-120.749	-20.33	0.490266	-19.2227
3	VAL 26	63.31	-10.112	-62.862	-3.598	0.0377882	-13.2242
3	VAL 27	45.555	-8.891	-47.993	-2.769	0.0260865	-14.0719
3	GLU 28	98.749	-6.771	-50.824	-88.819	0.546721	-47.1183
3	GLU 29	106.226	-5.564	-107.117	-42.094	0.614791	-47.9342
3	LYS 30	115.002	-7.56	-86.654	-37.582	0.484244	-16.3098
3	ALA 31	88.733	-4.097	-76.419	-4.813	0.338148	3.74215
3	PHE 32	106.719	-12.612	-78.364	-6.666	0.0682974	9.1453
3	SER 33	87.401	-6.991	-63.5	-7.464	0.208827	9.65483
3	PRO 34	75.213	-8.946	-55.943	-2.983	0.0354034	7.3764
3	GLU 35	107.833	-7.209	-148.468	-8.096	0.283352	-55.6566
3	VAL 36	58.621	-9.804	-56.854	-0.521	0	-8.558
3	ILE 37	86.074	-9.961	-60.142	-1.657	0.120579	14.4346
3	PRO 38	82.446	-6.597	-59.409	-3.037	0.410386	13.8134
3	MET 39	89.197	-10.231	-73.594	-1.423	0.307764	4.25676
3	PHE 40	104.032	-13.098	-83.802	-1.433	0.00503518	5.70404
3	SER 41	77.641	-6.994	-64.991	-6.453	0.144627	-0.652373
3	ALA 42	86.147	-5.067	-64.59	-7.48	0.444646	9.45465
3	LEU 43	83.74	-10.303	-73.328	-5.823	0.202638	-5.51136
3	SER 44	72.392	-6.144	-67.981	-4.371	0.00894842	-6.09505
3	GLU 45	103.55	-5.039	-66.736	-80.808	0.683841	-48.3492
3	GLY 46	69.929	-2.792	-67.941	-1.473	0.353969	-1.92303
3	ALA 47	103.376	-5.558	-87.032	-3.934	0.0496038	6.9016
3	THR 48	54.225	-7.083	-59.111	-0.325	0.0534249	-12.2406
3	PRO 49	78.196	-10.201	-54.286	-1.198	0.00072086	12.5117
3	GLN 50	29.245	-10.122	-71.714	-9.785	0.20293	-62.1731
3	ASP 51	90.166	-9.362	-112.006	-26.627	0.00843894	-57.8206
3	LEU 52	69.258	-10.404	-72.602	0.652	0	-13.096
3	ASN 53	37.118	-8.32	-98.976	-4.121	0.156275	-74.1427
3	THR 54	51.896	-7.169	-58.498	-5.131	0.315466	-18.5865
3	MET 55	85.534	-12.544	-68.617	-1.206	0.0107587	3.17776
3	LEU 56	69.611	-9.109	-73.85	0.528	0.124931	-12.6951
3	ASN 57	31.633	-7.367	-84.833	-12.3	0.56652	-72.3005
3	THR 58	55.947	-6.443	-60.876	-6.771	0.217152	-17.9258
3	VAL 59	35.925	-8.051	-40.023	-1.196	0.0122275	-13.3328
3	ALA 60	91.822	-5.203	-64.024	-4.189	0.199543	18.6055
3	PRO 61	78.79	-5.199	-59.093	-1.869	0.53865	13.1677
3	HID 62	105.304	-6.311	-69.748	-12.727	0.424814	16.9428
3	GLN 63	33.141	-5.862	-64.318	-13.951	0.763212	-50.2268
3	ALA 64	83.22	-5.101	-67.879	-4.967	0.332875	5.60587
3	ALA 65	87.316	-7.333	-73.66	-2.656	0.036753	3.70375
3	ALA 66	93.631	-7.34	-83.791	-0.625	0.00215716	1.87716
3	GLN 67	40.649	-7.099	-81.402	-7.3	0.508553	-54.6434
3	MET 68	94.44	-11.139	-77.073	-0.974	0.183955	5.43795
3	LEU 69	84.037	-11.776	-81.985	-2.902	0.0122275	-12.6138
3	LYS 70	126.267	-10.082	-118.858	-17.991	0.472537	-20.1915
3	GLU 71	109.293	-6.503	-71.28	-89.475	0.468873	-57.4961
3	THR 72	52.095	-7.689	-59.409	-4.404	0.0380105	-19.369
3	ILE 73	78.67	-10.29	-51.029	-4.36	0.0353709	13.0264
3	ASN 74	24.376	-7.415	-71.664	-14.163	0.521913	-68.3441
3	GLU 75	108.147	-8.188	-49.767	-105.855	0.572027	-55.091
3	GLU 76	100.993	-10.224	-41.765	-100.966	0.306425	-51.6556
3	ALA 77	86.175	-8.012	-69.375	-2.901	0.0862972	5.9733
3	ALA 78	96.473	-6.633	-85.258	0.229	0.212513	5.02351
3	GLU 79	112.478	-7.826	-62.962	-92.592	0.513659	-50.3883
3	TRP 80	120.275	-16.663	-86.454	-2.287	0.261222	15.1322
3	ASP 81	110.553	-5.2	-79.424	-73.885	0.377416	-47.5786
3	ARG 82	-193.01	-7.366	-6.142	38.072	0.95953	-167.486
3	LEU 83	68.827	-6.187	-76.811	-3.558	0.790664	-16.9383
3	HID 84	115.212	-9.597	-77.574	-7.108	0.302908	21.2359
3	PRO 85	91.04	-3.561	-63.213	-6.566	0.67731	18.3773
3	VAL 86	49.512	-3.71	-48.676	-6.069	0.730546	-8.21245
3	HID 87	93.148	-5.942	-56.092	-15.093	0.632373	16.6534
3	ALA 88	99.408	-2.666	-73.264	-10.391	0.542705	13.6297
3	GLY 89	90.778	-1.575	-70.471	-11.127	0.337639	7.94264
3	PRO 90	79.121	-2.413	-51.459	-10.293	0.787493	15.7435
3	ILE 91	77.272	-4.349	-55.742	-4.673	0.380061	12.8881
3	ALA 92	95.912	-2.935	-66.301	-6.998	0.332045	20.01
3	PRO 93	81.122	-2.878	-54.734	-8.525	0.842707	15.8277
3	GLY 94	74.392	-2.076	-64.527	-9.812	0.442966	-1.58003
3	GLN 95	40.261	-5.833	-72.962	-13.516	0.744524	-51.3055
3	MET 96	109.853	-8.935	-78.518	-6.466	0.212307	16.1463
3	ARG 97	-195.81	-4.375	-26.412	41.108	0.420527	-185.068
3	GLU 98	105.187	-5.716	-51.57	-96.164	0.643435	-47.6196
3	PRO 99	95.39	-9.407	-63.431	-2.72	0.0121083	19.8441
3	ARG 100	-182.168	-9.51	-25.363	42.128	0.310208	-174.603
3	GLY 101	77.995	-6.352	-82.895	-0.54	0.00072086	-11.7913
3	SER 102	75.637	-6.848	-67.258	-4.863	0.255358	-3.07664
3	ASP 103	87.333	-8.662	-85.338	-54.88	0.00984272	-61.5372
3	ILE 104	82.805	-11.827	-60.59	-0.158	0	10.23
3	ALA 105	84.699	-6.518	-78.769	0.025	0.0821726	-0.480827
3	GLY 106	89.41	-5.577	-86.476	-1.949	0.0017886	-4.59021
3	THR 107	41.845	-5.308	-43.019	-8.3	0.592428	-14.1896
3	THR 108	45.786	-4.078	-58.761	-4.014	0.525138	-20.5419
3	SER 109	71.404	-5.373	-66.825	-2.979	0.0542813	-3.71872
3	THR 110	38.07	-6.615	-33.952	-10.176	0.424191	-12.2488
3	LEU 111	60.106	-6.407	-55.202	-6.142	0.447958	-7.19704
3	GLN 112	36.635	-6.34	-73.06	-16.47	0.770908	-58.4641
3	GLU 113	102.202	-5.007	-97.878	-56.995	0.176622	-57.5014
3	GLN 114	36.184	-11.284	-72.997	-6.953	0.0383357	-55.0117
3	ILE 115	90.437	-7.662	-69.975	-1.331	0.131088	11.6001
3	GLY 116	79.246	-5.379	-72.602	-2.842	0.100362	-1.47664
3	TRP 117	121.74	-18.654	-90.293	-2.826	0.00685088	9.97385
3	MET 118	96.783	-9.023	-79.359	-5.76	0.463448	3.10445
3	THR 119	39.083	-6.216	-44.547	-7.216	0.310653	-18.5853
3	HID 120	95.976	-10.338	-62.034	-9.567	0.326192	14.3632
3	ASN 121	30.013	-4.236	-61.572	-20.949	0.790209	-55.9538
3	PRO 122	98.07	-3.599	-61.538	-3.254	0.651229	30.3302
3	PRO 123	84.562	-6.181	-62.533	-2.963	0.401844	13.2868
3	ILE 124	92.343	-5.151	-62.332	-2.284	0.226691	22.8027
3	PRO 125	92.861	-5.429	-62.235	-2.353	0.467816	23.3118
3	VAL 126	56.605	-9.188	-54.36	-1.272	0.0245363	-8.19046
3	GLY 127	70.525	-4.761	-71.55	-2.55	0.0794572	-8.25654
3	GLU 128	110.09	-7.481	-77.898	-71.488	0.509952	-46.267
3	ILE 129	84.438	-8.765	-66.195	-0.133	0.243542	9.58854
3	TYR 130	92.209	-14.987	-91.065	-0.914	0.0026829	-14.7543
3	LYS 131	139.865	-13.005	-179.014	37.592	0.10827	-14.4537
3	ARG 132	-183.151	-8.86	27.253	-5.282	0.787629	-169.252
3	TRP 133	125.248	-17.385	-97.869	-4.412	0.101078	5.68308
3	ILE 134	89.958	-11.263	-72.737	-0.372	0.0228995	5.6089
3	ILE 135	76.261	-10.592	-61.292	-1.318	0.107679	3.16668
3	LEU 136	64.339	-9.22	-67.781	-1.352	0.363747	-13.6503
3	GLY 137	77.209	-7.026	-76.514	-0.539	0	-6.87
3	LEU 138	60.911	-10.402	-67.776	-1.237	0.00708394	-18.4969
3	ASN 139	36.418	-7.988	-88.352	-6.914	0.147955	-66.688
3	LYS 140	135.912	-9.786	-149.826	11.166	0.571512	-11.9625
3	ILE 141	93.083	-11.867	-74.962	-2.56	0.0055284	3.69953
3	VAL 142	62.815	-11.282	-59.192	-3.411	0.00233602	-11.0677
3	ARG 143	-192.866	-7.249	11.06	15.237	0.72299	-173.095
3	MET 144	93.265	-7.805	-72.425	-7.197	0.562016	6.40002
3	TYR 145	96.752	-9.96	-85.893	-7.83	0.588617	-6.34238
3	SER 146	81.139	-5.189	-56.739	-7.618	0.161175	11.7542
3	PRO 147	86.953	-3.701	-59.792	-7.388	0.722654	16.7947
3	THR 148	38.947	-5.817	-46.184	-6.937	0.326083	-19.6649
3	SER 149	65.934	-5.071	-57.466	-2.634	0.289049	1.05205
3	ILE 150	79.702	-10.239	-57.894	-2.169	0.122286	9.52229
3	LEU 151	62.401	-4.526	-70.058	-0.932	0.626509	-12.4885
3	ASP 152	96.514	-6.868	-80.698	-67.608	0.458527	-58.2015
3	ILE 153	95.714	-8.28	-73.407	-2.433	0.0220973	11.6161
3	ARG 154	-196.429	-5.978	15.5	5.981	0.721169	-180.205
3	GLN 155	31.916	-11.782	-83.756	-2.637	0.0787905	-66.1802
3	GLY 156	86.214	-3.854	-69.421	-6.242	0.100026	6.79703
3	PRO 157	86.608	-3.359	-53.945	-8.751	0.751803	21.3048
3	LYS 158	120.255	-4.148	-89.668	-41.817	1.18964	-14.1884
3	GLU 159	108.03	-7.187	-113.627	-35.923	0.235532	-48.4715
3	PRO 160	79.451	-6.428	-58.596	-1.841	0.183191	12.7692
3	PHE 161	105.817	-12.404	-75.916	-2.524	0.00287802	14.9759
3	ARG 162	-196.548	-7.962	-1.411	25.03	0.702394	-180.189
3	ASP 163	91.647	-7.512	-70.594	-76.976	0.461708	-62.9733
3	TYR 164	98.514	-16.996	-98.214	-0.387	0	-17.083
3	VAL 165	49.37	-8.983	-52.952	1.728	0.0345308	-10.8025
3	ASP 166	121.889	-7.441	-130.85	-32.166	0.330755	-48.2372
3	ARG 167	-184.178	-8.409	2.062	10.335	0.474711	-179.715
3	PHE 168	96.807	-15.725	-81.543	-0.679	0	-1.14
3	TYR 169	102.679	-14.024	-93.478	-1.656	0.153419	-6.32558
3	LYS 170	142.249	-8.984	-154.708	2.358	0.346143	-18.7389
3	THR 171	45.338	-9.223	-57.903	-4.208	0.0448017	-25.9512
3	LEU 172	71.871	-11.731	-67.734	-3.315	0.0148833	-10.8941
3	ARG 173	-192.54	-11.286	41.818	-17.418	0.487702	-178.938
3	ALA 174	90.555	-7.385	-79.354	-2.819	0.0205093	1.01751
3	GLU 175	103.255	-7.418	-94.538	-57.862	0.322322	-56.2407
3	GLN 176	28.608	-5.528	-64.79	-14.219	0.581322	-55.3477
3	ALA 177	96.279	-4.734	-83.281	-4.378	0.196155	4.08216
3	SER 178	74.412	-5.427	-62.109	-8.335	0.364397	-1.0946
3	GLN 179	31.657	-5.237	-68.382	-14.225	0.747543	-55.4395
3	GLU 180	110.777	-4.836	-72.707	-84.74	0.867254	-50.6387
3	VAL 181	66.14	-6.32	-57.354	-3.109	0.295677	-0.347323
3	LYS 182	112.552	-11.038	-94.519	-28.759	0.255586	-21.5084
3	ASN 183	20.839	-7.385	-79.584	-13.189	0.538244	-78.7808
3	TRP 184	122.773	-9.984	-89.143	-9.126	0.98018	15.5002
3	MET 185	100.988	-11.808	-84.837	-2.683	0.113934	1.77393
3	THR 186	41.489	-9.304	-55.154	-2.363	0.0650075	-25.267
3	GLU 187	102.299	-7.264	-51.57	-91.781	0.331417	-47.9846
3	THR 188	45.363	-5.075	-53.977	-1.001	0.296691	-14.3933
3	LEU 189	63.926	-8.723	-66.419	-1.635	0.189012	-12.662
3	LEU 190	84.671	-12.145	-92.533	0.373	0	-19.634
3	VAL 191	54.947	-8.066	-59.167	1.496	0.158156	-10.6318
3	GLN 192	19.239	-6.533	-69.264	-2.69	0.655766	-58.5922
3	ASN 193	16.589	-9.858	-77.987	-3.109	0.0467529	-74.3182
3	ALA 194	90.195	-8.079	-81.106	-0.764	0.0304062	0.276406
3	ASN 195	50.718	-5.873	-99.053	-7.547	0.215277	-61.5397
3	PRO 196	77.956	-3.448	-62.945	-1.261	0.544526	10.8465
3	ASP 197	82.695	-5.737	-60.6	-76.882	0.659701	-59.8643
3	CYX 198	101.328	-7.463	-78.651	-2.895	0.042173	12.3612
3	LYS 199	130.461	-10.175	-126.473	-15.452	0.338089	-21.3009
3	THR 200	50.958	-4.91	-65.285	-1.748	0.513637	-20.4714
3	ILE 201	78.118	-7.185	-56.263	-3.076	0.463676	12.0577
3	LEU 202	81.768	-9.833	-74.663	-3.361	0.0368289	-6.05217
3	LYS 203	113.058	-4.373	-92.534	-38.277	1.01938	-21.1066
3	ALA 204	82.939	-3.763	-73.57	-5.794	0.505458	0.317458
3	LEU 205	78.891	-5.265	-78.037	-6.471	0.511247	-10.3708
3	GLY 206	89.18	-2.053	-72.597	-10.875	0.159711	3.81471
3	PRO 207	80.346	-2.479	-55.878	-6.613	0.661164	16.0372
3	GLY 208	66.029	-1.57	-67.068	-3.446	0.395497	-5.6595
3	ALA 209	97.904	-5.4	-85.951	-5.235	0.0592189	1.37722
3	THR 210	43.362	-3.428	-55.914	-3.542	0.464895	-19.0571
3	LEU 211	66.925	-8.598	-63.964	-4.925	0.325596	-10.2364
3	GLU 212	103.013	-5.545	-94.528	-63.745	0.557382	-60.2476
3	GLU 213	104.553	-5.151	-56.154	-92.604	0.47412	-48.8819
3	MET 214	96.114	-11.385	-75.437	-2.105	0.0271813	7.21418
3	MET 215	99.818	-11.544	-83.743	-3.729	0.129392	0.931392
3	THR 216	45.198	-4.133	-52.417	-6.577	0.686616	-17.2424
3	ALA 217	76.356	-5.12	-65.174	-3.082	0.150248	3.13025
3	CYX 218	96.168	-7.303	-75.831	-7.101	0.0125473	5.94555
3	GLN 219	34.64	-3.98	-68.924	-14.261	0.905422	-51.6196
3	GLY 220	101.205	-1.951	-85.446	-8.264	0.33423	5.87823
3	VAL 221	39.894	-2.09	-18.841	-101.28	1.04437	-81.2726
4	PRO 1	101.174	-8.041	-106.655	8.786	0.0825574	-4.65344
4	ILE 2	90.982	-7.355	-65.881	-3.042	0.0690833	14.7731
4	VAL 3	54.202	-7.034	-58.087	-1.101	0.248697	-11.7713
4	GLN 4	23.25	-6.244	-60.232	-17.111	0.682763	-59.6542
4	ASN 5	28.144	-7.119	-74.078	-18.433	0.358896	-71.1271
4	LEU 6	70.355	-2.708	-63.475	-10.43	1.03948	-5.21852
4	GLN 7	36.625	-3.699	-67.602	-22.881	0.865086	-56.6919
4	GLY 8	79.79	-3.487	-72.282	-6.38	0.227765	-2.13124
4	GLN 9	38.543	-5.662	-77.934	-13.997	0.650422	-58.3996
4	MET 10	104.697	-7.47	-82.008	-4.183	0.429595	11.4656
4	VAL 11	59.882	-7.208	-55.377	-3.925	0.282566	-6.34543
4	HID 12	94.947	-7.232	-61.75	-11.287	0.612503	15.2905
4	GLN 13	31.408	-5.401	-73.618	-8.963	0.576672	-55.9973
4	ALA 14	95.165	-4.071	-78.353	-5.96	0.430944	7.21194
4	ILE 15	90.979	-5.389	-70.87	-5.334	0.263791	9.64979
4	SER 16	70.589	-4.72	-52.275	-4.252	0.344804	9.6868
4	PRO 17	87.481	-5.134	-61.492	-3.271	0.607387	18.1914
4	ARG 18	-180.613	-6.234	61.365	-49.349	1.17996	-173.651
4	THR 19	42.37	-7.34	-56.55	-1.934	0.239564	-23.2144
4	LEU 20	59.24	-8.22	-63.679	-2.635	0.392771	-14.9012
4	ASN 21	32.796	-7.774	-89.621	-12.287	0.438874	-76.4471
4	ALA 22	94.885	-5.817	-81.906	-2.258	0.156562	5.06056
4	TRP 23	136.551	-16.873	-94.2	-6.024	0.00821672	19.4622
4	VAL 24	66.529	-8.429	-58.108	-4.498	0.21519	-4.29081
4	LYS 25	139.679	-10.157	-121.099	-17.317	0.449426	-8.44457
4	VAL 26	64.432	-9.674	-69.896	-1.979	0.0572569	-17.0597
4	VAL 27	53.993	-10.303	-53.574	-2.737	0.0105798	-12.6104
4	GLU 28	97.427	-7.419	-55.817	-86.636	0.545545	-51.8995
4	GLU 29	110.804	-5.606	-78.569	-69.78	0.589284	-42.5617
4	LYS 30	117.498	-6.407	-97.798	-28.947	0.716676	-14.9373
4	ALA 31	88.653	-4.578	-80.346	-1.675	0.296956	2.35096
4	PHE 32	110.417	-13.433	-84.425	-3.738	0.0155825	8.83658
4	SER 33	81.8	-5.81	-70.172	-0.653	0.0342381	5.19924
4	PRO 34	78.506	-8.884	-54.853	-3.545	0.0592731	11.2833
4	GLU 35	106.096	-7.157	-121.915	-29.859	0.395638	-52.4394
4	VAL 36	52.906	-10.342	-53.348	0.302	0	-10.482
4	ILE 37	90.191	-8.185	-60.352	-1.429	0.0922267	20.3172
4	PRO 38	88.88	-6.065	-58.384	-4.366	0.486147	20.5511
4	MET 39	91.471	-7.85	-74.332	-3.556	0.303829	6.03683
4	PHE 40	101.7	-13.021	-85.258	-2.112	0	1.309
4	SER 41	74.069	-4.742	-63.04	-9.147	0.240372	-2.61963
4	ALA 42	82.549	-4.611	-66.652	-5.434	0.376099	6.2281
4	LEU 43	77.208	-8.54	-83.173	-3.271	0.0361839	-17.7398
4	SER 44	74.715	-7.834	-72.334	-2.449	0	-7.902
4	GLU 45	103.016	-6.034	-67.938	-78.079	0.660595	-48.3744
4	GLY 46	67.024	-4.244	-69.675	0.555	0.0536363	-6.28636
4	ALA 47	97.149	-7.723	-85.64	-3.75	0.0008943	0.0368943
4	THR 48	62.732	-8.807	-61.709	-0.179	0.004336	-7.95866
4	PRO 49	74.117	-12.775	-54.142	-0.335	0	6.865
4	GLN 50	33.351	-9.371	-69.395	-10.399	0.401172	-55.4128
4	ASP 51	97.227	-8.757	-95.245	-46.68	0.177505	-53.2775
4	LEU 52	67.33	-12.616	-72.25	1.249	0	-16.287
4	ASN 53	35.328	-9.103	-96.593	-6.346	0.262415	-76.4516
4	THR 54	52.977	-6.79	-62.975	-2.796	0.443708	-19.1403
4	MET 55	86.831	-12.606	-68.178	-0.658	0.0231163	5.41212
4	LEU 56	71.725	-11.063	-70.829	0.653	0.103928	-9.41007
4	ASN 57	46.577	-5.942	-99.467	-14.372	0.605235	-72.5988
4	THR 58	60.651	-6.469	-65.361	-6.966	0.275883	-17.8691
4	VAL 59	40.509	-8.647	-43.754	-1.188	0.00072086	-13.0793
4	ALA 60	88.859	-4.68	-65.739	-1.571	0.162286	17.0313
4	PRO 61	82.261	-4.595	-59.054	-2.362	0.587425	16.8374
4	HID 62	102.444	-9.092	-69.249	-10.625	0.28184	13.7598
4	GLN 63	28.375	-4.865	-64.196	-15.018	0.846192	-54.8578
4	ALA 64	82.545	-3.985	-68.224	-4.185	0.433215	6.58422
4	ALA 65	89.98	-7.419	-75.29	-2.316	0.0014363	4.95644
4	ALA 66	96.329	-5.245	-82.615	-2.374	0.00287802	6.09788
4	GLN 67	35.769	-8.252	-75.277	-12.061	0.564227	-59.2568
4	MET 68	92.832	-9.303	-72.935	-3.481	0.258941	7.37194
4	LEU 69	77.91	-11.795	-75.808	-4.064	0.00072086	-13.7563
4	LYS 70	124.149	-7.714	-120.491	-17.225	0.549133	-20.7319
4	GLU 71	102.858	-7.434	-61.672	-96.326	0.520689	-62.0533
4	THR 72	52.976	-7.579	-58.239	-4.201	0.0201461	-17.0229
4	ILE 73	70.566	-10.298	-50.131	-3.542	0.0530672	6.64807
4	ASN 74	22.563	-7.398	-81.17	-9.86	0.479356	-75.3856
4	GLU 75	109.17	-6.307	-55.4	-99.563	0.529138	-51.5709
4	GLU 76	96.001	-9.376	-26.583	-113.118	0.225299	-52.8507
4	ALA 77	85.544	-8.245	-70.513	-2.747	0.0791591	4.11816
4	ALA 78	92.726	-6.259	-85.533	0.281	0.172269	1.38727
4	GLU 79	108.323	-6.486	-39.078	-114.483	0.519979	-51.204
4	TRP 80	112.177	-13.351	-89.924	-1.589	0.342788	7.65579
4	ASP 81	100.519	-10.073	-70.436	-71.024	0.260258	-50.7537
4	ARG 82	-188.25	-7.336	1.364	24.716	1.05293	-168.453
4	LEU 83	68.375	-5.915	-77.143	-2.582	0.691354	-16.5736
4	HID 84	108.302	-6.705	-79.612	-6.901	0.380283	15.4643
4	PRO 85	94.999	-3.118	-66.097	-4.838	0.663901	21.6099
4	VAL 86	43.776	-4.15	-45.511	-6.049	0.657267	-11.2767
4	HID 87	84.05	-5.191	-50.056	-15.887	0.650937	13.5669
4	ALA 88	88.713	-1.95	-69.955	-8.233	0.579826	9.15483
4	GLY 89	91.519	-2.099	-75.562	-7.946	0.261282	6.17328
4	PRO 90	84.805	-2.537	-58.1	-6.956	0.813076	18.0251
4	ILE 91	81.43	-4.372	-61.486	-4.17	0.615116	12.0171
4	ALA 92	95.719	-3.785	-70.277	-4.304	0.239862	17.5929
4	PRO 93	84.816	-2.931	-56.675	-7.614	0.788859	18.3849
4	GLY 94	71.357	-2.043	-63.819	-7.826	0.49393	-1.83707
4	GLN 95	33.951	-6.459	-74	-14.033	0.554878	-59.9861
4	MET 96	102.905	-6.912	-73.914	-10.218	0.290181	12.1512
4	ARG 97	-192.588	-5.757	-26.968	40.487	0.509209	-184.317
4	GLU 98	105.005	-6.543	-58.954	-91.255	0.570498	-51.1765
4	PRO 99	97.455	-10.021	-62.429	-3.66	0.0684492	21.4134
4	ARG 100	-184.835	-11.798	-10.455	33.821	0.331552	-172.935
4	GLY 101	77.494	-5.752	-86.05	0.964	0	-13.344
4	SER 102	71.953	-7.493	-66.236	-2.635	0.228832	-4.18217
4	ASP 103	89.496	-7.756	-90.801	-51.485	0.0223738	-60.5236
4	ILE 104	81.643	-12.083	-61.308	-0.497	0.0272192	7.78222
4	ALA 105	95.267	-7.316	-76.492	-1.557	0.0478749	9.94987
4	GLY 106	88.646	-5.645	-88.316	-0.899	0.0259564	-6.18804
4	THR 107	52.048	-3.887	-56.262	-6.985	0.658812	-14.4272
4	THR 108	39.263	-3.763	-53.018	-3.06	0.490033	-20.088
4	SER 109	73.263	-6.298	-68.482	-1.444	0.0961454	-2.86485
4	THR 110	38.585	-5.998	-38.781	-6.248	0.50161	-11.9404
4	LEU 111	69.547	-7.442	-64.754	-4.03	0.368858	-6.31014
4	GLN 112	36.87	-6.135	-68.218	-21.002	0.845992	-57.639
4	GLU 113	107.732	-9.683	-93.446	-54.56	0.225038	-49.732
4	GLN 114	37.768	-14.041	-80.187	-3.303	0	-59.763
4	ILE 115	87.441	-6.287	-70.933	-1.992	0.22583	8.45483
4	GLY 116	76.574	-5.096	-73.902	-2.55	0.123332	-4.85067
4	TRP 117	124.383	-18.654	-90.295	-2.5	0.00287802	12.9369
4	MET 118	104.237	-11.31	-82.48	-2.439	0.0973486	8.10535
4	THR 119	38.298	-4.777	-51.013	-6.523	0.320918	-23.6941
4	HID 120	84.486	-10.878	-62.522	-7.211	0.164795	4.0398
4	ASN 121	32.483	-4.89	-65.33	-17.566	0.774144	-54.5289
4	PRO 122	94.397	-4.173	-59.77	-4.119	0.599246	26.9342
4	PRO 123	85.437	-6.345	-61.455	-3.001	0.453166	15.0892
4	ILE 124	96.33	-6.801	-63.24	-1.252	0.181955	25.219
4	PRO 125	88.586	-4.618	-65.18	-1.782	0.378386	17.3844
4	VAL 126	49.344	-10.805	-48.697	-1.904	0.0014363	-12.0606
4	GLY 127	68.646	-6.131	-71.238	-1.729	0.0014363	-10.4506
4	GLU 128	107.832	-7.975	-92.823	-55.91	0.389926	-48.4861
4	ILE 129	82.021	-9.62	-66.779	-0.599	0.0287748	5.05177
4	TYR 130	95.486	-15.068	-90.058	-0.206	0.0231217	-9.82288
4	LYS 131	145.175	-13.443	-176.8	33.059	0.0884327	-11.9206
4	ARG 132	-189.778	-8.968	18.929	1.138	0.819287	-177.86
4	TRP 133	120.65	-19.056	-96.71	-3.149	0.065647	1.80065
4	ILE 134	83.06	-12.893	-68.724	-0.222	0.00359888	1.2246
4	ILE 135	78.184	-6.484	-66.969	0.586	0.282073	5.59907
4	LEU 136	72.448	-8.617	-81.461	1.898	0.405535	-15.3265
4	GLY 137	82.397	-6.06	-79.289	0.461	0	-2.491
4	LEU 138	67.187	-12.745	-68.518	-0.184	0	-14.26
4	ASN 139	37.313	-5.807	-92.184	-5.978	0.246984	-66.409
4	LYS 140	136.253	-8.653	-146.081	7.023	0.510884	-10.9471
4	ILE 141	96.124	-11.363	-78.765	-1.285	0	4.711
4	VAL 142	64.802	-9.358	-58.059	-1.538	0.0098644	-4.14314
4	ARG 143	-197.986	-8.506	24.05	4.446	0.738887	-177.257
4	MET 144	87.563	-7.425	-72.148	-8.476	0.562948	0.0769483
4	TYR 145	94.594	-10.502	-86.24	-9.121	0.434706	-10.8343
4	SER 146	80.126	-4.914	-53.706	-9.997	0.11453	11.6235
4	PRO 147	82.346	-3.021	-57.856	-9.178	0.685527	12.9765
4	THR 148	40.455	-5.401	-51.208	-1.933	0.283656	-17.8033
4	SER 149	80.733	-4.649	-66.418	-8.395	0.305027	1.57603
4	ILE 150	73.187	-7.953	-51.448	-3.911	0.044715	9.91972
4	LEU 151	61.453	-5.383	-61.732	-6.736	0.732979	-11.665
4	ASP 152	115.732	-5.432	-98.419	-70.354	0.505209	-57.9678
4	ILE 153	93.675	-9.417	-69.604	-5.542	0.019306	9.13131
4	ARG 154	-186.937	-7.285	45.478	-17.22	0.957373	-165.007
4	GLN 155	33.148	-12.769	-86.999	-0.47	0.0275878	-67.0624
4	GLY 156	90.132	-2.112	-74.563	-5.775	0.104026	7.78603
4	PRO 157	93.872	-3.572	-53.72	-9.117	0.744638	28.2076
4	LYS 158	129.296	-3.533	-90.614	-45.947	1.24419	-9.55381
4	GLU 159	111.936	-6.645	-121.028	-31.633	0.22848	-47.1415
4	PRO 160	79.414	-7.274	-57.721	-1.354	0.284745	13.3497
4	PHE 161	104.523	-15.619	-75.306	-2.461	0.00719234	11.1442
4	ARG 162	-189.832	-6.438	-3.563	25.011	0.532266	-174.29
4	ASP 163	88.243	-5.521	-94.653	-55.338	0.319563	-66.9494
4	TYR 164	99.966	-18.005	-97.282	-1.281	0	-16.602
4	VAL 165	54.046	-9.912	-60.424	2.117	0.0580374	-14.115
4	ASP 166	96.99	-6.622	-87.879	-59.127	0.455204	-56.1828
4	ARG 167	-187.38	-9.205	2.736	11.346	0.542894	-181.96
4	PHE 168	96.306	-14.457	-84.481	1.48	0	-1.152
4	TYR 169	101.732	-11.241	-93.707	-0.875	0.265547	-3.82545
4	LYS 170	135.6	-9.119	-127.29	-16.218	0.571653	-16.4553
4	THR 171	50.865	-8.97	-60.701	-2.541	0.0364441	-21.3106
4	LEU 172	75.956	-10.732	-69.271	-3.233	0.0268344	-7.25317
4	ARG 173	-192.779	-10.224	65.697	-34.195	0.754144	-170.747
4	ALA 174	88.257	-7.012	-78.978	-3.886	0.0439183	-1.57508
4	GLU 175	106.613	-6.049	-91.29	-60.763	0.335368	-51.1536
4	GLN 176	27.953	-4.951	-63.737	-17.77	0.563534	-57.9415
4	ALA 177	100.177	-4.098	-82.404	-5.681	0.188719	8.18272
4	SER 178	83.517	-4.537	-66.213	-6.881	0.365151	6.25115
4	GLN 179	29.066	-4.265	-70.64	-10.405	0.72596	-55.518
4	GLU 180	113.85	-5.879	-73.021	-83.276	0.687424	-47.6386
4	VAL 181	62.463	-7.891	-57.415	-2.789	0.332761	-5.29924
4	LYS 182	113.17	-10.183	-94.105	-30.537	0.415362	-21.2396
4	ASN 183	33.425	-6.65	-93.569	-11.825	0.568368	-78.0506
4	TRP 184	120.852	-9.54	-91.622	-7.932	0.80364	12.5616
4	MET 185	101.436	-12.148	-83.023	-3.38	0.0457665	2.93077
4	THR 186	45.098	-8.096	-59.889	-1.212	0.132931	-23.9661
4	GLU 187	103.122	-7.783	-51.106	-96.94	0.45121	-52.2558
4	THR 188	38.497	-3.989	-48.249	-1.527	0.278279	-14.9897
4	LEU 189	63.127	-10.697	-65.605	-1.124	0.0759071	-14.2231
4	LEU 190	85.776	-12.311	-90.48	0.525	0	-16.49
4	VAL 191	56.41	-8.074	-62.12	1.828	0.131977	-11.824
4	GLN 192	18.808	-6.437	-65.078	-8.841	0.690985	-60.857
4	ASN 193	19.144	-8.754	-84.485	-3.687	0.205797	-77.5762
4	ALA 194	89.749	-7.324	-82.402	0.259	0.0406988	0.322699
4	ASN 195	33.145	-6.401	-86.518	-5.509	0.149901	-65.1331
4	PRO 196	78.184	-5.198	-58.653	-1.631	0.535648	13.2376
4	ASP 197	83.511	-4.277	-60.793	-74.465	0.667614	-55.3564
4	CYX 198	104.068	-8.802	-76.934	-4.37	0.0569208	14.0189
4	LYS 199	136.503	-10.363	-110.477	-32.515	0.289916	-16.5621
4	THR 200	38.374	-5.833	-42.22	-9.354	0.381844	-18.6512
4	ILE 201	81.931	-5.848	-55.077	-1.689	0.337747	19.6547
4	LEU 202	74.991	-12.101	-67.131	-7.858	0.0250621	-12.0739
4	LYS 203	118.464	-7.646	-87.265	-42.17	0.821065	-17.7959
4	ALA 204	85.161	-2.758	-72.956	-5.138	0.455405	4.7644
4	LEU 205	70.021	-6.233	-70.304	-6.568	0.419486	-12.6645
4	GLY 206	90.236	-2.997	-72.931	-10.21	0.149906	4.24791
4	PRO 207	78.546	-2.939	-53.305	-9.175	0.801813	13.9288
4	GLY 208	70.012	-1.212	-65.151	-5.11	0.28448	-1.17652
4	ALA 209	103.372	-4.361	-91.45	-2.295	0.123088	5.38909
4	THR 210	44.156	-2.966	-58.384	-2.587	0.447519	-19.3335
4	LEU 211	66.864	-6.198	-71.051	-1.74	0.263515	-11.8615
4	GLU 212	105.44	-5.06	-70.026	-85.988	0.682795	-54.9512
4	GLU 213	105.846	-5.421	-48.827	-100.676	0.420234	-48.6578
4	MET 214	94.939	-12.808	-74.579	-1.892	0.00725738	5.66726
4	MET 215	106.081	-10.214	-88.101	-1.503	0.31707	6.58007
4	THR 216	42.404	-5.934	-48.159	-5.78	0.521073	-16.9479
4	ALA 217	82.259	-5.798	-65.404	-4.342	0.127912	6.84291
4	CYX 218	93.265	-7.829	-77.142	-5.435	0.193738	3.05274
4	GLN 219	43.139	-7.738	-74.595	-11.088	0.354289	-49.9277
4	GLY 220	102.883	-3.008	-86.589	-6.947	0.284143	6.62314
4	VAL 221	40.037	-1.649	-15.099	-104.628	1.1959	-80.1431
5	PRO 1	102.199	-6.526	-112.579	13.442	0.0672351	-3.39676
5	ILE 2	90.884	-7.507	-65.544	-4.272	0.111733	13.6727
5	VAL 3	56.665	-4.47	-56.299	-2.584	0.297498	-6.3905
5	GLN 4	25.536	-6.715	-54.493	-15.103	0.726584	-50.0484
5	ASN 5	23.764	-6.451	-71.688	-14.535	0.376636	-68.5334
5	LEU 6	67.419	-2.156	-68.005	-7.039	1.09167	-8.68933
5	GLN 7	41.624	-3.605	-75.528	-17.273	0.941281	-53.8407
5	GLY 8	74.326	-2.387	-66.98	-6.023	0.395356	-0.668644
5	GLN 9	33.176	-4.957	-70.128	-12.919	0.733071	-54.0949
5	MET 10	104.032	-7.022	-83.131	-5.484	0.449334	8.84433
5	VAL 11	49.324	-5.027	-52.387	-2.078	0.408901	-9.7591
5	HID 12	88.135	-10.641	-62.357	-8.131	0.278626	7.28463
5	GLN 13	36.36	-5.206	-76.223	-11.882	0.516873	-56.4341
5	ALA 14	98.891	-3.579	-82.307	-3.141	0.503827	10.3678
5	ILE 15	98.191	-7.765	-71.265	-5.2	0.149809	14.1108
5	SER 16	70.76	-6.301	-48.74	-8.25	0.220648	7.68965
5	PRO 17	88.02	-5.37	-58.594	-4.57	0.642752	20.1288
5	ARG 18	-182.705	-6.639	64.736	-48.785	1.14507	-172.248
5	THR 19	44.657	-8.431	-51.193	-4.87	0.162475	-19.6745
5	LEU 20	57.568	-8.875	-54.819	-3.939	0.243217	-9.82178
5	ASN 21	35.002	-6.121	-81.052	-20.561	0.636839	-72.0952
5	ALA 22	93.699	-5.727	-84.055	-2.347	0.208995	1.779
5	TRP 23	129.19	-16.225	-95.959	-4.383	0.0221841	12.6452
5	VAL 24	63.206	-6.87	-56.995	-4.694	0.438966	-4.91403
5	LYS 25	134.638	-7.453	-132.828	-8.204	0.677934	-13.1691
5	VAL 26	58.458	-7.884	-67.636	-1.275	0.0690129	-18.268
5	VAL 27	49.922	-9.376	-51.686	-3.842	0.0689695	-14.913
5	GLU 28	95.031	-6.232	-54.952	-90.853	0.695429	-56.3106
5	GLU 29	107.271	-4.579	-100.08	-48.636	0.589626	-45.4344
5	LYS 30	121.052	-7.847	-105.536	-20.912	0.511475	-12.7315
5	ALA 31	88.63	-5.736	-78.693	-3.324	0.1233	1.0003
5	PHE 32	103.552	-9.735	-76.982	-5.678	0.253011	11.41
5	SER 33	87.04	-6.697	-59.833	-7.162	0.213803	13.5618
5	PRO 34	74.994	-8.365	-54.474	-3.35	0.115348	8.92035
5	GLU 35	103.488	-7.277	-110.362	-36.738	0.404581	-50.4844
5	VAL 36	52.672	-7.481	-54.491	0.381	0.0014363	-8.91756
5	ILE 37	86.298	-7.862	-60.637	-0.44	0.0905953	17.4496
5	PRO 38	86.254	-4.384	-58.937	-3.312	0.500607	20.1216
5	MET 39	95.19	-9.707	-70.092	-4.295	0.442565	11.5386
5	PHE 40	110.822	-13.974	-86.095	-2.138	0.0039024	8.6189
5	SER 41	65.488	-6.93	-46.378	-12.195	0.244881	0.229881
5	ALA 42	86.405	-4.556	-65.343	-7.026	0.410115	9.89012
5	LEU 43	74.958	-10.264	-75.552	-3.761	0.211992	-14.407
5	SER 44	73.562	-6.978	-72.467	-1.173	0.00575604	-7.05024
5	GLU 45	103.85	-3.251	-58.547	-85.726	0.714253	-42.9597
5	GLY 46	67.246	-2.944	-69.296	0.223	0.117067	-4.65393
5	ALA 47	99.951	-6.711	-87.921	-2.607	0.0265038	2.7385
5	THR 48	63.768	-7.046	-65.284	-0.986	0	-9.548
5	PRO 49	78.007	-11.582	-56.801	-0.014	0	9.61
5	GLN 50	29.738	-7.94	-76.471	-4.851	0.291607	-59.2324
5	ASP 51	90.731	-5.553	-118.634	-26.364	0.0415335	-59.7785
5	LEU 52	67.113	-12.522	-72.42	0.499	0	-17.33
5	ASN 53	38.377	-7.743	-99.042	-5.438	0.190475	-73.6555
5	THR 54	54.776	-8.259	-61.996	-3.286	0.327406	-18.4376
5	MET 55	84.149	-12.255	-69.441	-0.8	0.0021138	1.65511
5	LEU 56	64.194	-9.881	-67.037	-0.892	0.149034	-13.467
5	ASN 57	32.813	-6.174	-89.25	-12.612	0.662015	-74.561
5	THR 58	54.191	-7.603	-62.637	-5.083	0.229629	-20.9024
5	VAL 59	44.111	-6.539	-45.163	-1.251	0.052406	-8.78959
5	ALA 60	89.548	-4.393	-63.883	-3.357	0.291558	18.2066
5	PRO 61	76.611	-4.577	-57.999	-3.352	0.658313	11.3413
5	HID 62	105.159	-8.121	-69.65	-9.466	0.196442	18.1184
5	GLN 63	30.089	-6.427	-62.612	-14.125	0.708676	-52.3663
5	ALA 64	86.342	-5.318	-69.102	-4.383	0.31088	7.84988
5	ALA 65	89.726	-6.537	-77.394	-1.9	0.0295715	3.92457
5	ALA 66	94.082	-5.613	-83.181	-1.724	0.0662866	3.63029
5	GLN 67	46.941	-7.627	-72.513	-19.352	0.624324	-51.9267
5	MET 68	91.336	-11.023	-75.317	-2.008	0.253949	3.24195
5	LEU 69	82.565	-11.691	-77.116	-3.971	0.0139728	-10.199
5	LYS 70	129.357	-7.973	-118.794	-20.583	0.793125	-17.1999
5	GLU 71	108.685	-6.875	-70.778	-92.909	0.622411	-61.2546
5	THR 72	49.361	-9.545	-54.109	-5.623	0.0100704	-19.9059
5	ILE 73	72.227	-8.612	-49.664	-4.12	0.104422	9.93542
5	ASN 74	39.973	-6.443	-95.371	-10.383	0.51877	-71.7052
5	GLU 75	109.774	-7.04	-53.884	-100.709	0.524613	-51.3344
5	GLU 76	101.427	-10.375	-34.173	-107.974	0.2448	-50.8502
5	ALA 77	84.909	-6.88	-71.613	-2.809	0.101923	3.70892
5	ALA 78	96.129	-5.845	-87.938	0.888	0.187581	3.42158
5	GLU 79	109.682	-6.401	-58.241	-96.327	0.479963	-50.807
5	TRP 80	117.509	-15.086	-85.247	-5.572	0.279233	11.8832
5	ASP 81	103.386	-9.026	-72.35	-70.317	0.201884	-48.1051
5	ARG 82	-198.52	-6.179	-4.723	31.128	1.03605	-177.258
5	LEU 83	66.783	-6.115	-75.921	-0.94	0.736242	-15.4568
5	HID 84	115.537	-8.581	-73.205	-11.666	0.394175	22.4792
5	PRO 85	96.503	-3.803	-60.084	-9.251	0.693234	24.0582
5	VAL 86	51.904	-5.162	-49.917	-6.869	0.514792	-9.52921
5	HID 87	84.908	-8.935	-57.591	-8.762	0.328452	9.94845
5	ALA 88	97.432	-3.116	-76.017	-8.055	0.461882	10.7059
5	GLY 89	89.24	-1.25	-70.101	-11.739	0.338257	6.48826
5	PRO 90	82.909	-2.051	-55.823	-8.282	0.848436	17.6014
5	ILE 91	79.617	-5.012	-61.641	-3.742	0.438299	9.6603
5	ALA 92	95.921	-3.235	-69.172	-6.754	0.28668	17.0467
5	PRO 93	92.566	-2.146	-58.618	-6.368	0.777933	26.2119
5	GLY 94	73.627	-1.753	-65.788	-7.514	0.443643	-0.984357
5	GLN 95	30.288	-4.899	-68.888	-11.155	0.636275	-54.0177
5	MET 96	101.277	-6.03	-75.384	-8.064	0.359303	12.1583
5	ARG 97	-198.674	-8.247	-28.956	43.371	0.332203	-192.174
5	GLU 98	104.79	-5.126	-60.85	-85.881	0.410738	-46.6563
5	PRO 99	94.722	-10.236	-63.424	-3.063	0.00466662	18.0037
5	ARG 100	-182.822	-11.251	-14.055	32.611	0.355796	-175.161
5	GLY 101	76.377	-5.505	-83.643	0.487	0	-12.284
5	SER 102	66.894	-4.587	-65.613	-1.95	0.216377	-5.03962
5	ASP 103	92.548	-9.282	-92.173	-52.827	0.00715982	-61.7268
5	ILE 104	76.319	-12.366	-60.807	-0.569	0	2.577
5	ALA 105	91.259	-7.886	-76.757	-0.491	0.0437557	6.16876
5	GLY 106	90.488	-6.175	-85.16	-2.693	0.0347585	-3.50524
5	THR 107	44.846	-4.385	-52.581	-8.809	0.643679	-20.2853
5	THR 108	37.705	-1.44	-54.85	-3.042	0.523518	-21.1035
5	SER 109	67.066	-7.099	-63.48	-1.655	0.0589425	-5.10906
5	THR 110	28.225	-6.079	-35.364	-3.927	0.417546	-16.7275
5	LEU 111	65.638	-9.222	-66.018	-3.552	0.259347	-12.8947
5	GLN 112	36.683	-6.141	-80.05	-11.195	0.714383	-59.9886
5	GLU 113	102.749	-10.238	-90.645	-56.362	0.208984	-54.287
5	GLN 114	38.279	-11.596	-87.979	-0.525	0	-61.821
5	ILE 115	81.957	-7.758	-68.086	-2.711	0.265645	3.66765
5	GLY 116	77.227	-5.105	-76.605	-1.064	0.0399508	-5.50705
5	TRP 117	126.011	-18.39	-92.009	-3.397	0.0172681	12.2323
5	MET 118	100.045	-10.583	-84.486	-3.728	0.222572	1.47057
5	THR 119	40.221	-6.014	-51.124	-3.836	0.347921	-20.4051
5	HID 120	94.221	-6.586	-55.587	-16.212	0.640422	16.4764
5	ASN 121	40.406	-4.011	-78.851	-15.654	0.771488	-57.3385
5	PRO 122	92.09	-3.104	-54.909	-6.944	0.651538	27.7845
5	PRO 123	87.943	-5.422	-59.793	-4.725	0.369953	18.373
5	ILE 124	100.701	-7.736	-63.767	-0.891	0.284507	28.5915
5	PRO 125	90.437	-6.912	-66.265	-1.594	0.292897	15.9589
5	VAL 126	55.311	-10.146	-58.345	-1.192	0	-14.372
5	GLY 127	74.895	-5.768	-73.607	-1.819	0.00204334	-6.29696
5	GLU 128	106.829	-6.822	-86.921	-65.337	0.436922	-51.8141
5	ILE 129	80.62	-9.559	-66.594	-0.065	0.198421	4.60042
5	TYR 130	94.148	-15.051	-90.832	-1.657	0.0340539	-13.3579
5	LYS 131	141.558	-12.011	-179.746	37.611	0.0883243	-12.4997
5	ARG 132	-189.55	-10.238	22.203	0.419	0.895341	-176.271
5	TRP 133	126.4	-18.661	-95.645	-3.721	0.0522867	8.42529
5	ILE 134	89.387	-11.038	-69.262	-0.093	0.0166394	9.01064
5	ILE 135	81.457	-8.591	-63.788	-0.482	0.168622	8.76462
5	LEU 136	67.572	-9.476	-73.763	0.461	0.390262	-14.8157
5	GLY 137	78.177	-7.079	-77.538	-0.131	0	-6.571
5	LEU 138	62.596	-11.818	-65.493	-2.012	0.0636579	-16.6633
5	ASN 139	33.407	-9.274	-86.445	-6.76	0.15569	-68.9163
5	LYS 140	129.757	-9.541	-159.263	22.08	0.423752	-16.5432
5	ILE 141	93.758	-10.541	-75.975	-2.14	0.016428	5.11843
5	VAL 142	58.797	-8.606	-56.857	-1.971	0.0314577	-8.60554
5	ARG 143	-197.386	-8.046	0.277	28.585	0.373069	-176.197
5	MET 144	94.23	-8.665	-73.94	-5.821	0.354961	6.15896
5	TYR 145	87.1	-8.584	-80.202	-11.489	0.865438	-12.3096
5	SER 146	90.043	-3.719	-66.273	-5.184	0.278127	15.1451
5	PRO 147	89.079	-4.538	-63.731	-5.177	0.597485	16.2305
5	THR 148	57.255	-6.467	-61.088	-4.828	0.317433	-14.8106
5	SER 149	69.066	-6.067	-64.338	0.347	0.170242	-0.821758
5	ILE 150	76.23	-11.758	-57.508	-0.868	0.00965302	6.10565
5	LEU 151	61.233	-6.547	-69.242	0.067	0.657847	-13.8312
5	ASP 152	95.777	-6.711	-86.855	-61.434	0.414587	-58.8084
5	ILE 153	97.257	-8.932	-72.719	-2.015	0.0417665	13.6328
5	ARG 154	-191.088	-6.221	37.255	-15.676	0.919476	-174.811
5	GLN 155	35.23	-12.452	-88.465	-1.048	0.0779179	-66.6571
5	GLY 156	87.426	-1.784	-72.641	-6.365	0.104536	6.74054
5	PRO 157	87.636	-2.952	-53.564	-8.452	0.741673	23.4097
5	LYS 158	121.707	-4.179	-144.434	6.823	0.835021	-19.248
5	GLU 159	117.505	-9.332	-111.128	-42.364	0.186827	-45.1322
5	PRO 160	82.197	-7.466	-54.884	-2.878	0.343726	17.3127
5	PHE 161	104.55	-14.356	-73.724	-3.41	0.0580319	13.118
5	ARG 162	-190.921	-7.395	-3.314	25.322	0.654134	-175.654
5	ASP 163	86.526	-7.583	-61.706	-80.449	0.37559	-62.8364
5	TYR 164	105.331	-19.244	-99.664	0.392	0	-13.185
5	VAL 165	47.648	-9.877	-58.498	3.177	0.0258968	-17.5241
5	ASP 166	96.941	-7.16	-72.031	-68.885	0.372923	-50.7621
5	ARG 167	-192.213	-10.671	2.154	14.218	0.493599	-186.018
5	PHE 168	98.578	-14.946	-80.742	-0.326	0	2.564
5	TYR 169	99.363	-11.867	-93.645	-1.77	0.293439	-7.62556
5	LYS 170	139.209	-7.548	-125.121	-20.258	0.779976	-12.938
5	THR 171	48.842	-8.834	-56.292	-3.206	0.0846008	-19.4054
5	LEU 172	70.673	-11.97	-64.662	-4.063	0.0217559	-10.0002
5	ARG 173	-193.002	-9.41	41.901	-13.921	0.726697	-173.705
5	ALA 174	89.67	-4.127	-79.53	-2.791	0.0311216	3.25312
5	GLU 175	105.691	-7.512	-91.201	-63.135	0.361254	-55.7957
5	GLN 176	28.985	-6.533	-60.794	-17.136	0.58052	-54.8975
5	ALA 177	97.955	-5.208	-82.358	-5.062	0.167906	5.49491
5	SER 178	82.235	-5.487	-71.193	-5.898	0.309124	-0.0338757
5	GLN 179	29.331	-4.876	-65.24	-14.806	0.829482	-54.7615
5	GLU 180	113.588	-4.62	-73.822	-83.051	0.799081	-47.1059
5	VAL 181	62.307	-6.936	-59.312	-1.043	0.296198	-4.6878
5	LYS 182	117.069	-9.089	-101.964	-24.682	0.326994	-18.339
5	ASN 183	22.22	-6.694	-80.558	-10.343	0.589875	-74.7851
5	TRP 184	125.537	-10.852	-89.164	-7.955	0.87843	18.4444
5	MET 185	103.757	-12.511	-85.247	-1.535	0.145045	4.60904
5	THR 186	42.2	-6.063	-59.789	-0.546	0.0828664	-24.1151
5	GLU 187	103.062	-7.126	-57.092	-90.693	0.492066	-51.3569
5	THR 188	41.111	-6.624	-49.456	0.141	0.289417	-14.5386
5	LEU 189	64.288	-10.097	-65.162	-0.618	0.139196	-11.4498
5	LEU 190	85.596	-9.814	-91.68	-0.334	0	-16.232
5	VAL 191	57.739	-8.099	-59.408	-0.051	0.0694952	-9.7495
5	GLN 192	24.115	-7.283	-78.761	1.827	0.501009	-59.601
5	ASN 193	18.582	-8.737	-82.585	-2.503	0.0754898	-75.1675
5	ALA 194	93.024	-8.552	-84.888	2.994	0.0205635	2.59856
5	ASN 195	30.11	-7.381	-86.205	-4.176	0.122579	-67.5294
5	PRO 196	78.666	-4.865	-60.748	-2.37	0.557837	11.2408
5	ASP 197	88.957	-5.626	-76.631	-63.064	0.412906	-55.9511
5	CYX 198	103.43	-8.784	-82.347	-0.037	0.00359888	12.2656
5	LYS 199	136.085	-11.34	-123.031	-21.79	0.27248	-19.8035
5	THR 200	55.993	-5.037	-65.472	-2.406	0.450407	-16.4716
5	ILE 201	77.769	-7.159	-57.662	-1.414	0.437958	11.972
5	LEU 202	77.242	-12.052	-72.048	-5.171	0.00715982	-12.0218
5	LYS 203	121.497	-7.102	-99.965	-29.931	0.627533	-14.8735
5	ALA 204	85.696	-3.977	-74.179	-6.034	0.523951	2.02995
5	LEU 205	80.176	-6.069	-79.815	-6.026	0.443351	-11.2906
5	GLY 206	89.405	-3.012	-73.998	-8.702	0.0887308	3.78173
5	PRO 207	83.458	-3.22	-54.157	-7.7	0.63904	19.02
5	GLY 208	65.678	-2.061	-64.634	-4.697	0.366251	-5.34775
5	ALA 209	100.214	-4.676	-88.564	-2.595	0.131094	4.51009
5	THR 210	53.423	-5.001	-49.424	-7.886	0.516732	-8.37127
5	LEU 211	65.459	-8.335	-67.814	-3.101	0.215104	-13.5759
5	GLU 212	100.539	-6.087	-93.72	-63.559	0.594357	-62.2326
5	GLU 213	106.62	-7.354	-55.122	-99.019	0.508992	-54.366
5	MET 214	94.037	-12.575	-75.118	-3.841	0.0249103	2.52791
5	MET 215	105.399	-9.466	-83.16	-4.665	0.150004	8.258
5	THR 216	36.504	-4.156	-40.179	-7.245	0.60865	-14.4674
5	ALA 217	78.843	-5.959	-70.791	-0.407	0.149234	1.83523
5	CYX 218	96.211	-8.136	-75.37	-6.35	0.0417611	6.39676
5	GLN 219	38.245	-6.721	-73.551	-11.467	0.400397	-53.0936
5	GLY 220	96.36	-2.296	-79.655	-10.727	0.381449	4.06345
5	VAL 221	31.298	-4.095	-46.503	-72.254	0.589561	-90.9644
6	PRO 1	98.206	-6.661	-121.028	19.909	0.106741	-9.46726
6	ILE 2	93.366	-10.32	-65.484	-4.452	0.100308	13.2103
6	VAL 3	52.778	-7.849	-56.623	-2.077	0.21525	-13.5558
6	GLN 4	20.554	-6.703	-54.846	-16.206	0.718313	-56.4827
6	ASN 5	42.31	-7.862	-97.758	-4.505	0.220675	-67.5943
6	LEU 6	71.825	-3.398	-65.19	-8.367	1.01729	-4.11271
6	GLN 7	38.195	-3.398	-65.94	-21.609	1.05207	-51.6999
6	GLY 8	81.766	-3.327	-72.488	-4.084	0.250577	2.11758
6	GLN 9	33.962	-5.118	-66.155	-13.672	0.776605	-50.2064
6	MET 10	107.757	-8.317	-84.226	-5.083	0.333823	10.4648
6	VAL 11	53.535	-5.094	-52.21	-2.609	0.404505	-5.97349
6	HID 12	88.91	-10.437	-61.044	-10.013	0.258642	7.67464
6	GLN 13	33.304	-5.728	-67.457	-16.254	0.640389	-55.4946
6	ALA 14	92.79	-4.175	-77.52	-4.134	0.392609	7.35361
6	ILE 15	102.538	-8.868	-76.313	-3.6	0.109945	13.8669
6	SER 16	71.711	-5.288	-53.109	-5.912	0.289574	7.69157
6	PRO 17	91.52	-4.45	-58.844	-4.357	0.578948	24.4479
6	ARG 18	-188.718	-6.534	71.689	-49.883	1.16543	-172.281
6	THR 19	43.338	-7.708	-49.668	-6.437	0.230361	-20.2446
6	LEU 20	64.516	-9.338	-63.266	-3.471	0.295021	-11.264
6	ASN 21	30.066	-4.488	-83.959	-17.074	0.556878	-74.8981
6	ALA 22	93.184	-6.027	-78.737	-3.703	0.22828	4.94528
6	TRP 23	138.311	-15.566	-99.823	-3.607	0.0189646	19.334
6	VAL 24	60.845	-7.752	-57.806	-3.711	0.365937	-8.05806
6	LYS 25	127.494	-5.604	-146.567	3.913	0.592113	-20.1719
6	VAL 26	63.656	-8.752	-68.687	-0.648	0.0266881	-14.4043
6	VAL 27	42.396	-7.904	-46.356	-4.179	0.161928	-15.8811
6	GLU 28	95.06	-5.091	-74.31	-70.359	0.62808	-54.0719
6	GLU 29	113.807	-6.291	-65.611	-86.092	0.610373	-43.5766
6	LYS 30	118.254	-8.342	-99.992	-24.993	0.498049	-14.575
6	ALA 31	91.841	-3.9	-75.431	-5.207	0.314674	7.61767
6	PHE 32	109.47	-11.665	-77.845	-6.239	0.117657	13.8387
6	SER 33	79.652	-5.689	-59.316	-5.488	0.136947	9.29595
6	PRO 34	77.668	-8.302	-53.533	-3.734	0.048238	12.1472
6	GLU 35	103.234	-8.378	-91.405	-56.924	0.353173	-53.1198
6	VAL 36	54.081	-8.655	-57.38	-1.25	0.0230187	-13.181
6	ILE 37	87.433	-9.233	-59.231	-1.505	0.047154	17.5112
6	PRO 38	80.094	-7.091	-58.445	-3.377	0.429362	11.6104
6	MET 39	94.685	-10.117	-70.43	-4.299	0.39753	10.2365
6	PHE 40	103.272	-14.546	-82.856	-3.353	0.00613544	2.52314
6	SER 41	60.373	-6.859	-42.311	-12.407	0.203163	-1.00084
6	ALA 42	84.288	-4.562	-67.281	-3.974	0.407627	8.87863
6	LEU 43	82.558	-8.431	-76.561	-3.912	0.234485	-6.11151
6	SER 44	81.069	-7.476	-76.783	-0.459	0	-3.649
6	GLU 45	102.403	-4.977	-58.758	-84.907	0.649966	-45.589
6	GLY 46	69.774	-3.555	-69.862	-0.421	0.204876	-3.85912
6	ALA 47	97.345	-7.146	-85.388	-2.347	0.0232301	2.48723
6	THR 48	56.878	-9.877	-59.379	-1.358	0	-13.736
6	PRO 49	76.105	-11.542	-53.664	-0.901	0	9.998
6	GLN 50	21.817	-7.206	-69.729	-10.428	0.481843	-65.0642
6	ASP 51	91.719	-8.345	-114.945	-30.5	0.0249103	-62.0461
6	LEU 52	63.812	-13.575	-70.099	-0.292	0	-20.154
6	ASN 53	36.737	-9.059	-94.517	-7.068	0.228811	-73.6782
6	THR 54	49.574	-6.598	-58.081	-1.997	0.192871	-16.9091
6	MET 55	84.858	-11.477	-69.025	-0.641	0.00282924	3.71783
6	LEU 56	66.477	-6.222	-69.552	0.738	0.112313	-8.44669
6	ASN 57	31.15	-5.323	-86.032	-12.858	0.624379	-72.4386
6	THR 58	60.054	-4.538	-63.511	-3.758	0.18615	-11.5669
6	VAL 59	46.759	-6.808	-46.554	-0.899	0.0625793	-7.43942
6	ALA 60	91.057	-3.101	-65.208	-2.66	0.36288	20.4509
6	PRO 61	88.774	-4.494	-57.937	-3.738	0.611848	23.2168
6	HID 62	99	-8.326	-66.331	-11.758	0.369617	12.9546
6	GLN 63	26.985	-5.533	-67.232	-11.015	0.69563	-56.0994
6	ALA 64	83.297	-4.989	-66.855	-5.124	0.329514	6.65851
6	ALA 65	91.236	-6.118	-78.956	-1.669	0.00203792	4.49504
6	ALA 66	96.245	-6.609	-82.482	-1.021	0.0256637	6.15866
6	GLN 67	39.295	-8.699	-77.966	-10.241	0.478884	-57.1321
6	MET 68	90.639	-10.517	-75.451	-1.171	0.261217	3.76122
6	LEU 69	83.946	-11.298	-81.408	-2.502	0.0475009	-11.2145
6	LYS 70	132.792	-8.488	-113.761	-21.881	0.621501	-10.7165
6	GLU 71	107.092	-3.933	-84.313	-76.374	0.549013	-56.979
6	THR 72	47.683	-6.969	-57.653	-5.326	0.0599994	-22.205
6	ILE 73	68.08	-9.781	-50.713	-4.328	0.112324	3.37032
6	ASN 74	23.082	-4.19	-86.508	-7.829	0.542108	-74.9029
6	GLU 75	110.21	-5.315	-70.271	-90.671	0.517572	-55.5294
6	GLU 76	98.569	-10.651	-44.977	-96.353	0.212643	-53.1994
6	ALA 77	87.23	-6.696	-71.982	-3.002	0.0913812	5.64138
6	ALA 78	99.18	-5.708	-84.784	-0.998	0.204188	7.89419
6	GLU 79	106.823	-7.07	-48.729	-104.606	0.452391	-53.1296
6	TRP 80	118.549	-15.69	-87.683	-2.147	0.247222	13.2762
6	ASP 81	109.689	-7.285	-81.199	-65.771	0.208258	-44.3577
6	ARG 82	-187.057	-3.484	-42.299	55.799	0.855352	-176.186
6	LEU 83	67.499	-5.833	-76.151	-2.455	0.72364	-16.2164
6	HID 84	112.891	-8.267	-74.2	-10.233	0.3492	20.5402
6	PRO 85	92.533	-3.704	-66.684	-4.76	0.554753	17.9398
6	VAL 86	50.501	-6.03	-47.349	-4.265	0.37895	-6.76405
6	HID 87	91.275	-4.967	-58.796	-14.159	0.669072	14.0221
6	ALA 88	90.334	-1.62	-71.204	-8.028	0.61239	10.0944
6	GLY 89	91.015	-1.757	-73.598	-9.505	0.292317	6.44732
6	PRO 90	82.885	-3.09	-56.701	-7.227	0.825943	16.6929
6	ILE 91	74.574	-4.239	-56.061	-4.519	0.476835	10.2318
6	ALA 92	91.961	-2.911	-69.153	-5.996	0.357931	14.2589
6	PRO 93	81.149	-2.465	-56.64	-8.031	0.778388	14.7914
6	GLY 94	70.234	-2.197	-65.129	-7.769	0.482759	-4.37824
6	GLN 95	35.344	-5.628	-74.111	-14.241	0.582477	-58.0535
6	MET 96	107.417	-8.844	-81.141	-6.765	0.272409	10.9394
6	ARG 97	-192.309	-7.924	-28.975	41.504	0.414728	-187.289
6	GLU 98	108.411	-5.482	-48.749	-98.9	0.538743	-44.1813
6	PRO 99	91.994	-8.323	-61.109	-4.166	0.0362652	18.4323
6	ARG 100	-183.166	-9.379	-9.979	24.853	0.603522	-177.067
6	GLY 101	81.214	-5.998	-84.611	0.477	0.00072086	-8.91728
6	SER 102	66.766	-6.118	-66.111	-1.694	0.1715	-6.9855
6	ASP 103	91.725	-10.482	-92.027	-52.3	0.0223738	-63.0616
6	ILE 104	78.859	-9.759	-60.717	-0.121	0.00072086	8.26272
6	ALA 105	90.235	-6.15	-76.72	-1.882	0.0361622	5.51916
6	GLY 106	89.212	-4.773	-84.082	-4.026	0.0405091	-3.62849
6	THR 107	51.203	-4.764	-57.167	-8.125	0.639945	-18.2131
6	THR 108	41.542	-3.906	-58.1	-3.581	0.481215	-23.5638
6	SER 109	79.703	-7.28	-72.04	-3.296	0.0719613	-2.84104
6	THR 110	33.925	-5.239	-40.51	-4.405	0.52761	-15.7014
6	LEU 111	63.957	-6.521	-62.982	-2.776	0.325493	-7.99651
6	GLN 112	33.861	-6.077	-71.63	-15.863	0.87617	-58.8328
6	GLU 113	103.802	-8.786	-91.291	-55.368	0.209082	-51.4339
6	GLN 114	38.313	-14.064	-82.746	-2.783	0.0223033	-61.2577
6	ILE 115	80.889	-6.638	-69.559	-2.564	0.271276	2.39928
6	GLY 116	74.198	-5.902	-72.354	-3.025	0.101533	-6.98147
6	TRP 117	122.555	-18.794	-93.5	-2.771	0.00359888	7.4936
6	MET 118	99.988	-10.733	-82.647	-3.659	0.153185	3.10219
6	THR 119	40.088	-5.192	-48.093	-6.424	0.263136	-19.3579
6	HID 120	89.088	-9.06	-57.093	-10.878	0.279856	12.3369
6	ASN 121	48.064	-2.981	-86.122	-14.852	0.75686	-55.1341
6	PRO 122	96.626	-4.391	-61.275	-3.449	0.616639	28.1276
6	PRO 123	82.903	-6.391	-61.441	-3.128	0.406137	12.3491
6	ILE 124	88.372	-6.449	-63.989	-0.908	0.25538	17.2814
6	PRO 125	90.219	-4.039	-65.278	-1.531	0.453329	19.8243
6	VAL 126	52.501	-9.81	-54.312	-1.878	0	-13.499
6	GLY 127	67.812	-5.698	-69.834	-1.949	0.0082384	-9.66076
6	GLU 128	101.755	-6.108	-82.949	-65.332	0.536645	-52.0974
6	ILE 129	83.497	-8.766	-66.408	0.182	0.134134	8.63913
6	TYR 130	94.955	-15.954	-88.063	-2.863	0.0928012	-11.8322
6	LYS 131	145.62	-9.798	-181.615	37.701	0.0648882	-8.02711
6	ARG 132	-187.091	-8.27	11.024	5.539	0.829856	-177.968
6	TRP 133	122.094	-18.281	-95.842	-3.903	0.0416039	4.1096
6	ILE 134	90.242	-9.839	-70.344	0.468	0.00359888	10.5306
6	ILE 135	80.886	-10.136	-66.956	0.437	0.227694	4.45869
6	LEU 136	66.725	-8.447	-73.924	0.631	0.386777	-14.6282
6	GLY 137	77.925	-6.912	-77.922	0.294	0	-6.615
6	LEU 138	65.908	-11.323	-69.104	-0.948	0.00821672	-15.4588
6	ASN 139	36.704	-8.669	-93.999	-6.409	0.233992	-72.139
6	LYS 140	132.6	-8.492	-137.315	-0.481	0.537171	-13.1508
6	ILE 141	87.485	-11.808	-76.83	-1.566	0.00564222	-2.71336
6	VAL 142	61.049	-9.447	-57.587	-2.138	0.00503518	-8.11796
6	ARG 143	-197.76	-8.81	12.464	16.097	0.59065	-177.418
6	MET 144	93.815	-7.837	-70.126	-7.655	0.49541	8.69241
6	TYR 145	98.684	-10.425	-88.477	-8.07	0.489833	-7.79817
6	SER 146	80.779	-5.01	-49.627	-11.095	0.0845899	15.1316
6	PRO 147	85.631	-3.117	-61.182	-7.227	0.717299	14.8223
6	THR 148	37.288	-4.314	-50.516	-2.209	0.272117	-19.4789
6	SER 149	61.76	-5.932	-46.246	-8.451	0.260534	1.39153
6	ILE 150	79.489	-11.562	-54.432	-4.267	0.031875	9.25988
6	LEU 151	58.32	-5.014	-62.725	-5.212	0.76925	-13.8618
6	ASP 152	115.985	-4.73	-88.272	-79.086	0.449399	-55.6536
6	ILE 153	99.656	-9.116	-67.153	-4.054	0.00789694	19.3409
6	ARG 154	-192.749	-8.021	47.629	-21.133	0.821396	-173.453
6	GLN 155	30.436	-10.468	-89.787	-0.544	0.114438	-70.2486
6	GLY 156	87.754	-2.384	-72.922	-6.799	0.133581	5.78258
6	PRO 157	85.781	-2.824	-53.489	-9.17	0.876663	21.1747
6	LYS 158	124.755	-3.49	-96.417	-38.002	1.17237	-11.9816
6	GLU 159	117.14	-7.832	-112.939	-42.466	0.236111	-45.8609
6	PRO 160	78.734	-6.836	-55.577	-2.448	0.407757	14.2808
6	PHE 161	108.342	-15.251	-71.01	-4.252	0.0461079	17.8751
6	ARG 162	-196.077	-9.269	-16.193	38.389	0.626368	-182.524
6	ASP 163	91.485	-7.59	-63.332	-80.868	0.411226	-59.8938
6	TYR 164	103.29	-17.789	-97.139	-2.913	0	-14.551
6	VAL 165	50.121	-8.83	-56.469	0.871	0.0401243	-14.2669
6	ASP 166	117.154	-6.85	-113.229	-51.079	0.319644	-53.6844
6	ARG 167	-187.199	-10.24	-12.885	25.728	0.501112	-184.095
6	PHE 168	94.868	-15.881	-81.178	-0.223	0.0149863	-2.39901
6	TYR 169	99.358	-8.714	-88.097	-7.044	0.584829	-3.91217
6	LYS 170	139.987	-7.644	-156.192	5.769	0.6091	-17.4709
6	THR 171	51.2	-8.02	-59.923	-1.414	0.0286718	-18.1283
6	LEU 172	81.682	-9.309	-75.489	-0.888	0.0534737	-3.95053
6	ARG 173	-192.147	-10.881	50.276	-16.139	0.37856	-168.512
6	ALA 174	86.278	-5.981	-86.096	-0.238	0.0314143	-6.00559
6	GLU 175	103.363	-7.171	-97.294	-49.559	0.188719	-50.4723
6	GLN 176	32.604	-4.801	-68.047	-12.237	0.506017	-51.975
6	ALA 177	100.252	-3.215	-87.254	-1.117	0.107554	8.77355
6	SER 178	70.718	-5.227	-59.563	-7.184	0.391628	-0.864372
6	GLN 179	25.474	-5.271	-69.696	-10.151	0.780789	-58.8632
6	GLU 180	113.749	-6.479	-73.157	-85.649	0.756724	-50.7793
6	VAL 181	64.68	-7.502	-59.859	-2.923	0.332869	-5.27113
6	LYS 182	116.804	-8.625	-119.49	-4.864	0.453042	-15.722
6	ASN 183	20.118	-6.858	-80.537	-11.238	0.503941	-78.0111
6	TRP 184	128.428	-12.007	-91.244	-8.216	0.711939	17.6729
6	MET 185	102.107	-10.247	-86.469	-2.357	0.143413	3.17741
6	THR 186	44.41	-8.622	-52.343	-2.904	0.123392	-19.3356
6	GLU 187	102.547	-6.741	-40.207	-102.804	0.379107	-46.8259
6	THR 188	49.754	-6.64	-44.695	-6.153	0.352278	-7.38172
6	LEU 189	67.133	-10.825	-68.788	0.239	0.117478	-12.1235
6	LEU 190	88.421	-12.069	-94.42	2.883	0.00215716	-15.1828
6	VAL 191	57.48	-9.466	-60.998	2.444	0.0662161	-10.4738
6	GLN 192	16.325	-6.881	-62.333	-7.059	0.654189	-59.2938
6	ASN 193	21.061	-10.01	-79.945	-4.41	0.0869802	-73.217
6	ALA 194	92.933	-7.392	-83.976	1.599	0	3.164
6	ASN 195	45.043	-7.076	-89.996	-8.975	0.205261	-60.7987
6	PRO 196	81.192	-4.997	-55.989	-4.329	0.534564	16.4116
6	ASP 197	110.087	-5.943	-71.316	-88.194	0.619815	-54.7462
6	CYX 198	101.435	-8.364	-78.947	-3.605	0.00863406	10.5276
6	LYS 199	140.537	-10.428	-99.731	-43.399	0.265537	-12.7555
6	THR 200	42.705	-6.687	-44.922	-10.914	0.514027	-19.304
6	ILE 201	76.959	-8.073	-54.506	-2.84	0.391102	11.9311
6	LEU 202	77.193	-12.365	-66.363	-8.656	0.0302815	-10.1607
6	LYS 203	119.663	-7.039	-85.754	-45.446	0.830198	-17.7458
6	ALA 204	88.756	-3.74	-75.699	-4.771	0.495464	5.04146
6	LEU 205	73.367	-6.174	-72.444	-6.534	0.282089	-11.5029
6	GLY 206	90.714	-2.652	-71.425	-9.658	0.217407	7.19641
6	PRO 207	83.211	-3.003	-58.587	-4.868	0.767629	17.5206
6	GLY 208	67.371	-2.293	-64.413	-4.578	0.411942	-3.50106
6	ALA 209	100.633	-5.57	-90.342	-1.137	0.0669533	3.65095
6	THR 210	47.704	-4.348	-53.178	-6.627	0.45025	-15.9987
6	LEU 211	58.752	-8.063	-59.993	-4.633	0.25338	-13.6836
6	GLU 212	110.872	-6.237	-44.568	-111.09	0.680389	-50.3426
6	GLU 213	102.941	-6.944	-48.91	-100.482	0.396142	-52.9989
6	MET 214	104.589	-11.545	-80.127	-0.194	0.0202166	12.7432
6	MET 215	98.923	-10.632	-84.839	-4.261	0.244805	-0.564195
6	THR 216	33.071	-2.564	-46.244	-6.941	0.545523	-22.1325
6	ALA 217	78.169	-4.58	-67.563	-2.992	0.241027	3.27503
6	CYX 218	94.147	-7.503	-78.952	-6.71	0.0222491	1.00425
6	GLN 219	37.325	-3.421	-69.984	-17.494	1.00259	-52.5714
6	GLY 220	96.673	-1.639	-83.333	-6.559	0.514559	5.65656
6	VAL 221	46.142	-6.269	-38.787	-85.528	0.327352	-84.1146
7	PRO 1	102.175	-7.266	-118.542	18.308	0.13511	-5.18989
7	ILE 2	98.533	-9.979	-75.765	-2.268	0.0592352	10.5802
7	VAL 3	46.994	-6.186	-53.299	-1.322	0.411871	-13.4011
7	GLN 4	23.362	-6.088	-58.385	-12.604	0.666622	-53.0484
7	ASN 5	19.525	-6.02	-71.277	-13.526	0.434305	-70.8637
7	LEU 6	71.445	-3.479	-67.047	-7.712	1.0232	-5.7698
7	GLN 7	32.111	-3.675	-72.932	-14.861	0.909519	-58.4475
7	GLY 8	80.664	-3.108	-73.184	-5.183	0.237418	-0.573582
7	GLN 9	41.924	-4.727	-79.302	-10.906	0.696042	-52.315
7	MET 10	99.115	-9.186	-82.64	-2.965	0.227987	4.55199
7	VAL 11	48.471	-5.894	-53.221	-1.996	0.404928	-12.2351
7	HID 12	96.974	-9.394	-57.652	-12.804	0.409243	17.5332
7	GLN 13	31.21	-5.362	-69.446	-13.778	0.547068	-56.8289
7	ALA 14	94.656	-3.384	-77.672	-5.575	0.502667	8.52767
7	ILE 15	100.261	-6.82	-75.606	-4.844	0.149982	13.141
7	SER 16	72.902	-4.421	-54.809	-5.036	0.303926	8.93993
7	PRO 17	90.059	-4.858	-63.643	-2.072	0.522586	20.0086
7	ARG 18	-179.474	-7.623	54.099	-41.773	1.00384	-173.767
7	THR 19	54.305	-5.003	-59.578	-4.817	0.332165	-14.7608
7	LEU 20	59.528	-9.402	-60.658	-3.872	0.199602	-14.2044
7	ASN 21	19.974	-7.007	-72.213	-18.447	0.482803	-77.2102
7	ALA 22	94.113	-4.337	-79.905	-5.143	0.39134	5.11934
7	TRP 23	139.088	-15.28	-98.795	-4.658	0.0719505	20.427
7	VAL 24	64.144	-8.205	-56.281	-4.148	0.190751	-4.29925
7	LYS 25	141.549	-4.189	-141.936	-1.969	0.662351	-5.88265
7	VAL 26	61.863	-8.33	-65.238	-1.502	0.203342	-13.0037
7	VAL 27	49.952	-9.223	-54.066	-0.784	0.0151055	-14.1059
7	GLU 28	100.033	-6.659	-91.865	-49.781	0.348457	-47.9235
7	GLU 29	113.194	-5.649	-73.854	-76.742	0.774399	-42.2766
7	LYS 30	122.492	-7.207	-110.354	-16.197	0.516526	-10.7495
7	ALA 31	87.016	-2.961	-78.791	-1.714	0.383156	3.93316
7	PHE 32	103.832	-11.75	-80.535	-4.507	0.0918256	7.13183
7	SER 33	82.968	-5.778	-64.546	-3.856	0.11059	8.89859
7	PRO 34	76.626	-7.267	-56.161	-2.536	0.158112	10.8201
7	GLU 35	103.287	-5.62	-126.449	-27.561	0.503529	-55.8395
7	VAL 36	60.927	-9.347	-60.817	0.484	0.00287802	-8.75012
7	ILE 37	85.377	-6.846	-60.162	-0.562	0.181917	17.9889
7	PRO 38	82.469	-5.782	-58.055	-3.697	0.487128	15.4221
7	MET 39	87.584	-7.3	-70.656	-4.137	0.407573	5.89857
7	PHE 40	103.426	-12.075	-82.867	-3.865	0.00215716	4.62116
7	SER 41	74.004	-6.918	-61.002	-9.432	0.235022	-3.11298
7	ALA 42	85.269	-4.511	-65.353	-6.711	0.409822	9.10382
7	LEU 43	80.476	-5.121	-82.885	-5.548	0.270957	-12.807
7	SER 44	79.531	-6.579	-77.277	-1.286	0.0157072	-5.59529
7	GLU 45	100.959	-5.46	-60.008	-86.769	0.695787	-50.5822
7	GLY 46	69.931	-4.283	-68.426	-0.614	0.126096	-3.2659
7	ALA 47	99.475	-6.241	-85.904	-2.592	0.0401568	4.77816
7	THR 48	66.267	-7.835	-61	-0.158	0.00923026	-2.71677
7	PRO 49	81.409	-9.749	-56.27	0.075	0.00072086	15.4657
7	GLN 50	27.669	-9.605	-70.514	-10.266	0.482158	-62.2338
7	ASP 51	93.189	-8.706	-112.591	-32.392	0.0480754	-60.4519
7	LEU 52	60.518	-12.17	-67.725	0.214	0	-19.163
7	ASN 53	36	-7.141	-100.092	-4.455	0.228052	-75.4599
7	THR 54	52.07	-6.95	-61.963	-3.798	0.265802	-20.3752
7	MET 55	83.193	-11.635	-64.105	-2.808	0.0342327	4.67923
7	LEU 56	66.85	-7.976	-73.225	-0.088	0.195461	-14.2435
7	ASN 57	55.047	-5.642	-103.936	-13.225	0.599414	-67.1566
7	THR 58	52.979	-3.499	-54.309	-10.308	0.705559	-14.4314
7	VAL 59	33.08	-6.005	-31.018	-4.131	0.0497393	-8.02426
7	ALA 60	92.061	-3.913	-65.628	-4.159	0.0376798	18.3987
7	PRO 61	78.709	-3.541	-56.942	-5.244	0.626091	13.6081
7	HID 62	103.406	-6.739	-65.788	-12.185	0.599241	19.2932
7	GLN 63	34.322	-4.307	-63.001	-17.093	0.915091	-49.1639
7	ALA 64	87.334	-4.442	-71.608	-4.314	0.307829	7.27783
7	ALA 65	87.059	-6.869	-75.688	-3.262	0.0106449	1.25064
7	ALA 66	95.096	-6.028	-82.832	-1.196	0.225006	5.26501
7	GLN 67	39.649	-8.752	-79.4	-10.516	0.500548	-58.5185
7	MET 68	91.838	-10.362	-76.334	-1.825	0.279	3.596
7	LEU 69	81.278	-10.142	-72.747	-3.373	0.0232897	-4.96071
7	LYS 70	129.284	-8.614	-119.539	-17.055	0.727331	-15.1967
7	GLU 71	110.12	-7.578	-69.316	-92.728	0.487437	-59.0146
7	THR 72	50.149	-6.741	-55.445	-6.405	0.00592948	-18.4361
7	ILE 73	71.003	-10.132	-48.69	-6.078	0.0842647	6.18726
7	ASN 74	24.867	-7.863	-78.461	-10.622	0.459773	-71.6192
7	GLU 75	106.333	-6.511	-38.571	-116.298	0.615988	-54.431
7	GLU 76	97.628	-11.367	-10.881	-126.776	0.139516	-51.2565
7	ALA 77	83.968	-6.857	-71.143	-2.622	0.0752242	3.42122
7	ALA 78	94.528	-5.623	-88.255	1.969	0.302458	2.92146
7	GLU 79	112.461	-5.94	-25.69	-125.66	0.487372	-44.3416
7	TRP 80	120.05	-15.825	-87.32	-1.689	0.225705	15.4417
7	ASP 81	98.857	-7.021	-73.922	-70.231	0.230529	-52.0865
7	ARG 82	-196.582	-4.175	23.194	6.427	1.19707	-169.939
7	LEU 83	68.647	-5.843	-75.201	-3.144	0.740713	-14.8003
7	HID 84	115.554	-6.872	-75.823	-8.25	0.36637	24.9754
7	PRO 85	89.832	-3.554	-65.141	-4.917	0.680562	16.9006
7	VAL 86	51.911	-4.583	-49.137	-5.823	0.519209	-7.11279
7	HID 87	97.854	-5.138	-61.933	-13.381	0.601902	18.0039
7	ALA 88	90.757	-1.236	-75.743	-8.089	0.584021	6.27302
7	GLY 89	90.722	-1.95	-70.254	-10.396	0.339438	8.46144
7	PRO 90	82.66	-3.434	-58.249	-5.348	0.754469	16.3835
7	ILE 91	77.689	-6.624	-56.232	-3.999	0.325308	11.1593
7	ALA 92	92.136	-3.184	-62.058	-8.715	0.334994	18.514
7	PRO 93	79.427	-3.368	-56.14	-6.503	0.713397	14.1294
7	GLY 94	74.374	-3.644	-65.433	-8.538	0.198957	-3.04204
7	GLN 95	31.672	-5.089	-72.667	-11.94	0.737629	-57.2864
7	MET 96	101.378	-5.921	-75.81	-6.194	0.536667	13.9897
7	ARG 97	-191.668	-4.944	-43.696	53.355	0.208123	-186.745
7	GLU 98	110.676	-4.206	-61.679	-87.385	0.424879	-42.1691
7	PRO 99	90.417	-8.538	-61.099	-2.561	0.104313	18.3233
7	ARG 100	-184.539	-12.549	-27.442	47.099	0.191662	-177.239
7	GLY 101	79.838	-5.473	-83.865	0.423	0	-9.077
7	SER 102	67.247	-7.195	-63.236	-2.782	0.199505	-5.7665
7	ASP 103	100.852	-8.545	-85.841	-61.219	0.0419183	-54.7111
7	ILE 104	83.756	-12.515	-61.125	0.048	0.00215716	10.1662
7	ALA 105	92.37	-7.9	-79.719	0.269	0.0253168	5.04532
7	GLY 106	89.684	-4.988	-85.374	-2.801	0.0508667	-3.42813
7	THR 107	46.571	-4.741	-52.57	-8.679	0.65118	-18.7678
7	THR 108	36.384	-4.812	-52.937	-3.583	0.521014	-24.427
7	SER 109	70.943	-5.764	-68.959	-1.447	0.0919069	-5.13509
7	THR 110	30.323	-5.212	-36.921	-5.484	0.416028	-16.878
7	LEU 111	67.673	-9.866	-63.006	-3.831	0.272501	-8.7575
7	GLN 112	35.495	-6.12	-71.592	-14.37	0.824615	-55.7624
7	GLU 113	97.647	-8.23	-82.286	-64.409	0.218778	-57.0592
7	GLN 114	43.05	-14.44	-83.908	-1.845	0.00779396	-57.1352
7	ILE 115	90.165	-7.964	-72.089	-1.946	0.22583	8.39183
7	GLY 116	79.777	-4.891	-77.425	-1.428	0.156931	-3.81007
7	TRP 117	120.199	-16.609	-94.979	-1.221	0.0103414	7.40034
7	MET 118	100.037	-10.619	-79.894	-5.195	0.225933	4.55493
7	THR 119	40.084	-3.368	-53.415	-4.364	0.45225	-20.6107
7	HID 120	90.779	-9.062	-60.658	-10.208	0.359763	11.2108
7	ASN 121	30.747	-4.278	-64.562	-18.67	0.740784	-56.0222
7	PRO 122	93.055	-2.867	-62.108	-2.781	0.635284	25.9343
7	PRO 123	85.253	-7.003	-59.366	-3.518	0.340723	15.7067
7	ILE 124	89.568	-6.264	-60.447	-2.316	0.27377	20.8148
7	PRO 125	88.441	-4.406	-58.906	-5.624	0.431589	19.9366
7	VAL 126	55.956	-8.639	-49.959	-1.672	0.00575604	-4.30824
7	GLY 127	71.136	-5.282	-72.714	-1.203	0.0122275	-8.05077
7	GLU 128	106.407	-5.706	-94.047	-56.287	0.386934	-49.2461
7	ILE 129	81.67	-8.585	-65.47	-0.021	0.187326	7.78133
7	TYR 130	95.438	-15.091	-91.446	-1.218	0.0143196	-12.3027
7	LYS 131	144.058	-11.879	-180.014	33.9	0.115359	-13.8196
7	ARG 132	-179.122	-9.138	25.2	-7.473	0.914387	-169.619
7	TRP 133	131.62	-17.275	-95.711	-4.973	0.121142	13.7821
7	ILE 134	88.086	-10.759	-71.248	-0.718	0.0255607	5.38656
7	ILE 135	83.35	-9.342	-64.161	-0.624	0.071815	9.29481
7	LEU 136	69.223	-9.452	-80.963	1.792	0.392137	-19.0079
7	GLY 137	78.292	-6.539	-75.042	-1.356	0.0014363	-4.64356
7	LEU 138	59.519	-10.083	-63.469	-2.447	0.0507854	-16.4292
7	ASN 139	35.523	-8.58	-87.889	-7.92	0.234046	-68.632
7	LYS 140	133.835	-10.041	-159.046	20.991	0.40714	-13.8539
7	ILE 141	91.845	-10.766	-78.803	-0.313	0.00072086	1.96372
7	VAL 142	58.771	-9.383	-58.057	-1.151	0.0731321	-9.74687
7	ARG 143	-188.89	-12.133	7.873	22.254	0.451687	-170.444
7	MET 144	89.757	-9.52	-75.685	-4.924	0.279802	-0.0921979
7	TYR 145	89.695	-9.967	-82.469	-9.044	0.513973	-11.271
7	SER 146	92.747	-6.971	-71.556	-3.65	0.0512569	10.6213
7	PRO 147	89.305	-6.372	-64.571	-4.25	0.498423	14.6104
7	THR 148	50.399	-5.438	-59.821	-4.484	0.398945	-18.9451
7	SER 149	60.65	-6.787	-54.585	-3.65	0.260669	-4.11133
7	ILE 150	75.325	-11.118	-59.017	-0.758	0.0301677	4.46217
7	LEU 151	61.203	-5.118	-70.644	-1.41	0.624465	-15.3445
7	ASP 152	116.333	-6.527	-88.173	-77.941	0.495453	-55.8125
7	ILE 153	102.352	-9.134	-75.592	-4.439	0.0325579	13.2196
7	ARG 154	-181.758	-7.034	3.146	14.909	0.770106	-169.967
7	GLN 155	35.18	-13.168	-83.453	-4.192	0.043528	-65.5895
7	GLY 156	87.3	-1.058	-79.238	-3.653	0.121381	3.47238
7	PRO 157	86.029	-4.114	-53.02	-8.873	0.668351	20.6904
7	LYS 158	121.742	-3.73	-140.475	2.904	0.878035	-18.681
7	GLU 159	113.769	-6.893	-118.988	-39.308	0.194058	-51.2259
7	PRO 160	80.981	-7.3	-58.648	-2.669	0.246187	12.6102
7	PHE 161	105.446	-17.022	-74.787	-2.85	0	10.787
7	ARG 162	-191.427	-8.684	21.917	7.675	0.747049	-169.772
7	ASP 163	92.252	-7.744	-94.039	-52.976	0.311932	-62.1951
7	TYR 164	103.866	-18.198	-96.652	-2.03	0	-13.014
7	VAL 165	53.264	-8.187	-57.608	0.845	0.0790561	-11.6069
7	ASP 166	113.876	-8.108	-94.33	-60.064	0.37282	-48.2532
7	ARG 167	-182.818	-9.662	-5.349	16.269	0.508705	-181.051
7	PHE 168	102.893	-16.337	-82.432	-0.4	0.00635224	3.73035
7	TYR 169	95.413	-10.341	-90.263	-4.297	0.606807	-8.88119
7	LYS 170	140.143	-9.53	-152.238	5.707	0.56187	-15.3561
7	THR 171	52.208	-9.79	-59.664	-1.095	0.0154091	-18.3256
7	LEU 172	76.235	-12.55	-69.031	-1.333	0.00072086	-6.67828
7	ARG 173	-198.708	-10.391	34.831	-4.865	0.252913	-178.88
7	ALA 174	84.765	-8.07	-82.247	-1.517	0.0396094	-7.02939
7	GLU 175	104.642	-8.297	-88.735	-60.396	0.306593	-52.4794
7	GLN 176	26.863	-5.141	-63.103	-17.996	0.801797	-58.5752
7	ALA 177	97.266	-5.37	-89.68	0.961	0.0753868	3.25239
7	SER 178	70.553	-2.642	-70.953	-1.924	0.385752	-4.58025
7	GLN 179	31.049	-6.34	-74.44	-5.073	0.552802	-54.2512
7	GLU 180	109.616	-3.19	-96.444	-63.021	0.663863	-52.3751
7	VAL 181	61.96	-6.575	-59.955	-1.495	0.334262	-5.73074
7	LYS 182	118.985	-10.501	-107.634	-17.477	0.188025	-16.439
7	ASN 183	23.234	-7.178	-83.795	-9.503	0.520895	-76.7211
7	TRP 184	122.064	-11.172	-88.617	-8.778	0.858078	14.3551
7	MET 185	97.282	-11.52	-84.355	-2.254	0.174448	-0.672552
7	THR 186	44.351	-8.033	-55.632	-1.278	0.0906603	-20.5013
7	GLU 187	101.378	-6.689	-40.371	-102.778	0.438684	-48.0213
7	THR 188	44.247	-8.15	-50.944	0.283	0.166931	-14.3971
7	LEU 189	62.481	-11.641	-65.511	-0.235	0.120324	-14.7857
7	LEU 190	90.351	-12.227	-92.883	1.579	0.00287802	-13.1771
7	VAL 191	58.604	-9.535	-61.364	1.597	0.0815547	-10.6164
7	GLN 192	19.003	-7.365	-64.017	-9.473	0.587832	-61.2642
7	ASN 193	16.438	-11.257	-76.082	-5.273	0.0411866	-76.1328
7	ALA 194	89.258	-7.159	-84.655	2.151	0.0216095	-0.38339
7	ASN 195	35.548	-8.382	-86.364	-5.224	0.100151	-64.3218
7	PRO 196	81.921	-4.698	-62.192	-0.979	0.559734	14.6117
7	ASP 197	83.142	-6.494	-59.68	-74.111	0.4507	-56.6923
7	CYX 198	101.806	-9.083	-76.077	-2.548	0.00524114	14.1032
7	LYS 199	139.483	-11.678	-128.257	-15.348	0.358696	-15.4413
7	THR 200	53.064	-6.128	-67.075	-2.833	0.497074	-22.4749
7	ILE 201	75.401	-8.717	-54.205	-2.938	0.487697	10.0287
7	LEU 202	72.838	-12.065	-65.74	-6.405	0.0322653	-11.3397
7	LYS 203	122.633	-6.682	-94.297	-36.291	0.873704	-13.7633
7	ALA 204	86.436	-2.865	-75.925	-3.992	0.483236	4.13724
7	LEU 205	71.146	-6.686	-72.368	-5.665	0.413492	-13.1595
7	GLY 206	91.318	-2.109	-75.021	-8.329	0.183895	6.0429
7	PRO 207	86.998	-1.638	-50.511	-12.554	0.824425	23.1194
7	GLY 208	69.877	-2.383	-59.887	-9.319	0.263808	-1.44819
7	ALA 209	102.725	-5.805	-87.385	-3.012	0.0752242	6.59822
7	THR 210	43.76	-0.982	-58.276	-0.594	0.38224	-15.7098
7	LEU 211	67.087	-7.427	-69.454	-1.192	0.420429	-10.5656
7	GLU 212	99.642	-5.372	-61.26	-93.051	0.716752	-59.3242
7	GLU 213	106.241	-4.027	-54.42	-97.696	0.492754	-49.4092
7	MET 214	90.507	-13.048	-77.817	-0.213	0.0130785	-0.557922
7	MET 215	97.571	-9.737	-85.524	-2.181	0.372256	0.501256
7	THR 216	41.369	-4.321	-52.881	-3.118	0.600401	-18.3506
7	ALA 217	79.13	-4.837	-64.656	-1.881	0.165716	7.92172
7	CYX 218	91.234	-7.066	-74.881	-2.286	0.00340376	7.0044
7	GLN 219	33.212	-4.612	-73.029	-10.237	0.610877	-54.0551
7	GLY 220	99.532	-5.338	-83.66	-5.661	0.0287694	4.90177
7	VAL 221	31.509	-3.429	-47.993	-67.209	0.648086	-86.4739
8	PRO 1	97.491	-6.259	-104.225	4.076	0.320355	-8.59665
8	ILE 2	87.773	-6.286	-65.017	-4.626	0.244122	12.0881
8	VAL 3	57.98	-5.422	-57.559	-1.929	0.348268	-6.58173
8	GLN 4	23.107	-5.934	-58.284	-14.102	0.656134	-54.5569
8	ASN 5	32.578	-2.344	-83.125	-12.992	0.296631	-65.5864
8	LEU 6	72.604	-3.124	-71.38	-9.044	0.960467	-9.98353
8	GLN 7	35.602	-5.074	-67.527	-19.718	0.848929	-55.8681
8	GLY 8	74.573	-2.251	-69.967	-5.847	0.249689	-3.24231
8	GLN 9	32.022	-4.633	-81.411	-6.662	0.599577	-60.0844
8	MET 10	102.069	-8.386	-80.491	-3.317	0.349595	10.2246
8	VAL 11	53.018	-5.237	-55.24	-1.827	0.419421	-8.86658
8	HID 12	88.443	-10.09	-59.372	-9.127	0.342024	10.196
8	GLN 13	35.242	-7.214	-66.357	-13.35	0.524726	-51.1543
8	ALA 14	96.804	-3.705	-77.603	-4.731	0.48244	11.2474
8	ILE 15	96.433	-8.124	-70.9	-6.188	0.142503	11.3635
8	SER 16	68.465	-5.482	-49.556	-6.858	0.297585	6.86659
8	PRO 17	93.803	-4.842	-61.299	-3.235	0.588661	25.0157
8	ARG 18	-178.916	-6.884	53.434	-34.717	0.997226	-166.086
8	THR 19	49.703	-8.837	-53.157	-3.721	0.135218	-15.8768
8	LEU 20	62.382	-7.61	-64.013	-4.477	0.37095	-13.347
8	ASN 21	37.388	-7.603	-90.312	-10.893	0.455134	-70.9649
8	ALA 22	93.922	-7.119	-79.247	-4.314	0.0965844	3.33858
8	TRP 23	131.503	-17.405	-99.662	-3.124	0.0143901	11.3264
8	VAL 24	65.388	-8.115	-59.227	-3.225	0.296615	-4.88239
8	LYS 25	131.23	-9.093	-135.542	-7.959	0.479486	-20.8845
8	VAL 26	62.846	-10.749	-64.286	-1.604	0.0309211	-13.7621
8	VAL 27	46.959	-9.94	-46.214	-3.111	0.00711104	-12.2989
8	GLU 28	97.112	-7.359	-56.497	-83.688	0.512391	-49.9196
8	GLU 29	108.867	-6.131	-113.444	-39.294	0.581761	-49.4202
8	LYS 30	119.505	-6.819	-99.996	-27.153	0.837834	-13.6252
8	ALA 31	92.016	-4.161	-78.418	-4.077	0.399844	5.75984
8	PHE 32	108.324	-11.914	-78.38	-7.72	0.0922701	10.4023
8	SER 33	79.259	-5.19	-54.855	-7.923	0.101083	11.3921
8	PRO 34	76.27	-7.382	-50.887	-6.258	0.11917	11.8622
8	GLU 35	111.698	-7.217	-107.684	-44.529	0.235477	-47.4965
8	VAL 36	52.004	-9.059	-56.349	0.06	0	-13.344
8	ILE 37	90.933	-7.859	-59.733	-1.333	0.25261	22.2606
8	PRO 38	83.783	-5.992	-59.939	-2.617	0.414852	15.6499
8	MET 39	90.915	-9.697	-72.576	-2.048	0.493475	7.08747
8	PHE 40	106.325	-15.305	-84.476	-1.922	0.00173982	4.62374
8	SER 41	62.175	-6.238	-45.319	-13.437	0.292127	-2.52687
8	ALA 42	85.73	-4.543	-65.842	-6.057	0.392863	9.68086
8	LEU 43	73.368	-8.499	-75.424	-3.822	0.189266	-14.1877
8	SER 44	67.787	-6.259	-73.631	0.841	0	-11.262
8	GLU 45	104.422	-3.745	-68.021	-81.351	0.719472	-47.9755
8	GLY 46	68.269	-2.142	-64.988	-3.923	0.397964	-2.38604
8	ALA 47	101.431	-6.304	-84.806	-3.399	0.0833759	7.00538
8	THR 48	57.443	-6.348	-55.94	-2.05	0.122926	-6.77207
8	PRO 49	75.788	-9.25	-54.247	-1.567	0.0471432	10.7711
8	GLN 50	30.938	-9.157	-75.745	-5.422	0.284756	-59.1012
8	ASP 51	91.806	-9.351	-120.831	-20.498	0.00990776	-58.8641
8	LEU 52	61.777	-12.812	-67.349	-0.863	0	-19.247
8	ASN 53	37.893	-7.803	-103.396	-4.29	0.182562	-77.4134
8	THR 54	53.608	-7.22	-65.78	-1.498	0.223976	-20.666
8	MET 55	85.763	-12.694	-63.503	-2.254	0.0194795	7.33148
8	LEU 56	70.217	-11.627	-67.671	-1.706	0.0356311	-10.7514
8	ASN 57	32.354	-5.982	-85.722	-12.516	0.532781	-71.3332
8	THR 58	51.835	-7.108	-58.447	-6.971	0.14924	-20.5418
8	VAL 59	39.287	-8.531	-41.086	-1.593	0	-11.923
8	ALA 60	89.89	-3.721	-66.09	-3.166	0.317926	17.2309
8	PRO 61	77.047	-5.419	-58.539	-2.91	0.556368	10.7354
8	HID 62	98.179	-8.315	-72.804	-5.958	0.263114	11.3651
8	GLN 63	32.604	-3.352	-66.058	-13.412	0.792344	-49.4257
8	ALA 64	84.034	-4.09	-70.917	-3.392	0.350181	5.98518
8	ALA 65	87.531	-7.106	-76.546	-1.078	0.0223033	2.8233
8	ALA 66	90.64	-6.765	-82.731	-0.194	0.0287423	0.978742
8	GLN 67	36.088	-5.956	-72.388	-17.483	0.765971	-58.973
8	MET 68	89.532	-9.373	-74.702	-1.469	0.291179	4.27918
8	LEU 69	80.057	-11.357	-79.465	-2.017	0.00503518	-12.777
8	LYS 70	127.368	-8.248	-123.47	-13.867	0.57587	-17.6411
8	GLU 71	111.629	-8.642	-65.583	-94.228	0.503426	-56.3206
8	THR 72	53.699	-8.894	-60.413	-3.171	0.00575604	-18.7732
8	ILE 73	71.936	-9.125	-50.714	-5.066	0.0365687	7.06757
8	ASN 74	22.587	-5.709	-89.526	-1.463	0.464993	-73.646
8	GLU 75	101.891	-7.514	-46.868	-106.056	0.486364	-58.0606
8	GLU 76	98.515	-11.385	-43.731	-95.345	0.232903	-51.7131
8	ALA 77	83.335	-7.775	-73.036	-1.342	0.0611051	1.24311
8	ALA 78	93.727	-6.86	-85.006	-0.474	0.205082	1.59208
8	GLU 79	116.895	-7.229	-75.644	-85.987	0.429031	-51.536
8	TRP 80	114.923	-16.662	-89.194	-1.83	0.209114	7.44611
8	ASP 81	107.269	-6.898	-90.497	-56.447	0.297656	-46.2753
8	ARG 82	-189.791	-6.937	-17.746	42.066	0.858691	-171.549
8	LEU 83	67.839	-3.497	-74.635	-4.861	0.649034	-14.505
8	HID 84	111.888	-8.034	-77.315	-7.271	0.406034	19.674
8	PRO 85	91.288	-3.706	-62.539	-7.668	0.557648	17.9326
8	VAL 86	47.162	-5.528	-40.024	-7.704	0.607268	-5.48673
8	HID 87	85.923	-7.872	-55.548	-9.979	0.399823	12.9238
8	ALA 88	94.333	-2.082	-76.507	-8.287	0.550976	8.00798
8	GLY 89	91.961	-1.305	-73.897	-9.514	0.368099	7.6131
8	PRO 90	86.044	-2.874	-57.821	-8.416	0.774735	17.7077
8	ILE 91	73.329	-5.17	-55.091	-4.844	0.421448	8.64545
8	ALA 92	91.101	-3.526	-66.477	-5.331	0.301721	16.0687
8	PRO 93	87.721	-3.042	-54.458	-8.369	0.777813	22.6298
8	GLY 94	68.191	-1.774	-62.72	-8.098	0.531241	-3.86976
8	GLN 95	38.141	-5.716	-73.247	-13.384	0.615436	-53.5906
8	MET 96	112.835	-6.754	-76.756	-8.883	0.302853	20.7449
8	ARG 97	-186.184	-4.919	-23.428	31.316	0.347015	-182.868
8	GLU 98	110.937	-7.481	-55.934	-94.406	0.561143	-46.3229
8	PRO 99	88.593	-9.738	-61.898	-3.006	0.0228995	13.9739
8	ARG 100	-186.481	-12.533	-16.058	35.995	0.215028	-178.862
8	GLY 101	81.633	-5.156	-84.748	1.002	0	-7.269
8	SER 102	74.689	-6.255	-68.887	-4.621	0.228805	-4.84519
8	ASP 103	95.546	-8.477	-108.727	-35.203	0.0017886	-56.8592
8	ILE 104	82.527	-12.398	-60.741	-0.686	0	8.702
8	ALA 105	88.631	-7.17	-78.312	-1.076	0.0241136	2.09711
8	GLY 106	90.42	-4.616	-86.557	-4.007	0.104091	-4.65591
8	THR 107	52.075	-3.833	-57.992	-7.676	0.60569	-16.8203
8	THR 108	41.776	-4.735	-56.678	-4.473	0.484786	-23.6252
8	SER 109	78.124	-7.416	-70.642	-4.17	0.0681673	-4.03583
8	THR 110	41.193	-7.493	-39.473	-8.547	0.462017	-13.858
8	LEU 111	62.59	-10.295	-62.097	-4.881	0.191261	-14.4917
8	GLN 112	37.279	-6.383	-73.455	-13.457	0.687457	-55.3285
8	GLU 113	102.577	-8.173	-98.298	-51.043	0.179229	-54.7578
8	GLN 114	38.822	-11.901	-82.81	-3.639	0.0399562	-59.488
8	ILE 115	83.659	-8.113	-67.216	-2.496	0.246475	6.08047
8	GLY 116	78.033	-4.864	-78.198	-1.098	0.0429481	-6.08405
8	TRP 117	126.265	-18.766	-94.398	-1.778	0.0122275	11.3352
8	MET 118	99.829	-8.561	-80.792	-5.711	0.472689	5.23769
8	THR 119	39.153	-5.031	-48.965	-6.135	0.572634	-20.4054
8	HID 120	95.479	-9.43	-62.741	-8.064	0.295894	15.5399
8	ASN 121	46.504	-3.107	-85.839	-16.822	0.880712	-58.3833
8	PRO 122	91.645	-4.063	-55.752	-6.308	0.646958	26.169
8	PRO 123	80.11	-7.052	-55.499	-5.337	0.423811	12.6458
8	ILE 124	89.272	-6.92	-59.955	-1.095	0.29733	21.5993
8	PRO 125	93.478	-4.57	-65.23	-1.969	0.271379	21.9804
8	VAL 126	52.708	-9.245	-52.565	-0.926	0.0136692	-10.0143
8	GLY 127	71.197	-4.914	-71.541	-2.424	0.0200215	-7.66198
8	GLU 128	105.711	-7.28	-82.781	-64.33	0.444386	-48.2356
8	ILE 129	82.903	-10.375	-64.174	-1.034	0.0718909	7.39189
8	TYR 130	94.884	-16.192	-87.849	-1.985	0.0008943	-11.1411
8	LYS 131	137.123	-10.585	-164.122	22.523	0.114953	-14.946
8	ARG 132	-184.305	-10.655	26.401	-5.424	0.861579	-173.121
8	TRP 133	129.343	-17.693	-94.713	-5.24	0.101083	11.7981
8	ILE 134	86.318	-11.877	-71.486	-0.773	0.0068563	2.18886
8	ILE 135	75.52	-8.561	-61.754	-0.162	0.230383	5.27338
8	LEU 136	73.842	-8.798	-79.731	1.814	0.36237	-12.5106
8	GLY 137	79.424	-6.411	-80.35	0.071	0	-7.266
8	LEU 138	59.48	-11.856	-66.174	-1.836	0.00072086	-20.3853
8	ASN 139	41.576	-6.958	-100.212	-6.345	0.288187	-71.6508
8	LYS 140	146.712	-9.26	-140.473	0.657	0.404522	-1.95948
8	ILE 141	98.319	-12.473	-78.202	-2.145	0	5.499
8	VAL 142	65.42	-7.873	-56.818	-3.275	0.0833596	-2.46264
8	ARG 143	-186.921	-9.035	34.672	-7.426	0.901232	-167.809
8	MET 144	88.533	-8.073	-73.261	-4.216	0.4396	3.4226
8	TYR 145	87.881	-8.1	-82.628	-9.687	0.725543	-11.8085
8	SER 146	81.159	-6.063	-57.667	-5.395	0.0900587	12.1241
8	PRO 147	92.152	-3.908	-62.601	-7.088	0.479247	19.0342
8	THR 148	46.366	-3.089	-48.258	-11.746	0.734703	-15.9923
8	SER 149	59.396	-6.437	-46.747	-4.875	0.21641	1.55341
8	ILE 150	85.32	-10.49	-56.443	-1.634	0.0271759	16.7802
8	LEU 151	59.473	-6.235	-63.356	-5.135	0.682931	-14.5701
8	ASP 152	95.83	-6.216	-78.263	-69.629	0.473047	-57.805
8	ILE 153	98.646	-8.24	-66.749	-6.324	0.0482705	17.3813
8	ARG 154	-185.558	-6.033	32.777	-11.302	0.9547	-169.161
8	GLN 155	29.998	-12.562	-84.518	-0.163	0.0494467	-67.1956
8	GLY 156	90.036	-4.034	-73.147	-5.111	0.13079	7.87479
8	PRO 157	86.53	-4.449	-53.496	-9.391	0.589035	19.783
8	LYS 158	128.244	-4.911	-142.865	4.858	0.805412	-13.8686
8	GLU 159	112.186	-6.367	-114.329	-40.594	0.209862	-48.8941
8	PRO 160	80.142	-8.006	-55.957	-3.382	0.156952	12.954
8	PHE 161	113.168	-15.355	-74.427	-2.469	0.00575604	20.9228
8	ARG 162	-194.416	-9.27	22.194	6.537	0.741277	-174.214
8	ASP 163	83.148	-7.085	-81.139	-60.493	0.350213	-65.2188
8	TYR 164	96.919	-17.357	-98.105	-1.457	0	-20
8	VAL 165	49.602	-8.98	-55.104	0.781	0.0622704	-13.6387
8	ASP 166	120.019	-6.729	-111.373	-51.161	0.375004	-48.869
8	ARG 167	-186.155	-4.664	-4.121	15.338	0.460743	-179.141
8	PHE 168	104.351	-14.636	-79.785	-2.006	0.0064769	7.93048
8	TYR 169	96.311	-9.682	-90.754	-5.542	0.554688	-9.11231
8	LYS 170	141.708	-9.132	-161.073	11.685	0.525122	-16.2869
8	THR 171	46.435	-7.568	-59.396	-4.179	0.0207478	-24.6873
8	LEU 172	77.102	-11.253	-75.17	-1.468	0.0070731	-10.7819
8	ARG 173	-189.062	-10.34	26.095	-1.534	0.427345	-174.414
8	ALA 174	86.755	-6.174	-83.425	-2.451	0.153055	-5.14194
8	GLU 175	105.203	-8.157	-81.446	-71.448	0.347823	-55.5002
8	GLN 176	25.897	-3.585	-60.176	-17.23	1.07091	-54.0231
8	ALA 177	98.805	-4.056	-81.894	-3.723	0.259277	9.39128
8	SER 178	70.937	-4.425	-57.251	-8.225	0.443784	1.47978
8	GLN 179	24.652	-5.008	-66.746	-11.498	0.757694	-57.8423
8	GLU 180	112.669	-5.07	-72.305	-86.322	0.738757	-50.2892
8	VAL 181	69.354	-7.016	-58.875	-3.735	0.333059	0.061059
8	LYS 182	116.126	-12.627	-129.003	7.031	0.099625	-18.3734
8	ASN 183	37.549	-7.129	-92.164	-10.654	0.580786	-71.8172
8	TRP 184	128.034	-10.774	-90.817	-7.295	0.867216	20.0152
8	MET 185	102.325	-11.966	-85.802	-2.257	0.17705	2.47705
8	THR 186	49.836	-7.184	-54.347	-3.453	0.212014	-14.936
8	GLU 187	108.087	-7.268	-57.745	-89.46	0.316257	-46.0697
8	THR 188	39.247	-6.652	-44.997	-2.933	0.36682	-14.9682
8	LEU 189	67.608	-10.553	-65.563	-0.733	0.142091	-9.09891
8	LEU 190	81.275	-12.213	-91.183	1.756	0.0079132	-20.3571
8	VAL 191	53.383	-8.666	-62.146	2.773	0.199629	-14.4564
8	GLN 192	17.845	-6.402	-62.148	-8.602	0.72331	-58.5837
8	ASN 193	13.125	-9.571	-74.36	-5.236	0.0642162	-75.9778
8	ALA 194	92.632	-7.856	-86.751	3.356	0.0116367	1.39264
8	ASN 195	40.525	-8.717	-87.815	-6.599	0.0673923	-62.5386
8	PRO 196	77.287	-4.553	-58.009	-4.043	0.601842	11.2838
8	ASP 197	85.509	-5.942	-65.678	-74.271	0.561675	-59.8203
8	CYX 198	103.418	-7.408	-86.151	-2.168	0	7.691
8	LYS 199	138.247	-9.802	-135.993	-10.758	0.393736	-17.9123
8	THR 200	35.048	-5.898	-44.574	-7.407	0.497637	-22.3334
8	ILE 201	74.516	-6.982	-53.192	-1.949	0.454207	12.8472
8	LEU 202	75.748	-10.296	-68.503	-6.232	0.0184714	-9.26453
8	LYS 203	114.368	-4.883	-95.561	-35.331	1.04775	-20.3593
8	ALA 204	83.477	-4.114	-74.051	-5.579	0.492169	0.225169
8	LEU 205	78.416	-7.586	-78.734	-6.314	0.324788	-13.8932
8	GLY 206	92.906	-2.932	-71.864	-9.681	0.145191	8.57419
8	PRO 207	82.962	-2.852	-54.744	-6.63	0.756702	19.4927
8	GLY 208	66.072	-0.47	-67.262	-3.861	0.419985	-5.10102
8	ALA 209	99.353	-4.343	-88.309	-2.092	0.0818691	4.69087
8	THR 210	44.19	-5.606	-49.667	-4.264	0.444754	-14.9022
8	LEU 211	66.382	-7.846	-67.889	-3.262	0.383178	-12.2318
8	GLU 212	104.883	-6.538	-53.004	-102.763	0.733098	-56.6889
8	GLU 213	105.779	-7.669	-51.791	-96.954	0.436765	-50.1982
8	MET 214	90.584	-12.268	-78.356	1.061	0.0214632	1.04246
8	MET 215	105.48	-9.41	-83.332	-3.235	0.371487	9.87449
8	THR 216	36.765	-5.514	-46.48	-5.44	0.548835	-20.1202
8	ALA 217	78.336	-5.203	-62.902	-3.928	0.132037	6.43504
8	CYX 218	93.345	-6.913	-78.748	-1.215	0.0777336	6.54673
8	GLN 219	37.81	-5.939	-76.535	-13.662	0.727169	-57.5988
8	GLY 220	95.8	-2.031	-80.38	-7.361	0.306111	6.33411
8	VAL 221	35.233	-2.941	-58.716	-63.445	0.690394	-89.1786
9	PRO 1	104.533	-7.221	-119.128	15.577	0.114519	-6.12448
9	ILE 2	88.094	-7.925	-66.463	-3.118	0.174546	10.7625
9	VAL 3	56.925	-6.827	-56.17	-4.786	0.259146	-10.5989
9	GLN 4	18.741	-4.176	-56.414	-14.864	1.02543	-55.6876
9	ASN 5	31.354	-7.047	-85.941	-6.739	0.206507	-68.1665
9	LEU 6	72.493	-3.446	-72.307	-7.52	1.04459	-9.73541
9	GLN 7	32.424	-6.742	-80.448	-11.086	0.646785	-65.2052
9	GLY 8	74.219	-3.295	-72.11	-5.323	0.271678	-6.23732
9	GLN 9	37.315	-4.733	-79.343	-11.196	0.614791	-57.3422
9	MET 10	104.247	-7.952	-79.809	-4.219	0.344511	12.6115
9	VAL 11	53.643	-4.524	-54.325	-2.31	0.280225	-7.23578
9	HID 12	98.234	-11.348	-62.583	-8.978	0.235884	15.5609
9	GLN 13	31.077	-6.227	-72.451	-13.927	0.649435	-60.8786
9	ALA 14	93.956	-2.507	-77.7	-5.678	0.493865	8.56486
9	ILE 15	103.06	-7.454	-75.781	-4.376	0.0855222	15.5345
9	SER 16	70.845	-5.545	-54.62	-5.506	0.302441	5.47644
9	PRO 17	86.429	-4.021	-62.724	-2.865	0.491047	17.31
9	ARG 18	-176.148	-6.277	61.572	-48.416	1.18797	-168.081
9	THR 19	48.015	-9.333	-54.13	-5.694	0.182134	-20.9599
9	LEU 20	51.36	-10.207	-55.788	-3.715	0.204247	-18.1458
9	ASN 21	19.336	-4.714	-72.656	-16.882	0.633761	-74.2822
9	ALA 22	98.399	-5.946	-81.265	-2.033	0.194237	9.34924
9	TRP 23	131.818	-17.773	-97.067	-4.832	0.0100704	12.1561
9	VAL 24	63.075	-7.539	-57.595	-3.854	0.391064	-5.52194
9	LYS 25	130.553	-8.033	-145.955	4.162	0.630281	-18.6427
9	VAL 26	66.301	-8.694	-69.882	-2.223	0.0494304	-14.4486
9	VAL 27	42.847	-8.281	-49.195	-2.289	0.155142	-16.7629
9	GLU 28	98.911	-6.213	-88.69	-58.483	0.626173	-53.8488
9	GLU 29	114.591	-6.259	-76.451	-73.623	0.654611	-41.0874
9	LYS 30	115.069	-7.077	-114.363	-12.949	0.423475	-18.8965
9	ALA 31	86.988	-4.779	-77.394	-4.628	0.236209	0.423209
9	PHE 32	100.326	-9.394	-75.577	-5.746	0.385541	9.99454
9	SER 33	82.477	-6.639	-59.678	-3.407	0.0752784	12.8283
9	PRO 34	77.117	-7.918	-57.28	-1.457	0.0802594	10.5423
9	GLU 35	105.964	-8.12	-137.454	-13.56	0.0515063	-53.1185
9	VAL 36	51.279	-8.854	-56.742	0.109	0.0194253	-14.1886
9	ILE 37	85.059	-10.439	-58.575	-0.775	0.148481	15.4185
9	PRO 38	79.098	-7.702	-57.37	-3.84	0.31765	10.5036
9	MET 39	89.779	-8.26	-70.363	-3.877	0.46186	7.74086
9	PHE 40	104.982	-14.048	-83.389	-1.422	0.0079132	6.13091
9	SER 41	63.598	-7.121	-43.544	-12.356	0.245537	0.822537
9	ALA 42	84.086	-4.962	-67.634	-4.558	0.345758	7.27776
9	LEU 43	88.185	-10.121	-77.748	-4.752	0.155895	-4.2801
9	SER 44	75.044	-6.788	-76.056	-0.04	0	-7.84
9	GLU 45	99.178	-4.928	-63.221	-83.166	0.717147	-51.4199
9	GLY 46	70.086	-3.565	-66.88	-1.381	0.176134	-1.56387
9	ALA 47	98.131	-6.77	-88.19	-2.862	0.0214795	0.330479
9	THR 48	57.854	-7.515	-61.354	0.11	0.0121083	-10.8929
9	PRO 49	71.348	-10.545	-53.622	-0.562	0.0014363	6.62044
9	GLN 50	26.874	-10.23	-74.248	-6.232	0.316441	-63.5196
9	ASP 51	92.395	-7.577	-123.779	-18.5	0.0168779	-57.4441
9	LEU 52	64.981	-13.723	-71.024	0.357	0.0008943	-19.4081
9	ASN 53	37.838	-6.343	-103.813	-2.457	0.210453	-74.5645
9	THR 54	57.534	-6.256	-67.798	-2.099	0.337352	-18.2816
9	MET 55	96.383	-11.827	-70.677	-1.113	0.00173982	12.7677
9	LEU 56	72.04	-7.982	-71.615	-0.943	0.0497881	-8.45021
9	ASN 57	36.518	-7.225	-91.166	-11.445	0.591018	-72.727
9	THR 58	57.791	-5.992	-64.783	-5.501	0.242063	-18.2429
9	VAL 59	37.826	-7.755	-44.339	-1.315	0.0716903	-15.5113
9	ALA 60	87.48	-4.429	-64.651	-2.364	0.104725	16.1407
9	PRO 61	87.103	-3.534	-58.672	-3.306	0.608135	22.1991
9	HID 62	97.733	-6.161	-68.733	-11.024	0.590449	12.4054
9	GLN 63	27.726	-6.638	-61.831	-16.932	0.755109	-56.9199
9	ALA 64	88.517	-4.582	-68.821	-5.608	0.45696	9.96296
9	ALA 65	90.312	-5.199	-75.782	-2.691	0.0772458	6.71725
9	ALA 66	91.678	-5.64	-84.257	-0.392	0.0369861	1.42599
9	GLN 67	38.329	-7.197	-75.573	-12.611	0.693787	-56.3582
9	MET 68	89.255	-9.254	-72.065	-3.687	0.29358	4.54258
9	LEU 69	83.768	-11.851	-75.594	-4.13	0.034417	-7.77258
9	LYS 70	128.576	-8.663	-119.912	-18.771	0.657712	-18.1123
9	GLU 71	109.144	-7.005	-65.089	-94.692	0.608525	-57.0335
9	THR 72	48.588	-8.179	-52.352	-8.107	0.100135	-19.9499
9	ILE 73	70.599	-9.891	-52.84	-4.712	0.0389102	3.19491
9	ASN 74	31.361	-6.585	-86.716	-7.58	0.515637	-69.0044
9	GLU 75	107.467	-7.333	-52.701	-103.256	0.606211	-55.2168
9	GLU 76	96.478	-10.457	-21.209	-117.001	0.195808	-51.9932
9	ALA 77	84.411	-8.07	-72.014	-1.98	0.069479	2.41648
9	ALA 78	92.488	-4.916	-87.548	1.953	0.205835	2.18284
9	GLU 79	106.665	-8.61	-40.194	-111.735	0.352706	-53.5213
9	TRP 80	120.181	-18.151	-91.744	-0.617	0.230979	9.89998
9	ASP 81	109.419	-6.31	-80.807	-68.577	0.291282	-45.9837
9	ARG 82	-190.023	-8.341	-1.239	28.743	0.965877	-169.894
9	LEU 83	60.558	-6.518	-69.646	-4.115	0.662888	-19.0581
9	HID 84	117.3	-7.665	-75.476	-9.824	0.284989	24.62
9	PRO 85	89.793	-3.869	-64.48	-5.427	0.724584	16.7416
9	VAL 86	56.758	-5.043	-50.099	-8.532	0.608953	-6.30705
9	HID 87	82.197	-5.212	-46.963	-17.369	0.67402	13.327
9	ALA 88	84.498	-1.508	-68.044	-7.904	0.644704	7.6867
9	GLY 89	93.269	-1.565	-78.613	-5.528	0.271	7.834
9	PRO 90	82.718	-1.812	-60.379	-6.53	0.784475	14.7815
9	ILE 91	83.902	-3.634	-57.957	-5.499	0.689923	17.5019
9	ALA 92	96.073	-3.242	-68.29	-7.198	0.37263	17.7156
9	PRO 93	84.045	-2.518	-54.947	-9.486	0.809428	17.9034
9	GLY 94	75.013	-1.772	-64.166	-11.05	0.36114	-1.61386
9	GLN 95	35.106	-4.06	-72.609	-12.249	0.738643	-53.0734
9	MET 96	102.603	-8.162	-74.457	-9.469	0.353763	10.8688
9	ARG 97	-191.254	-6.857	-26.917	35.537	0.29429	-189.197
9	GLU 98	106.689	-5.322	-52.693	-95.566	0.613755	-46.2782
9	PRO 99	93.726	-9.975	-62.221	-3.869	0.011317	17.6723
9	ARG 100	-190.416	-12.617	-10.191	33.412	0.129142	-179.683
9	GLY 101	77.426	-4.845	-85.729	1.404	0	-11.744
9	SER 102	75.974	-6.22	-69.096	-4.838	0.229591	-3.95041
9	ASP 103	88.961	-9.03	-97.34	-47.391	0.0134253	-64.7866
9	ILE 104	77.026	-12.098	-60.533	0.037	0	4.432
9	ALA 105	86.76	-4.623	-80.823	1.394	0.0579019	2.7659
9	GLY 106	92.589	-5.224	-86.724	-3.125	0.0652568	-2.41874
9	THR 107	56.433	-4.66	-59.573	-8.247	0.6515	-15.3955
9	THR 108	41.944	-4.617	-49.234	-3.91	0.499128	-15.3179
9	SER 109	67.964	-6.804	-67.337	-0.53	0.0573002	-6.6497
9	THR 110	28.314	-5.785	-33.199	-6.62	0.519225	-16.7708
9	LEU 111	69.755	-7.925	-64.233	-4.636	0.276583	-6.76242
9	GLN 112	31.291	-5.785	-68.581	-19.745	0.829087	-61.9909
9	GLU 113	98.997	-7.173	-95.57	-54.594	0.217635	-58.1224
9	GLN 114	41.717	-13.997	-84.454	-0.875	0.00072086	-57.6083
9	ILE 115	86.717	-8.702	-69.499	-2.08	0.121375	6.55738
9	GLY 116	76.659	-5.337	-76.849	-1.745	0.0996359	-7.17236
9	TRP 117	124.235	-18.802	-90.012	-3.511	0.0079132	11.9179
9	MET 118	98.683	-10.297	-80.761	-4.865	0.25984	3.01984
9	THR 119	38.119	-4.141	-55.769	-3.035	0.474765	-24.3512
9	HID 120	88.278	-9.906	-61.313	-7.729	0.238567	9.56857
9	ASN 121	44.204	-3.875	-85.276	-14.782	0.721949	-59.0071
9	PRO 122	97.482	-3.304	-60.665	-3.289	0.59317	30.8172
9	PRO 123	87.721	-6.151	-58.411	-3.444	0.410619	20.1256
9	ILE 124	90.813	-5.774	-63.597	-2.243	0.246561	19.4456
9	PRO 125	88.199	-5.278	-65.836	-0.254	0.344387	17.1754
9	VAL 126	53.418	-8.939	-55.442	-1.249	0.0030081	-12.209
9	GLY 127	75.516	-5.532	-71.983	-2.05	0.0253548	-4.02365
9	GLU 128	101.057	-6.317	-97.916	-52.91	0.419703	-55.6663
9	ILE 129	88.298	-11.418	-63.695	-1.122	0.0488017	12.1118
9	TYR 130	96.567	-16.242	-88.113	-3.143	0.0383357	-10.8927
9	LYS 131	147.77	-11.112	-163.244	22.446	0.0794951	-4.0605
9	ARG 132	-183.386	-9.977	21.892	-3.31	0.801488	-173.98
9	TRP 133	125.437	-20.158	-97.733	-2.623	0.0703841	4.99338
9	ILE 134	86.241	-9.952	-70.514	-0.214	0.0105636	5.57156
9	ILE 135	76.795	-8.509	-62.473	0.957	0.237895	7.00789
9	LEU 136	68.256	-7.752	-75.134	2.598	0.412321	-11.6197
9	GLY 137	82.429	-6.564	-78.525	0.474	0	-2.186
9	LEU 138	61.178	-10.647	-62.795	-1.706	0.040276	-13.9297
9	ASN 139	37.474	-7.26	-91.422	-6.033	0.288469	-66.9525
9	LYS 140	134.029	-7.665	-129.759	-13.238	0.62466	-16.0083
9	ILE 141	96.701	-7.726	-80.482	-1.764	0.091934	6.82093
9	VAL 142	66.471	-8.282	-60.959	-1.614	0	-4.384
9	ARG 143	-193.16	-8.712	26.585	3.526	0.686492	-171.075
9	MET 144	89.027	-7.651	-73.702	-8.547	0.570661	-0.302339
9	TYR 145	92.891	-9.399	-81.955	-14.136	0.776258	-11.8227
9	SER 146	86.206	-3.399	-54.768	-12.057	0.444082	16.4261
9	PRO 147	88.998	-6.094	-65.33	-5.864	0.302311	12.0123
9	THR 148	53.102	-4.374	-55.084	-9.073	0.536537	-14.8925
9	SER 149	62.412	-6.052	-53.016	-3.875	0.211792	-0.319208
9	ILE 150	78.965	-9.426	-52.62	-4.104	0.0818528	12.8969
9	LEU 151	59.287	-5.89	-65.535	-4.1	0.698947	-15.5391
9	ASP 152	100.249	-5.847	-98.55	-53.755	0.396999	-57.506
9	ILE 153	97.796	-9.604	-67.259	-5.131	0.0222816	15.8243
9	ARG 154	-187.146	-7.051	14.712	6.124	0.745982	-172.615
9	GLN 155	32.639	-11.381	-85.745	-2.032	0.151619	-66.3674
9	GLY 156	83.393	-3.264	-69.447	-7.398	0.131657	3.41566
9	PRO 157	88.305	-3.183	-50.722	-11.556	0.82739	23.6714
9	LYS 158	122.589	-3.663	-97.759	-35.09	1.01983	-12.9032
9	GLU 159	109.807	-7.631	-111.5	-40.922	0.213456	-50.0325
9	PRO 160	74.948	-7.914	-57.762	-1.388	0.113619	7.99762
9	PHE 161	102.901	-14.663	-75.02	-2.198	0.00215716	11.0222
9	ARG 162	-201.867	-7.882	28.992	1.781	0.788567	-178.187
9	ASP 163	85.762	-7.221	-65.896	-77.218	0.345124	-64.2279
9	TYR 164	105.879	-17.384	-99.071	-0.269	0	-10.845
9	VAL 165	50.458	-8.599	-59.508	3.434	0.0374793	-14.1775
9	ASP 166	99.147	-7.631	-57.695	-84.751	0.486461	-50.4435
9	ARG 167	-191.314	-10.728	2.896	12.225	0.448375	-186.473
9	PHE 168	103.059	-14.361	-84.025	2.087	0.00431432	6.76431
9	TYR 169	97.576	-10.623	-94.096	-1.261	0.318821	-8.08518
9	LYS 170	138.407	-7.783	-114.991	-31.117	0.706941	-14.7771
9	THR 171	46.027	-10.162	-58.36	-2.682	0.0714193	-25.1056
9	LEU 172	75.896	-11.93	-70.358	-0.674	0.0064769	-7.05952
9	ARG 173	-197.26	-7.631	51.184	-19.841	0.595387	-172.953
9	ALA 174	85.7	-6.54	-80.145	-2.8	0.150432	-3.63457
9	GLU 175	107.404	-5.752	-109.008	-46.523	0.335661	-53.5433
9	GLN 176	34.418	-5.851	-65.746	-16.711	0.541469	-53.3485
9	ALA 177	99.267	-5.321	-85.513	-2.508	0.145776	6.07078
9	SER 178	84.091	-3.94	-72.756	-9.755	0.447562	-1.91244
9	GLN 179	32.77	-3.632	-62.212	-17.689	0.730649	-50.0324
9	GLU 180	112.141	-4.505	-68.975	-90.087	0.734161	-50.6918
9	VAL 181	66.355	-6.511	-57.835	-4.168	0.348956	-1.81004
9	LYS 182	118.161	-11.306	-109.732	-14.834	0.204318	-17.5067
9	ASN 183	21.914	-7.863	-86.288	-4.13	0.446131	-75.9209
9	TRP 184	124.41	-11.298	-91.087	-6.193	0.847829	16.6798
9	MET 185	100.252	-11.759	-86.253	-0.189	0.172947	2.22395
9	THR 186	41.644	-7.652	-57.549	-0.756	0.117787	-24.1952
9	GLU 187	100.341	-6.442	-49.652	-94.252	0.56291	-49.4421
9	THR 188	46.45	-6.025	-54.376	0.43	0.253672	-13.2673
9	LEU 189	64.747	-8.744	-67.326	-0.154	0.200372	-11.2766
9	LEU 190	89.209	-12.453	-91.183	0.022	0.00072086	-14.4043
9	VAL 191	51.429	-8.755	-58.85	0.334	0.0966386	-15.7454
9	GLN 192	20.107	-7.657	-62.168	-9.899	0.55265	-59.0643
9	ASN 193	24.723	-8.675	-75.867	-5.93	0.183505	-65.5655
9	ALA 194	97.397	-7.678	-87.442	2.728	0.011485	5.01648
9	ASN 195	53.917	-8.265	-98.919	-7.747	0.2039	-60.8101
9	PRO 196	80.097	-6.926	-58.518	-2.224	0.461719	12.8907
9	ASP 197	80.732	-6.43	-53.18	-77.818	0.591392	-56.1046
9	CYX 198	96.923	-8.095	-78.158	-1.969	0.053116	8.75412
9	LYS 199	144.993	-11.505	-127.807	-12.468	0.272198	-6.5148
9	THR 200	36.9	-6.721	-41.83	-10.171	0.522564	-21.2994
9	ILE 201	78.136	-7.073	-57.383	-0.617	0.421871	13.4849
9	LEU 202	75.092	-13.388	-66.351	-5.981	0.0324658	-10.5955
9	LYS 203	119.222	-7.84	-91.628	-36.622	0.748757	-16.1192
9	ALA 204	84.09	-3.183	-72.208	-6.134	0.500987	3.06599
9	LEU 205	72.639	-8.323	-71.55	-7.163	0.328517	-14.0685
9	GLY 206	90.924	-3.177	-71.318	-10.471	0.162128	6.12013
9	PRO 207	77.5	-2.354	-51.685	-9.385	0.774702	14.8507
9	GLY 208	68.557	-1.751	-63.515	-6.08	0.447958	-2.34104
9	ALA 209	99.671	-4.489	-92.274	-0.421	0.128335	2.61533
9	THR 210	45.965	-4.599	-57.981	-3.688	0.416695	-19.8863
9	LEU 211	64.809	-8.563	-67.59	-3.69	0.278929	-14.7551
9	GLU 212	105.033	-6.5	-52.087	-101.687	0.639593	-54.6014
9	GLU 213	104.445	-7.929	-50.046	-97.413	0.436635	-50.5064
9	MET 214	91.061	-12.889	-78.167	-1.225	0.0348181	-1.18518
9	MET 215	97.601	-10.353	-87.116	-1.733	0.26616	-1.33484
9	THR 216	42.236	-4.739	-51.588	-3.097	0.446245	-16.7418
9	ALA 217	80.093	-5.71	-64.985	-3.704	0.183272	5.87727
9	CYX 218	96.56	-7.427	-82.969	-0.723	0.0554791	5.49648
9	GLN 219	35.257	-5.089	-76.055	-15.001	0.713895	-60.1741
9	GLY 220	98.078	-3.446	-81.209	-8.019	0.130346	5.53435
9	VAL 221	35.21	-3.787	-21.928	-95.734	0.81384	-85.4252
10	PRO 1	100.382	-4.361	-114.334	12.332	0.169852	-5.81115
10	ILE 2	90.931	-8.379	-67.469	-3.537	0.135061	11.6811
10	VAL 3	55.211	-7.016	-56.09	-2.672	0.298344	-10.2687
10	GLN 4	23.555	-6.645	-58.632	-15.25	0.657435	-56.3146
10	ASN 5	34.817	-5.769	-92.654	-8.791	0.330669	-72.0663
10	LEU 6	66.954	-2.197	-68.215	-4.87	1.03915	-7.28885
10	GLN 7	34.948	-4.827	-74.217	-12.362	0.700985	-55.757
10	GLY 8	73.416	-2.793	-71.311	-5.771	0.308019	-6.15098
10	GLN 9	31.924	-6.625	-73.113	-13.415	0.670584	-60.5584
10	MET 10	98.931	-6.629	-76.774	-6.538	0.395281	9.38528
[truncated: 5,073 more rows]

## Sheet: Figure S1
0-10ns				10-20ns				20-30ns				30-40ns				40-50ns				50-60ns
φ (dihedral)	ξ (distance)	pmf		φ (dihedral)	ξ (distance)	pmf		φ (dihedral)	ξ (distance)	pmf		φ (dihedral)	ξ (distance)	pmf		φ (dihedral)	ξ (distance)	pmf		φ (dihedral)	ξ (distance)	pmf
-92.45	50.05	inf		-42.45	43.55	9.01431		-42.45	47.55	7.44839		-54.95	39.05	inf		-79.95	40.05	inf		-39.95	38.05	10.252
-44.95	50.55	6.26197		-42.45	48.05	9.31487		-39.95	38.05	11.5228		-44.95	47.05	2.61375		-39.95	38.05	10.9584		-39.95	38.55	10.0195
-39.95	38.05	13.2385		-39.95	38.05	13.8098		-39.95	38.55	10.4624		-39.95	38.05	10.763		-39.95	38.55	11.1841		-39.95	39.05	10.672
-39.95	38.55	11.7251		-39.95	38.55	13.3426		-39.95	39.05	10.2477		-39.95	38.55	10.6626		-39.95	39.05	10.6343		-39.95	39.55	9.65706
-39.95	39.05	12.915		-39.95	39.55	12.2455		-39.95	39.55	10.1544		-39.95	39.05	9.74353		-39.95	39.55	10.314		-39.95	40.05	9.05174
-39.95	39.55	12.3454		-39.95	40.05	11.2822		-39.95	40.05	9.49744		-39.95	39.55	9.62816		-39.95	40.05	8.91807		-39.95	40.55	8.05661
-39.95	40.05	11.6189		-39.95	40.55	11.5074		-39.95	40.55	9.35929		-39.95	40.05	8.44898		-39.95	40.55	8.9342		-39.95	41.05	8.67364
-39.95	40.55	11.5405		-39.95	41.05	11.6771		-39.95	41.05	9.40279		-39.95	40.55	8.2688		-39.95	41.05	9.79318		-39.95	42.05	9.01444
-39.95	42.05	11.4962		-39.95	41.55	11.3926		-39.95	41.55	11.1062		-39.95	41.05	8.29181		-39.95	41.55	9.4936		-39.95	42.55	8.53557
-39.95	42.55	10.6758		-39.95	42.05	10.1563		-39.95	42.05	9.61888		-39.95	41.55	8.83019		-39.95	42.05	7.45224		-39.95	43.05	9.57869
-39.95	43.05	11.681		-39.95	42.55	9.81178		-39.95	42.55	9.32953		-39.95	42.05	7.11252		-39.95	42.55	8.12937		-39.95	43.55	10.8938
-39.95	43.55	11.4103		-39.95	43.05	10.1094		-39.95	43.55	10.4855		-39.95	42.55	7.70181		-39.95	43.55	11.3077		-39.95	44.05	9.60324
-39.95	44.05	11.2699		-39.95	43.55	11.293		-39.95	44.05	10.1744		-39.95	43.55	8.45378		-39.95	44.05	10.5693		-39.95	44.55	9.58285
-39.95	44.55	11.0507		-39.95	44.05	10.7254		-39.95	44.55	9.79044		-39.95	44.05	8.79003		-39.95	44.55	10.2684		-39.95	45.05	9.95881
-39.95	45.55	10.3671		-39.95	44.55	10.3702		-39.95	45.05	9.94176		-39.95	44.55	8.4023		-39.95	45.05	10.0254		-39.95	45.55	8.56708
-39.95	46.05	9.68022		-39.95	45.05	10.9783		-39.95	46.05	9.34995		-39.95	45.05	8.69768		-39.95	45.55	7.91727		-39.95	46.05	8.45216
-39.95	46.55	10.9258		-39.95	45.55	10.3232		-39.95	46.55	8.60245		-39.95	45.55	8.18935		-39.95	46.05	7.73811		-39.95	46.55	8.73844
-39.95	47.05	11.9242		-39.95	46.05	9.27976		-39.95	47.05	9.02642		-39.95	46.05	8.3669		-39.95	46.55	8.95631		-39.95	47.05	10.1965
-39.95	47.55	11.2255		-39.95	46.55	10.1473		-39.95	47.55	9.24657		-39.95	46.55	8.08027		-39.95	47.05	10.0615		-39.95	47.55	9.11649
-39.95	48.05	11.6992		-39.95	47.05	10.6955		-39.95	48.05	10.1194		-39.95	47.55	8.82975		-39.95	47.55	10.07		-39.95	48.05	9.17883
-39.95	48.55	11.7675		-39.95	47.55	11.3289		-39.95	48.55	10.5963		-39.95	48.05	9.65238		-39.95	48.05	10.5945		-39.95	48.55	9.55523
-39.95	49.05	11.446		-39.95	48.05	11.1828		-39.95	49.05	11.7782		-39.95	49.05	9.37733		-39.95	48.55	11.3118		-39.95	49.05	11.5075
-39.95	49.55	11.8331		-39.95	48.55	12.8749		-39.95	50.05	11.6719		-39.95	49.55	8.96629		-39.95	49.55	11.0604		-39.95	49.55	10.5554
-39.95	50.05	12.6373		-39.95	49.05	12.9115		-39.95	50.55	11.0853		-39.95	50.05	8.34464		-39.95	50.05	10.7318		-39.95	50.05	9.97814
-39.95	50.55	12.2397		-39.95	49.55	13.1411		-39.95	51.05	11.0894		-39.95	50.55	9.56949		-39.95	50.55	10.5445		-39.95	50.55	10.4978
-39.95	51.05	12.1374		-39.95	50.05	12.7384		-39.95	51.55	11.7694		-39.95	51.55	11.0351		-39.95	51.05	11.7451		-39.95	51.05	11.0331
-39.95	51.55	12.8816		-39.95	50.55	13.0572		-37.45	37.55	10.4191		-37.45	37.55	8.74053		-37.45	37.55	9.65848		-39.95	51.55	10.9554
-37.45	37.55	11.9856		-39.95	51.05	13.4136		-37.45	38.05	10.3209		-37.45	38.05	9.35022		-37.45	38.05	9.77805		-37.45	37.55	9.55912
-37.45	38.05	11.8398		-39.95	51.55	13.949		-37.45	38.55	9.64551		-37.45	38.55	8.57491		-37.45	38.55	9.09637		-37.45	38.05	9.64038
-37.45	38.55	11.0753		-37.45	37.55	11.9283		-37.45	39.05	9.50154		-37.45	39.05	8.64507		-37.45	39.05	9.19787		-37.45	38.55	8.94817
-37.45	39.05	11.4471		-37.45	38.05	11.9546		-37.45	39.55	9.52529		-37.45	39.55	8.7974		-37.45	39.55	9.18834		-37.45	39.05	9.02986
-37.45	39.55	11.6923		-37.45	38.55	11.7586		-37.45	40.05	8.77748		-37.45	40.05	7.73799		-37.45	40.05	8.24516		-37.45	39.55	8.83706
-37.45	40.05	10.9125		-37.45	39.05	11.6418		-37.45	40.55	8.47702		-37.45	40.55	7.41317		-37.45	40.55	8.30863		-37.45	40.05	7.79057
-37.45	40.55	10.9874		-37.45	39.55	11.1727		-37.45	41.05	8.79674		-37.45	41.05	7.46738		-37.45	41.05	8.9268		-37.45	40.55	7.65705
-37.45	41.05	11.5899		-37.45	40.05	10.5541		-37.45	41.55	9.60521		-37.45	41.55	8.3082		-37.45	41.55	9.30368		-37.45	41.05	8.25749
-37.45	41.55	11.9207		-37.45	40.55	10.2327		-37.45	42.05	8.70486		-37.45	42.05	6.92428		-37.45	42.05	7.25145		-37.45	41.55	9.39016
-37.45	42.05	10.6523		-37.45	41.05	10.3522		-37.45	42.55	8.54572		-37.45	42.55	7.21355		-37.45	42.55	7.72041		-37.45	42.05	8.14801
-37.45	42.55	10.331		-37.45	41.55	10.1972		-37.45	43.05	8.72453		-37.45	43.05	7.55894		-37.45	43.05	9.04234		-37.45	42.55	7.69246
-37.45	43.05	10.5006		-37.45	42.05	9.72737		-37.45	43.55	8.50373		-37.45	43.55	7.48956		-37.45	43.55	10.2132		-37.45	43.05	8.08923
-37.45	43.55	10.5008		-37.45	42.55	9.51717		-37.45	44.05	8.63541		-37.45	44.05	7.3276		-37.45	44.05	9.35262		-37.45	43.55	9.72957
-37.45	44.05	10.0948		-37.45	43.05	9.61852		-37.45	44.55	9.03328		-37.45	44.55	7.34505		-37.45	44.55	9.22855		-37.45	44.05	9.11797
-37.45	44.55	9.92915		-37.45	43.55	10.3435		-37.45	45.05	8.87829		-37.45	45.05	7.59011		-37.45	45.05	9.20819		-37.45	44.55	8.97038
-37.45	45.05	10.4014		-37.45	44.05	9.82572		-37.45	45.55	8.47219		-37.45	45.55	6.86796		-37.45	45.55	7.90974		-37.45	45.05	9.45936
-37.45	45.55	9.20296		-37.45	44.55	9.80539		-37.45	46.05	8.06988		-37.45	46.05	6.64327		-37.45	46.05	7.67761		-37.45	45.55	7.9394
-37.45	46.05	8.88815		-37.45	45.05	10.0631		-37.45	46.55	8.00627		-37.45	46.55	7.24917		-37.45	46.55	8.13824		-37.45	46.05	7.491
-37.45	46.55	9.3285		-37.45	45.55	9.52053		-37.45	47.05	8.03347		-37.45	47.05	8.63306		-37.45	47.05	9.33032		-37.45	46.55	7.91133
-37.45	47.05	10.6781		-37.45	46.05	9.25772		-37.45	47.55	8.42332		-37.45	47.55	8.34798		-37.45	47.55	9.29392		-37.45	47.05	8.99676
-37.45	47.55	10.0677		-37.45	46.55	9.45296		-37.45	48.05	8.98898		-37.45	48.05	8.56831		-37.45	48.05	9.65786		-37.45	47.55	8.50254
-37.45	48.05	10.7153		-37.45	47.05	9.82602		-37.45	48.55	9.30425		-37.45	48.55	8.95793		-37.45	48.55	10.1103		-37.45	48.05	8.36126
-37.45	48.55	11.583		-37.45	47.55	10.4607		-37.45	49.05	9.87275		-37.45	49.05	8.73302		-37.45	49.05	10.8435		-37.45	48.55	8.88084
-37.45	49.05	11.0648		-37.45	48.05	10.5853		-37.45	49.55	9.92315		-37.45	49.55	8.35544		-37.45	49.55	10.4412		-37.45	49.05	9.76492
-37.45	49.55	11.3309		-37.45	48.55	11.1606		-37.45	50.05	9.85193		-37.45	50.05	8.30933		-37.45	50.05	10.2153		-37.45	49.55	9.53235
-37.45	50.05	11.5724		-37.45	49.05	11.7196		-37.45	50.55	10.1452		-37.45	50.55	8.73666		-37.45	50.55	10.3054		-37.45	50.05	9.2729
-37.45	50.55	11.777		-37.45	49.55	11.826		-37.45	51.05	10.4029		-37.45	51.05	9.72799		-37.45	51.05	11.2103		-37.45	50.55	9.4995
-37.45	51.05	11.8177		-37.45	50.05	11.8004		-37.45	51.55	10.3899		-37.45	51.55	9.68693		-37.45	51.55	11.2855		-37.45	51.05	10.2238
-37.45	51.55	11.8018		-37.45	50.55	12.3337		-37.45	52.05	9.60883		-37.45	52.05	9.28524		-37.45	52.05	10.3315		-37.45	51.55	10.3278
-37.45	52.05	10.8915		-37.45	51.05	12.8226		-34.95	37.55	8.65201		-34.95	37.55	7.13714		-34.95	37.55	8.01276		-37.45	52.05	8.66268
-34.95	37.55	10.1917		-37.45	51.55	12.8755		-34.95	38.05	8.573		-34.95	38.05	7.54979		-34.95	38.05	8.18237		-34.95	37.55	7.89181
-34.95	38.05	10.2873		-34.95	37.55	10.1425		-34.95	38.55	7.94849		-34.95	38.55	7.00744		-34.95	38.55	7.52701		-34.95	38.05	7.9452
-34.95	38.55	9.71915		-34.95	38.05	10.2238		-34.95	39.05	7.93999		-34.95	39.05	6.95181		-34.95	39.05	7.50695		-34.95	38.55	7.08828
-34.95	39.05	9.89346		-34.95	38.55	9.73948		-34.95	39.55	7.95971		-34.95	39.55	7.14816		-34.95	39.55	7.61606		-34.95	39.05	7.1979
-34.95	39.55	9.93752		-34.95	39.05	9.77336		-34.95	40.05	7.25132		-34.95	40.05	6.33978		-34.95	40.05	6.92794		-34.95	39.55	7.23255
-34.95	40.05	9.30397		-34.95	39.55	9.64114		-34.95	40.55	7.07033		-34.95	40.55	6.25078		-34.95	40.55	6.7706		-34.95	40.05	6.36193
-34.95	40.55	9.31108		-34.95	40.05	8.98413		-34.95	41.05	7.33072		-34.95	41.05	6.26785		-34.95	41.05	7.08057		-34.95	40.55	6.3342
-34.95	41.05	9.58095		-34.95	40.55	8.78202		-34.95	41.55	7.54305		-34.95	41.55	6.18408		-34.95	41.55	7.16627		-34.95	41.05	6.56258
-34.95	41.55	9.35539		-34.95	41.05	8.86093		-34.95	42.05	7.08787		-34.95	42.05	5.69754		-34.95	42.05	6.4552		-34.95	41.55	7.01224
-34.95	42.05	8.59123		-34.95	41.55	8.5364		-34.95	42.55	6.84602		-34.95	42.55	5.50884		-34.95	42.55	6.52619		-34.95	42.05	6.37918
-34.95	42.55	8.39709		-34.95	42.05	8.11102		-34.95	43.05	6.78469		-34.95	43.05	5.526		-34.95	43.05	6.76661		-34.95	42.55	6.03874
-34.95	43.05	8.53333		-34.95	42.55	7.90913		-34.95	43.55	6.75472		-34.95	43.55	5.68893		-34.95	43.55	7.79471		-34.95	43.05	6.28424
-34.95	43.55	8.73004		-34.95	43.05	7.98568		-34.95	44.05	6.54024		-34.95	44.05	5.66576		-34.95	44.05	7.53008		-34.95	43.55	7.46194
-34.95	44.05	8.38775		-34.95	43.55	8.48461		-34.95	44.55	6.8687		-34.95	44.55	5.69411		-34.95	44.55	7.34715		-34.95	44.05	7.31509
-34.95	44.55	8.26912		-34.95	44.05	8.17922		-34.95	45.05	7.01166		-34.95	45.05	5.82811		-34.95	45.05	7.30282		-34.95	44.55	7.11275
-34.95	45.05	8.48528		-34.95	44.55	8.27183		-34.95	45.55	6.59132		-34.95	45.55	5.36405		-34.95	45.55	6.62891		-34.95	45.05	7.23152
-34.95	45.55	7.80091		-34.95	45.05	8.41058		-34.95	46.05	6.11383		-34.95	46.05	5.09605		-34.95	46.05	6.12029		-34.95	45.55	6.42086
-34.95	46.05	7.40413		-34.95	45.55	8.00257		-34.95	46.55	6.252		-34.95	46.55	5.53554		-34.95	46.55	6.36028		-34.95	46.05	5.84617
-34.95	46.55	7.73787		-34.95	46.05	7.70009		-34.95	47.05	6.8081		-34.95	47.05	6.49124		-34.95	47.05	7.05922		-34.95	46.55	6.29474
-34.95	47.05	8.38269		-34.95	46.55	7.85315		-34.95	47.55	6.81273		-34.95	47.55	6.53071		-34.95	47.55	7.56548		-34.95	47.05	6.95532
-34.95	47.55	8.38729		-34.95	47.05	8.63753		-34.95	48.05	7.12855		-34.95	48.05	6.63735		-34.95	48.05	7.78438		-34.95	47.55	6.88178
-34.95	48.05	8.49896		-34.95	47.55	8.8381		-34.95	48.55	7.36881		-34.95	48.55	6.81205		-34.95	48.55	8.13558		-34.95	48.05	6.90459
-34.95	48.55	9.36768		-34.95	48.05	8.91046		-34.95	49.05	8.1224		-34.95	49.05	7.12505		-34.95	49.05	8.85758		-34.95	48.55	7.16133
-34.95	49.05	9.57016		-34.95	48.55	9.31859		-34.95	49.55	8.01342		-34.95	49.55	6.90733		-34.95	49.55	8.73446		-34.95	49.05	7.8613
-34.95	49.55	9.26243		-34.95	49.05	10.1009		-34.95	50.05	8.03525		-34.95	50.05	6.84762		-34.95	50.05	8.64566		-34.95	49.55	7.66106
-34.95	50.05	9.53396		-34.95	49.55	9.95073		-34.95	50.55	8.59193		-34.95	50.55	7.39972		-34.95	50.55	9.1786		-34.95	50.05	7.65902
-34.95	50.55	10.1101		-34.95	50.05	10.0846		-34.95	51.05	8.74162		-34.95	51.05	8.04075		-34.95	51.05	9.51353		-34.95	50.55	8.1198
-34.95	51.05	10.2707		-34.95	50.55	10.6402		-34.95	51.55	8.81219		-34.95	51.55	7.94987		-34.95	51.55	9.39566		-34.95	51.05	8.41486
-34.95	51.55	10.2779		-34.95	51.05	10.9521		-34.95	52.05	7.98309		-34.95	52.05	7.10205		-34.95	52.05	8.47979		-34.95	51.55	8.2493
-34.95	52.05	9.42352		-34.95	51.55	10.9789		-32.45	37.55	8.60213		-32.45	37.55	7.48457		-32.45	37.55	8.30929		-34.95	52.05	7.02385
-32.45	37.55	10.1058		-34.95	52.05	10.2488		-32.45	38.05	8.67005		-32.45	38.05	7.73355		-32.45	38.05	8.4068		-32.45	37.55	7.94366
-32.45	38.05	10.4108		-32.45	37.55	9.93767		-32.45	38.55	8.20647		-32.45	38.55	7.54037		-32.45	38.55	7.69901		-32.45	38.05	8.12855
-32.45	38.55	9.8797		-32.45	38.05	10.15		-32.45	39.05	8.32623		-32.45	39.05	7.5647		-32.45	39.05	7.69425		-32.45	38.55	7.32814
-32.45	39.05	10.0601		-32.45	38.55	9.81101		-32.45	39.55	8.1361		-32.45	39.55	7.2696		-32.45	39.55	7.7516		-32.45	39.05	7.32104
-32.45	39.55	9.93847		-32.45	39.05	9.85838		-32.45	40.05	7.34611		-32.45	40.05	6.55374		-32.45	40.05	7.10564		-32.45	39.55	7.49863
-32.45	40.05	9.3691		-32.45	39.55	9.7144		-32.45	40.55	7.31614		-32.45	40.55	6.53665		-32.45	40.55	6.87823		-32.45	40.05	6.68194
-32.45	40.55	9.23747		-32.45	40.05	9.1207		-32.45	41.05	7.57071		-32.45	41.05	6.73688		-32.45	41.05	7.12907		-32.45	40.55	6.51188
-32.45	41.05	9.30183		-32.45	40.55	9.11986		-32.45	41.55	7.34698		-32.45	41.55	6.10019		-32.45	41.55	6.80238		-32.45	41.05	6.60593
-32.45	41.55	8.90358		-32.45	41.05	9.18322		-32.45	42.05	7.01011		-32.45	42.05	5.64078		-32.45	42.05	6.77583		-32.45	41.55	6.52791
-32.45	42.05	8.60578		-32.45	41.55	8.72955		-32.45	42.55	7.13466		-32.45	42.55	5.7481		-32.45	42.55	6.97518		-32.45	42.05	6.3011
-32.45	42.55	8.44316		-32.45	42.05	8.22518		-32.45	43.05	7.21935		-32.45	43.05	5.89254		-32.45	43.05	6.93928		-32.45	42.55	6.25003
-32.45	43.05	8.32		-32.45	42.55	7.94273		-32.45	43.55	7.12311		-32.45	43.55	5.86164		-32.45	43.55	7.56336		-32.45	43.05	6.44769
-32.45	43.55	8.74656		-32.45	43.05	8.01313		-32.45	44.05	6.62684		-32.45	44.05	5.79139		-32.45	44.05	7.58082		-32.45	43.55	7.01101
-32.45	44.05	8.54621		-32.45	43.55	8.52292		-32.45	44.55	6.57154		-32.45	44.55	5.92213		-32.45	44.55	7.561		-32.45	44.05	7.11874
-32.45	44.55	8.48874		-32.45	44.05	8.4474		-32.45	45.05	6.77817		-32.45	45.05	6.03833		-32.45	45.05	7.48133		-32.45	44.55	7.09197
-32.45	45.05	8.85169		-32.45	44.55	8.46803		-32.45	45.55	6.79242		-32.45	45.55	5.80301		-32.45	45.55	6.63553		-32.45	45.05	6.99493
-32.45	45.55	8.11157		-32.45	45.05	8.87375		-32.45	46.05	6.28347		-32.45	46.05	5.3666		-32.45	46.05	6.52634		-32.45	45.55	6.30526
-32.45	46.05	7.81869		-32.45	45.55	8.3785		-32.45	46.55	6.29315		-32.45	46.55	5.5065		-32.45	46.55	6.4818		-32.45	46.05	6.04657
-32.45	46.55	7.80117		-32.45	46.05	7.92928		-32.45	47.05	7.07167		-32.45	47.05	6.33134		-32.45	47.05	6.87285		-32.45	46.55	6.68986
-32.45	47.05	7.9604		-32.45	46.55	7.81391		-32.45	47.55	6.86509		-32.45	47.55	6.47184		-32.45	47.55	7.57613		-32.45	47.05	6.98625
-32.45	47.55	8.34098		-32.45	47.05	8.57488		-32.45	48.05	7.11547		-32.45	48.05	6.61835		-32.45	48.05	7.76641		-32.45	47.55	7.01833
-32.45	48.05	8.35934		-32.45	47.55	8.81715		-32.45	48.55	7.43002		-32.45	48.55	6.84642		-32.45	48.55	8.11645		-32.45	48.05	7.0564
-32.45	48.55	8.95111		-32.45	48.05	8.8592		-32.45	49.05	8.36362		-32.45	49.05	7.2963		-32.45	49.05	8.9892		-32.45	48.55	7.16643
-32.45	49.05	9.57536		-32.45	48.55	9.1693		-32.45	49.55	8.15253		-32.45	49.55	7.04603		-32.45	49.55	8.82175		-32.45	49.05	8.0569
-32.45	49.55	9.28219		-32.45	49.05	10.2797		-32.45	50.05	8.25921		-32.45	50.05	7.08157		-32.45	50.05	8.75225		-32.45	49.55	7.82632
-32.45	50.05	9.50434		-32.45	49.55	10.2408		-32.45	50.55	8.79997		-32.45	50.55	7.8081		-32.45	50.55	9.41596		-32.45	50.05	7.8121
-32.45	50.55	10.1424		-32.45	50.05	10.327		-32.45	51.05	8.88177		-32.45	51.05	8.24394		-32.45	51.05	9.65716		-32.45	50.55	8.43509
-32.45	51.05	10.4635		-32.45	50.55	10.8046		-32.45	51.55	8.89466		-32.45	51.55	8.214		-32.45	51.55	9.52474		-32.45	51.05	8.47946
-32.45	51.55	10.4572		-32.45	51.05	11.0124		-32.45	52.05	7.97992		-32.45	52.05	7.44005		-32.45	52.05	8.70698		-32.45	51.55	8.34292
-32.45	52.05	9.7245		-32.45	51.55	10.9513		-29.95	37.55	8.95389		-29.95	37.55	8.13268		-29.95	37.55	8.73224		-32.45	52.05	7.23949
-29.95	37.55	10.0885		-32.45	52.05	10.1365		-29.95	38.05	8.94913		-29.95	38.05	8.08467		-29.95	38.05	8.6555		-29.95	37.55	7.99071
-29.95	38.05	10.4717		-29.95	37.55	9.94972		-29.95	38.55	8.24559		-29.95	38.55	7.50391		-29.95	38.55	7.90844		-29.95	38.05	8.30168
-29.95	38.55	9.84546		-29.95	38.05	10.2983		-29.95	39.05	8.21438		-29.95	39.05	7.40192		-29.95	39.05	7.70272		-29.95	38.55	7.5653
-29.95	39.05	9.92585		-29.95	38.55	9.88923		-29.95	39.55	8.27174		-29.95	39.55	7.39137		-29.95	39.55	7.89503		-29.95	39.05	7.35185
-29.95	39.55	10.0134		-29.95	39.05	9.85704		-29.95	40.05	7.54577		-29.95	40.05	6.86106		-29.95	40.05	7.46718		-29.95	39.55	7.54071
-29.95	40.05	9.4278		-29.95	39.55	9.79236		-29.95	40.55	7.39009		-29.95	40.55	6.67655		-29.95	40.55	7.16829		-29.95	40.05	7.03063
-29.95	40.55	9.35326		-29.95	40.05	9.15687		-29.95	41.05	7.52371		-29.95	41.05	6.84715		-29.95	41.05	7.25553		-29.95	40.55	6.60854
-29.95	41.05	9.33137		-29.95	40.55	9.18468		-29.95	41.55	7.40218		-29.95	41.55	6.32365		-29.95	41.55	6.93726		-29.95	41.05	6.5645
-29.95	41.55	8.79246		-29.95	41.05	9.23125		-29.95	42.05	7.05266		-29.95	42.05	5.82614		-29.95	42.05	6.79729		-29.95	41.55	6.48225
-29.95	42.05	8.29619		-29.95	41.55	8.77808		-29.95	42.55	7.19306		-29.95	42.55	6.02187		-29.95	42.55	6.96731		-29.95	42.05	6.19825
-29.95	42.55	8.32524		-29.95	42.05	8.19846		-29.95	43.05	7.16689		-29.95	43.05	5.86232		-29.95	43.05	7.01919		-29.95	42.55	6.17493
-29.95	43.05	8.2788		-29.95	42.55	8.00408		-29.95	43.55	7.35251		-29.95	43.55	6.01538		-29.95	43.55	7.47575		-29.95	43.05	6.61728
-29.95	43.55	8.83061		-29.95	43.05	8.05317		-29.95	44.05	7.08126		-29.95	44.05	5.76128		-29.95	44.05	7.49118		-29.95	43.55	6.96871
-29.95	44.05	8.51407		-29.95	43.55	8.58139		-29.95	44.55	6.64038		-29.95	44.55	6.03243		-29.95	44.55	7.51914		-29.95	44.05	6.75529
-29.95	44.55	8.4109		-29.95	44.05	8.45919		-29.95	45.05	6.87485		-29.95	45.05	6.27723		-29.95	45.05	7.57051		-29.95	44.55	6.99878
-29.95	45.05	8.73323		-29.95	44.55	8.30817		-29.95	45.55	6.66972		-29.95	45.55	5.91406		-29.95	45.55	6.95944		-29.95	45.05	7.03211
-29.95	45.55	8.12509		-29.95	45.05	8.66071		-29.95	46.05	6.2995		-29.95	46.05	5.41651		-29.95	46.05	6.96772		-29.95	45.55	6.37345
-29.95	46.05	8.05018		-29.95	45.55	8.06749		-29.95	46.55	6.52119		-29.95	46.55	5.55874		-29.95	46.55	6.61605		-29.95	46.05	6.09172
-29.95	46.55	7.94443		-29.95	46.05	7.88382		-29.95	47.05	6.81482		-29.95	47.05	6.35659		-29.95	47.05	7.06723		-29.95	46.55	6.51537
-29.95	47.05	8.15344		-29.95	46.55	7.85281		-29.95	47.55	6.73228		-29.95	47.55	6.49278		-29.95	47.55	7.58872		-29.95	47.05	6.76748
-29.95	47.55	8.34458		-29.95	47.05	8.40307		-29.95	48.05	6.83087		-29.95	48.05	6.50412		-29.95	48.05	7.87964		-29.95	47.55	7.07368
-29.95	48.05	8.63182		-29.95	47.55	8.58962		-29.95	48.55	7.32549		-29.95	48.55	6.74828		-29.95	48.55	8.11766		-29.95	48.05	7.24721
-29.95	48.55	8.77819		-29.95	48.05	8.91422		-29.95	49.05	8.1505		-29.95	49.05	7.25993		-29.95	49.05	8.80708		-29.95	48.55	7.26875
-29.95	49.05	9.44223		-29.95	48.55	9.19797		-29.95	49.55	8.15955		-29.95	49.55	7.0028		-29.95	49.55	8.73248		-29.95	49.05	8.04095
-29.95	49.55	9.48264		-29.95	49.05	10.1379		-29.95	50.05	8.36945		-29.95	50.05	7.11191		-29.95	50.05	8.73989		-29.95	49.55	8.0819
-29.95	50.05	9.52068		-29.95	49.55	10.2976		-29.95	50.55	8.91118		-29.95	50.55	7.94331		-29.95	50.55	9.54216		-29.95	50.05	7.90847
-29.95	50.55	10.0991		-29.95	50.05	10.3796		-29.95	51.05	9.00522		-29.95	51.05	8.42141		-29.95	51.05	9.90196		-29.95	50.55	8.52479
-29.95	51.05	10.524		-29.95	50.55	10.8673		-29.95	51.55	8.96107		-29.95	51.55	8.49544		-29.95	51.55	9.87189		-29.95	51.05	8.71982
-29.95	51.55	10.5388		-29.95	51.05	11.0654		-29.95	52.05	8.19998		-29.95	52.05	7.64068		-29.95	52.05	9.37521		-29.95	51.55	8.71296
-29.95	52.05	9.89507		-29.95	51.55	10.9791		-27.45	37.55	9.00858		-27.45	37.55	8.21171		-27.45	37.55	8.77806		-29.95	52.05	8.27759
-27.45	37.55	10.1682		-29.95	52.05	10.0058		-27.45	38.05	9.0896		-27.45	38.05	8.23724		-27.45	38.05	8.64649		-27.45	37.55	8.0234
-27.45	38.05	10.4657		-27.45	37.55	9.90993		-27.45	38.55	7.98742		-27.45	38.55	7.20081		-27.45	38.55	7.69918		-27.45	38.05	8.17106
-27.45	38.55	9.68941		-27.45	38.05	10.2915		-27.45	39.05	7.78903		-27.45	39.05	7.07016		-27.45	39.05	7.53388		-27.45	38.55	7.54341
-27.45	39.05	9.62598		-27.45	38.55	9.34622		-27.45	39.55	8.25842		-27.45	39.55	7.29264		-27.45	39.55	7.91281		-27.45	39.05	7.32241
-27.45	39.55	9.97373		-27.45	39.05	9.22059		-27.45	40.05	7.85484		-27.45	40.05	7.12138		-27.45	40.05	7.63315		-27.45	39.55	7.30168
-27.45	40.05	9.52768		-27.45	39.55	9.8186		-27.45	40.55	7.38748		-27.45	40.55	6.67124		-27.45	40.55	7.06572		-27.45	40.05	7.06545
-27.45	40.55	9.14043		-27.45	40.05	9.17984		-27.45	41.05	7.32639		-27.45	41.05	6.64713		-27.45	41.05	7.03072		-27.45	40.55	6.4495
-27.45	41.05	9.08798		-27.45	40.55	8.98953		-27.45	41.55	7.22245		-27.45	41.55	6.36451		-27.45	41.55	6.9857		-27.45	41.05	6.30896
-27.45	41.55	8.70722		-27.45	41.05	9.0204		-27.45	42.05	6.75285		-27.45	42.05	5.74809		-27.45	42.05	6.63705		-27.45	41.55	6.44608
-27.45	42.05	7.99062		-27.45	41.55	8.64914		-27.45	42.55	6.88262		-27.45	42.55	5.76984		-27.45	42.55	6.81164		-27.45	42.05	6.0093
-27.45	42.55	7.96652		-27.45	42.05	7.94413		-27.45	43.05	6.94139		-27.45	43.05	5.71807		-27.45	43.05	7.0022		-27.45	42.55	6.02039
-27.45	43.05	8.16018		-27.45	42.55	7.901		-27.45	43.55	7.46912		-27.45	43.55	5.97525		-27.45	43.55	7.26122		-27.45	43.05	6.44424
-27.45	43.55	8.79522		-27.45	43.05	8.045		-27.45	44.05	7.11679		-27.45	44.05	5.69733		-27.45	44.05	7.01222		-27.45	43.55	6.8773
-27.45	44.05	8.35563		-27.45	43.55	8.44946		-27.45	44.55	6.73215		-27.45	44.55	5.84649		-27.45	44.55	7.08776		-27.45	44.05	6.35592
-27.45	44.55	8.11089		-27.45	44.05	8.26705		-27.45	45.05	6.91907		-27.45	45.05	6.27687		-27.45	45.05	7.39117		-27.45	44.55	6.6058
-27.45	45.05	8.14331		-27.45	44.55	8.17599		-27.45	45.55	6.49208		-27.45	45.55	5.79578		-27.45	45.55	6.98769		-27.45	45.05	6.86123
-27.45	45.55	8.02769		-27.45	45.05	8.23708		-27.45	46.05	6.31484		-27.45	46.05	5.56018		-27.45	46.05	6.99878		-27.45	45.55	6.38969
-27.45	46.05	8.13554		-27.45	45.55	7.73079		-27.45	46.55	6.67599		-27.45	46.55	5.72718		-27.45	46.55	6.90095		-27.45	46.05	6.02687
-27.45	46.55	8.20634		-27.45	46.05	7.70684		-27.45	47.05	6.5709		-27.45	47.05	6.0729		-27.45	47.05	7.22319		-27.45	46.55	6.27775
-27.45	47.05	8.21958		-27.45	46.55	7.95617		-27.45	47.55	6.51305		-27.45	47.55	6.2657		-27.45	47.55	7.50965		-27.45	47.05	6.67107
-27.45	47.55	8.18077		-27.45	47.05	8.03337		-27.45	48.05	6.43984		-27.45	48.05	6.16299		-27.45	48.05	7.63045		-27.45	47.55	6.91076
-27.45	48.05	8.3095		-27.45	47.55	8.29502		-27.45	48.55	6.80473		-27.45	48.55	6.26679		-27.45	48.55	7.85034		-27.45	48.05	7.04231
-27.45	48.55	8.39658		-27.45	48.05	8.58101		-27.45	49.05	7.6121		-27.45	49.05	6.97987		-27.45	49.05	8.4675		-27.45	48.55	7.22417
-27.45	49.05	9.20372		-27.45	48.55	8.92208		-27.45	49.55	7.96279		-27.45	49.55	6.93458		-27.45	49.55	8.38198		-27.45	49.05	7.86103
-27.45	49.55	9.3177		-27.45	49.05	9.77051		-27.45	50.05	8.23464		-27.45	50.05	7.20622		-27.45	50.05	8.64935		-27.45	49.55	7.95369
-27.45	50.05	9.35754		-27.45	49.55	10.0963		-27.45	50.55	8.74126		-27.45	50.55	7.91844		-27.45	50.55	9.457		-27.45	50.05	7.87184
-27.45	50.55	9.91365		-27.45	50.05	10.2127		-27.45	51.05	8.90865		-27.45	51.05	8.35322		-27.45	51.05	9.89371		-27.45	50.55	8.38187
-27.45	51.05	10.3584		-27.45	50.55	10.7929		-27.45	51.55	8.83322		-27.45	51.55	8.48078		-27.45	51.55	10.0118		-27.45	51.05	8.70077
-27.45	51.55	10.3912		-27.45	51.05	10.9218		-27.45	52.05	8.10178		-27.45	52.05	7.80998		-27.45	52.05	9.42858		-27.45	51.55	8.69694
-27.45	52.05	9.8871		-27.45	51.55	10.8352		-24.95	37.55	8.48316		-24.95	37.55	7.87024		-24.95	37.55	8.54277		-27.45	52.05	8.04891
-24.95	37.55	10.143		-27.45	52.05	10.0172		-24.95	38.05	8.64628		-24.95	38.05	7.99175		-24.95	38.05	8.4292		-24.95	37.55	8.22082
-24.95	38.05	10.1513		-24.95	37.55	9.73413		-24.95	38.55	7.87823		-24.95	38.55	7.14906		-24.95	38.55	7.61451		-24.95	38.05	8.22255
-24.95	38.55	9.39997		-24.95	38.05	9.93968		-24.95	39.05	7.84216		-24.95	39.05	7.11785		-24.95	39.05	7.67439		-24.95	38.55	7.57668
-24.95	39.05	9.47906		-24.95	38.55	9.31335		-24.95	39.55	8.43532		-24.95	39.55	7.42548		-24.95	39.55	8.0131		-24.95	39.05	7.33639
-24.95	39.55	10.0045		-24.95	39.05	9.2807		-24.95	40.05	8.08101		-24.95	40.05	7.07585		-24.95	40.05	7.51944		-24.95	39.55	7.38577
-24.95	40.05	9.50359		-24.95	39.55	9.78226		-24.95	40.55	7.51324		-24.95	40.55	6.76973		-24.95	40.55	7.09583		-24.95	40.05	7.11545
-24.95	40.55	8.97365		-24.95	40.05	9.2336		-24.95	41.05	7.58904		-24.95	41.05	6.79079		-24.95	41.05	7.14952		-24.95	40.55	6.6591
-24.95	41.05	9.08011		-24.95	40.55	8.89607		-24.95	41.55	7.26111		-24.95	41.55	6.38388		-24.95	41.55	7.16025		-24.95	41.05	6.72915
-24.95	41.55	8.89518		-24.95	41.05	8.89049		-24.95	42.05	6.61926		-24.95	42.05	5.7892		-24.95	42.05	6.71779		-24.95	41.55	6.56876
-24.95	42.05	8.23302		-24.95	41.55	8.64317		-24.95	42.55	6.70224		-24.95	42.55	5.8172		-24.95	42.55	6.88039		-24.95	42.05	6.23677
-24.95	42.55	8.21213		-24.95	42.05	7.96581		-24.95	43.05	6.78487		-24.95	43.05	5.93911		-24.95	43.05	7.13354		-24.95	42.55	6.27371
-24.95	43.05	8.43731		-24.95	42.55	7.96345		-24.95	43.55	7.43501		-24.95	43.55	6.20825		-24.95	43.55	7.45257		-24.95	43.05	6.48506
-24.95	43.55	8.75313		-24.95	43.05	7.98067		-24.95	44.05	6.86467		-24.95	44.05	5.86547		-24.95	44.05	6.85629		-24.95	43.55	6.86945
-24.95	44.05	8.26208		-24.95	43.55	8.32224		-24.95	44.55	6.54182		-24.95	44.55	5.87634		-24.95	44.55	6.9407		-24.95	44.05	5.91751
-24.95	44.55	7.97543		-24.95	44.05	8.07124		-24.95	45.05	6.87032		-24.95	45.05	6.17447		-24.95	45.05	7.25088		-24.95	44.55	6.26363
-24.95	45.05	8.16354		-24.95	44.55	8.1279		-24.95	45.55	6.46052		-24.95	45.55	5.62606		-24.95	45.55	6.88874		-24.95	45.05	6.72122
-24.95	45.55	8.01925		-24.95	45.05	8.19181		-24.95	46.05	6.50446		-24.95	46.05	5.5843		-24.95	46.05	6.84693		-24.95	45.55	6.3011
-24.95	46.05	7.92806		-24.95	45.55	7.8061		-24.95	46.55	6.79025		-24.95	46.55	5.96346		-24.95	46.55	6.99564		-24.95	46.05	6.13411
-24.95	46.55	8.0651		-24.95	46.05	7.64998		-24.95	47.05	6.79473		-24.95	47.05	6.14738		-24.95	47.05	7.36013		-24.95	46.55	6.49275
-24.95	47.05	8.21139		-24.95	46.55	7.81801		-24.95	47.55	6.52689		-24.95	47.55	6.09285		-24.95	47.55	7.60008		-24.95	47.05	6.93506
-24.95	47.55	8.28024		-24.95	47.05	8.16771		-24.95	48.05	6.23182		-24.95	48.05	6.03143		-24.95	48.05	7.52216		-24.95	47.55	7.00917
-24.95	48.05	8.25531		-24.95	47.55	8.34443		-24.95	48.55	6.50625		-24.95	48.55	6.26657		-24.95	48.55	7.74501		-24.95	48.05	6.96278
-24.95	48.55	8.24301		-24.95	48.05	8.20946		-24.95	49.05	7.50632		-24.95	49.05	6.95008		-24.95	49.05	8.26465		-24.95	48.55	7.13749
-24.95	49.05	8.90514		-24.95	48.55	8.47634		-24.95	49.55	7.59473		-24.95	49.55	6.83513		-24.95	49.55	8.14517		-24.95	49.05	7.72255
-24.95	49.55	9.05963		-24.95	49.05	9.53872		-24.95	50.05	7.93231		-24.95	50.05	7.18209		-24.95	50.05	8.68054		-24.95	49.55	7.73354
-24.95	50.05	9.33577		-24.95	49.55	9.77733		-24.95	50.55	8.71698		-24.95	50.55	7.85316		-24.95	50.55	9.29053		-24.95	50.05	7.91321
-24.95	50.55	9.82566		-24.95	50.05	9.89594		-24.95	51.05	8.97913		-24.95	51.05	8.36883		-24.95	51.05	9.87489		-24.95	50.55	8.41461
-24.95	51.05	10.2677		-24.95	50.55	10.7706		-24.95	51.55	8.83754		-24.95	51.55	8.57975		-24.95	51.55	10.086		-24.95	51.05	8.70152
-24.95	51.55	10.2867		-24.95	51.05	11.0364		-24.95	52.05	7.95866		-24.95	52.05	8.16286		-24.95	52.05	9.61907		-24.95	51.55	8.70895
-24.95	52.05	9.70897		-24.95	51.55	10.919		-22.45	37.55	7.55049		-22.45	37.55	7.1202		-22.45	37.55	7.60574		-24.95	52.05	8.36874
-22.45	37.55	9.12864		-24.95	52.05	10.0908		-22.45	38.05	7.91726		-22.45	38.05	7.36299		-22.45	38.05	7.96921		-22.45	37.55	7.34041
-22.45	38.05	9.50418		-22.45	37.55	9.21712		-22.45	38.55	7.52388		-22.45	38.55	6.96187		-22.45	38.55	7.476		-22.45	38.05	7.95621
-22.45	38.55	8.9794		-22.45	38.05	9.54056		-22.45	39.05	7.76817		-22.45	39.05	7.16146		-22.45	39.05	7.55764		-22.45	38.55	7.46202
-22.45	39.05	9.3111		-22.45	38.55	9.11033		-22.45	39.55	8.23524		-22.45	39.55	7.27953		-22.45	39.55	7.80721		-22.45	39.05	7.25821
-22.45	39.55	9.81103		-22.45	39.05	9.18914		-22.45	40.05	7.67569		-22.45	40.05	6.73187		-22.45	40.05	7.32894		-22.45	39.55	7.13423
-22.45	40.05	8.99999		-22.45	39.55	9.40459		-22.45	40.55	7.33794		-22.45	40.55	6.58736		-22.45	40.55	7.03833		-22.45	40.05	6.92397
-22.45	40.55	8.68765		-22.45	40.05	8.96386		-22.45	41.05	7.59518		-22.45	41.05	6.80429		-22.45	41.05	7.16974		-22.45	40.55	6.67558
-22.45	41.05	8.98628		-22.45	40.55	8.63616		-22.45	41.55	7.16961		-22.45	41.55	6.14267		-22.45	41.55	7.20877		-22.45	41.05	6.83687
-22.45	41.55	8.9408		-22.45	41.05	8.68891		-22.45	42.05	6.54881		-22.45	42.05	5.68548		-22.45	42.05	6.7079		-22.45	41.55	6.51359
-22.45	42.05	8.46299		-22.45	41.55	8.50736		-22.45	42.55	6.61476		-22.45	42.55	5.88399		-22.45	42.55	6.891		-22.45	42.05	6.16333
-22.45	42.55	8.40675		-22.45	42.05	7.9269		-22.45	43.05	6.4925		-22.45	43.05	6.00722		-22.45	43.05	7.19366		-22.45	42.55	6.30674
-22.45	43.05	8.52699		-22.45	42.55	7.84929		-22.45	43.55	6.51083		-22.45	43.55	6.35406		-22.45	43.55	7.54023		-22.45	43.05	6.72615
-22.45	43.55	8.61925		-22.45	43.05	7.83065		-22.45	44.05	6.26298		-22.45	44.05	5.91223		-22.45	44.05	6.70469		-22.45	43.55	6.77115
-22.45	44.05	8.13035		-22.45	43.55	7.99291		-22.45	44.55	6.2192		-22.45	44.55	5.79554		-22.45	44.55	6.54973		-22.45	44.05	5.69816
-22.45	44.55	7.9003		-22.45	44.05	7.64764		-22.45	45.05	6.68117		-22.45	45.05	5.97576		-22.45	45.05	6.96169		-22.45	44.55	5.92511
-22.45	45.05	7.98114		-22.45	44.55	7.62355		-22.45	45.55	6.18922		-22.45	45.55	5.44739		-22.45	45.55	6.62409		-22.45	45.05	6.52333
-22.45	45.55	7.874		-22.45	45.05	7.91781		-22.45	46.05	6.21736		-22.45	46.05	5.35749		-22.45	46.05	6.50201		-22.45	45.55	6.21009
-22.45	46.05	7.60897		-22.45	45.55	7.81633		-22.45	46.55	6.50322		-22.45	46.55	5.68504		-22.45	46.55	6.71566		-22.45	46.05	5.9578
-22.45	46.55	7.60986		-22.45	46.05	7.62194		-22.45	47.05	6.64092		-22.45	47.05	5.84015		-22.45	47.05	7.20209		-22.45	46.55	6.32448
-22.45	47.05	7.96543		-22.45	46.55	7.68192		-22.45	47.55	6.38898		-22.45	47.55	5.86074		-22.45	47.55	7.3137		-22.45	47.05	6.84243
-22.45	47.55	8.24338		-22.45	47.05	7.98703		-22.45	48.05	6.10757		-22.45	48.05	5.84983		-22.45	48.05	7.39371		-22.45	47.55	6.83188
-22.45	48.05	8.27218		-22.45	47.55	8.07285		-22.45	48.55	6.46979		-22.45	48.55	6.22649		-22.45	48.55	7.7854		-22.45	48.05	6.9413
-22.45	48.55	8.21955		-22.45	48.05	7.94567		-22.45	49.05	7.26455		-22.45	49.05	6.79386		-22.45	49.05	8.01856		-22.45	48.55	7.32557
-22.45	49.05	8.77461		-22.45	48.55	8.24623		-22.45	49.55	7.10897		-22.45	49.55	6.69886		-22.45	49.55	7.80227		-22.45	49.05	7.63214
-22.45	49.55	8.74135		-22.45	49.05	9.17308		-22.45	50.05	7.51948		-22.45	50.05	7.04226		-22.45	50.05	8.51177		-22.45	49.55	7.40833
-22.45	50.05	9.01688		-22.45	49.55	9.39232		-22.45	50.55	8.48324		-22.45	50.55	7.77728		-22.45	50.55	9.10088		-22.45	50.05	7.8074
-22.45	50.55	9.65528		-22.45	50.05	9.56466		-22.45	51.05	8.89543		-22.45	51.05	8.2101		-22.45	51.05	9.77285		-22.45	50.55	8.38589
-22.45	51.05	10.0738		-22.45	50.55	10.4218		-22.45	51.55	8.79691		-22.45	51.55	8.31799		-22.45	51.55	9.93789		-22.45	51.05	8.61455
-22.45	51.55	10.0557		-22.45	51.05	10.8956		-22.45	52.05	8.04328		-22.45	52.05	7.80563		-22.45	52.05	9.60495		-22.45	51.55	8.53166
-22.45	52.05	9.41419		-22.45	51.55	10.8287		-22.45	52.55	3.84903		-19.95	37.55	6.83989		-19.95	37.55	6.99515		-22.45	52.05	7.82198
-19.95	37.55	8.51948		-22.45	52.05	9.86368		-19.95	37.55	6.92753		-19.95	38.05	7.3502		-19.95	38.05	7.73537		-19.95	37.55	6.71657
-19.95	38.05	9.36522		-19.95	37.55	8.86287		-19.95	38.05	7.65384		-19.95	38.55	6.95425		-19.95	38.55	7.48382		-19.95	38.05	7.57566
-19.95	38.55	9.07527		-19.95	38.05	9.43334		-19.95	38.55	7.3765		-19.95	39.05	7.15159		-19.95	39.05	7.42804		-19.95	38.55	7.30816
-19.95	39.05	9.47844		-19.95	38.55	9.08838		-19.95	39.05	7.68259		-19.95	39.55	7.28246		-19.95	39.55	7.77459		-19.95	39.05	7.27944
-19.95	39.55	9.74968		-19.95	39.05	9.25283		-19.95	39.55	7.99991		-19.95	40.05	6.74375		-19.95	40.05	7.45452		-19.95	39.55	7.26078
-19.95	40.05	8.96547		-19.95	39.55	9.4486		-19.95	40.05	7.54236		-19.95	40.55	6.52498		-19.95	40.55	7.22803		-19.95	40.05	6.97475
-19.95	40.55	8.77884		-19.95	40.05	9.04185		-19.95	40.55	7.35217		-19.95	41.05	6.73875		-19.95	41.05	7.31691		-19.95	40.55	6.84162
-19.95	41.05	9.12553		-19.95	40.55	8.76419		-19.95	41.05	7.4512		-19.95	41.55	6.29841		-19.95	41.55	7.4444		-19.95	41.05	7.00327
-19.95	41.55	9.01811		-19.95	41.05	8.86162		-19.95	41.55	7.30161		-19.95	42.05	5.84047		-19.95	42.05	7.01074		-19.95	41.55	6.85179
-19.95	42.05	8.49733		-19.95	41.55	8.54794		-19.95	42.05	6.64467		-19.95	42.55	6.05448		-19.95	42.55	7.09274		-19.95	42.05	6.29052
-19.95	42.55	8.42421		-19.95	42.05	7.95364		-19.95	42.55	6.7331		-19.95	43.05	6.13762		-19.95	43.05	7.26391		-19.95	42.55	6.3957
-19.95	43.05	8.62854		-19.95	42.55	7.84916		-19.95	43.05	6.65251		-19.95	43.55	6.2391		-19.95	43.55	7.39421		-19.95	43.05	6.82073
-19.95	43.55	8.61863		-19.95	43.05	7.92818		-19.95	43.55	6.20245		-19.95	44.05	5.79984		-19.95	44.05	6.70593		-19.95	43.55	6.73963
-19.95	44.05	7.9646		-19.95	43.55	8.08205		-19.95	44.05	6.02596		-19.95	44.55	5.7455		-19.95	44.55	6.46511		-19.95	44.05	6.03993
-19.95	44.55	7.92154		-19.95	44.05	7.60057		-19.95	44.55	6.17214		-19.95	45.05	5.94796		-19.95	45.05	6.87021		-19.95	44.55	6.25849
-19.95	45.05	8.13684		-19.95	44.55	7.59434		-19.95	45.05	6.57514		-19.95	45.55	5.55033		-19.95	45.55	6.75824		-19.95	45.05	6.59153
-19.95	45.55	7.88877		-19.95	45.05	7.96062		-19.95	45.55	6.30899		-19.95	46.05	5.36517		-19.95	46.05	6.58467		-19.95	45.55	6.22873
-19.95	46.05	7.73196		-19.95	45.55	7.84534		-19.95	46.05	6.21365		-19.95	46.55	5.53029		-19.95	46.55	6.8244		-19.95	46.05	5.95174
-19.95	46.55	7.85963		-19.95	46.05	7.76972		-19.95	46.55	6.56672		-19.95	47.05	5.90141		-19.95	47.05	7.2502		-19.95	46.55	6.34454
-19.95	47.05	8.41665		-19.95	46.55	7.88563		-19.95	47.05	6.72464		-19.95	47.55	5.98977		-19.95	47.55	7.21012		-19.95	47.05	7.00317
-19.95	47.55	8.36271		-19.95	47.05	8.08799		-19.95	47.55	6.49526		-19.95	48.05	5.80135		-19.95	48.05	7.26146		-19.95	47.55	6.89375
-19.95	48.05	8.30123		-19.95	47.55	8.10196		-19.95	48.05	6.22207		-19.95	48.55	6.04091		-19.95	48.55	7.61388		-19.95	48.05	6.80148
-19.95	48.55	8.37884		-19.95	48.05	7.97164		-19.95	48.55	6.62455		-19.95	49.05	6.87011		-19.95	49.05	8.11081		-19.95	48.55	7.14104
-19.95	49.05	8.96461		-19.95	48.55	8.2583		-19.95	49.05	7.42334		-19.95	49.55	7.00415		-19.95	49.55	8.1214		-19.95	49.05	7.73322
-19.95	49.55	8.93914		-19.95	49.05	9.24526		-19.95	49.55	7.24185		-19.95	50.05	7.27408		-19.95	50.05	8.78465		-19.95	49.55	7.47522
-19.95	50.05	9.00717		-19.95	49.55	9.4133		-19.95	50.05	7.5278		-19.95	50.55	7.94876		-19.95	50.55	9.13165		-19.95	50.05	8.07558
-19.95	50.55	9.63653		-19.95	50.05	9.66043		-19.95	50.55	8.47646		-19.95	51.05	8.23851		-19.95	51.05	9.66763		-19.95	50.55	8.57371
-19.95	51.05	10.1375		-19.95	50.55	10.3629		-19.95	51.05	9.12755		-19.95	51.55	8.24988		-19.95	51.55	9.7744		-19.95	51.05	8.60667
-19.95	51.55	10.0536		-19.95	51.05	10.7628		-19.95	51.55	9.04893		-19.95	52.05	7.89751		-19.95	52.05	9.23839		-19.95	51.55	8.38825
-19.95	52.05	9.25436		-19.95	51.55	10.7599		-19.95	52.05	8.29155		-17.45	37.55	6.57963		-17.45	37.55	6.76428		-19.95	52.05	7.56162
-17.45	37.55	8.45244		-19.95	52.05	10.3691		-17.45	37.55	6.73612		-17.45	38.05	7.25115		-17.45	38.05	7.4911		-17.45	37.55	6.5603
-17.45	38.05	9.1657		-17.45	37.55	8.91021		-17.45	38.05	7.44432		-17.45	38.55	6.60375		-17.45	38.55	7.08082		-17.45	38.05	7.25486
-17.45	38.55	8.89545		-17.45	38.05	9.33262		-17.45	38.55	7.09851		-17.45	39.05	6.65763		-17.45	39.05	7.09419		-17.45	38.55	6.98787
-17.45	39.05	9.24356		-17.45	38.55	8.85734		-17.45	39.05	7.26527		-17.45	39.55	7.13048		-17.45	39.55	7.73462		-17.45	39.05	6.9474
-17.45	39.55	9.73089		-17.45	39.05	9.02652		-17.45	39.55	7.8539		-17.45	40.05	6.59141		-17.45	40.05	7.34102		-17.45	39.55	7.17045
-17.45	40.05	9.00194		-17.45	39.55	9.50644		-17.45	40.05	7.27863		-17.45	40.55	6.31158		-17.45	40.55	7.20835		-17.45	40.05	6.88126
-17.45	40.55	8.71695		-17.45	40.05	9.00219		-17.45	40.55	7.04142		-17.45	41.05	6.37193		-17.45	41.05	7.49096		-17.45	40.55	6.77468
-17.45	41.05	8.93739		-17.45	40.55	8.67714		-17.45	41.05	7.16443		-17.45	41.55	6.27584		-17.45	41.55	7.48839		-17.45	41.05	6.95439
-17.45	41.55	8.92133		-17.45	41.05	8.90734		-17.45	41.55	7.2838		-17.45	42.05	5.80006		-17.45	42.05	6.92185		-17.45	41.55	6.94786
-17.45	42.05	8.16433		-17.45	41.55	8.42519		-17.45	42.05	6.57297		-17.45	42.55	5.9294		-17.45	42.55	6.98393		-17.45	42.05	6.19328
-17.45	42.55	8.09745		-17.45	42.05	7.85045		-17.45	42.55	6.62686		-17.45	43.05	5.98553		-17.45	43.05	6.97425		-17.45	42.55	6.33242
-17.45	43.05	8.37782		-17.45	42.55	7.74731		-17.45	43.05	6.63737		-17.45	43.55	5.91782		-17.45	43.55	7.17812		-17.45	43.05	6.5833
-17.45	43.55	8.25348		-17.45	43.05	7.71763		-17.45	43.55	6.11499		-17.45	44.05	5.58221		-17.45	44.05	6.65163		-17.45	43.55	6.48885
-17.45	44.05	7.65288		-17.45	43.55	7.91388		-17.45	44.05	6.00545		-17.45	44.55	5.48907		-17.45	44.55	6.37432		-17.45	44.05	6.19572
-17.45	44.55	7.69836		-17.45	44.05	7.59673		-17.45	44.55	6.01199		-17.45	45.05	5.71828		-17.45	45.05	6.7658		-17.45	44.55	6.23208
-17.45	45.05	8.01245		-17.45	44.55	7.57604		-17.45	45.05	6.30827		-17.45	45.55	5.34267		-17.45	45.55	6.6949		-17.45	45.05	6.40815
-17.45	45.55	7.75982		-17.45	45.05	7.72661		-17.45	45.55	6.09933		-17.45	46.05	5.12671		-17.45	46.05	6.59499		-17.45	45.55	6.05989
-17.45	46.05	7.72755		-17.45	45.55	7.65484		-17.45	46.05	6.13623		-17.45	46.55	5.22264		-17.45	46.55	6.86767		-17.45	46.05	5.84997
-17.45	46.55	7.8542		-17.45	46.05	7.85016		-17.45	46.55	6.40911		-17.45	47.05	5.93099		-17.45	47.05	7.21922		-17.45	46.55	6.19959
-17.45	47.05	8.61777		-17.45	46.55	7.87536		-17.45	47.05	6.69176		-17.45	47.55	5.92693		-17.45	47.55	7.00296		-17.45	47.05	6.84635
-17.45	47.55	8.15876		-17.45	47.05	8.1643		-17.45	47.55	6.35737		-17.45	48.05	5.62617		-17.45	48.05	6.89692		-17.45	47.55	6.77104
-17.45	48.05	7.97498		-17.45	47.55	7.97534		-17.45	48.05	6.0681		-17.45	48.55	5.79186		-17.45	48.55	7.17207		-17.45	48.05	6.49516
-17.45	48.55	8.21916		-17.45	48.05	7.77161		-17.45	48.55	6.51023		-17.45	49.05	6.81968		-17.45	49.05	8.01681		-17.45	48.55	6.77056
-17.45	49.05	8.99749		-17.45	48.55	8.18238		-17.45	49.05	7.54036		-17.45	49.55	7.13586		-17.45	49.55	8.3439		-17.45	49.05	7.63464
-17.45	49.55	8.82545		-17.45	49.05	9.30317		-17.45	49.55	7.44386		-17.45	50.05	7.17876		-17.45	50.05	8.53183		-17.45	49.55	7.75996
-17.45	50.05	8.8643		-17.45	49.55	9.35149		-17.45	50.05	7.60479		-17.45	50.55	7.8633		-17.45	50.55	8.93845		-17.45	50.05	8.08832
-17.45	50.55	9.50038		-17.45	50.05	9.50902		-17.45	50.55	8.30475		-17.45	51.05	7.82433		-17.45	51.05	9.35711		-17.45	50.55	8.60061
-17.45	51.05	10.052		-17.45	50.55	10.1481		-17.45	51.05	9.0135		-17.45	51.55	7.9227		-17.45	51.55	9.4939		-17.45	51.05	8.53291
-17.45	51.55	10.0109		-17.45	51.05	10.409		-17.45	51.55	9.02614		-17.45	52.05	7.54373		-17.45	52.05	9.06373		-17.45	51.55	8.37949
-17.45	52.05	9.51537		-17.45	51.55	10.4846		-17.45	52.05	8.29043		-14.95	37.55	6.21912		-14.95	37.55	6.7481		-17.45	52.05	7.59726
-14.95	37.55	8.69499		-17.45	52.05	10.1226		-14.95	37.55	6.76342		-14.95	38.05	7.02228		-14.95	38.05	7.59444		-14.95	37.55	6.89026
-14.95	38.05	9.24995		-14.95	37.55	9.28694		-14.95	38.05	7.46672		-14.95	38.55	6.68108		-14.95	38.55	7.31297		-14.95	38.05	7.43065
-14.95	38.55	8.9497		-14.95	38.05	9.44848		-14.95	38.55	7.1843		-14.95	39.05	6.35172		-14.95	39.05	7.31239		-14.95	38.55	7.14907
-14.95	39.05	9.02122		-14.95	38.55	8.88966		-14.95	39.05	7.05361		-14.95	39.55	6.78327		-14.95	39.55	7.65359		-14.95	39.05	6.88956
-14.95	39.55	9.58231		-14.95	39.05	8.67888		-14.95	39.55	7.7505		-14.95	40.05	6.37132		-14.95	40.05	7.2157		-14.95	39.55	7.15664
-14.95	40.05	8.95182		-14.95	39.55	9.38103		-14.95	40.05	7.08225		-14.95	40.55	6.19611		-14.95	40.55	7.0167		-14.95	40.05	6.92695
-14.95	40.55	8.73641		-14.95	40.05	8.704		-14.95	40.55	6.85946		-14.95	41.05	6.1222		-14.95	41.05	7.3764		-14.95	40.55	6.8818
-14.95	41.05	8.89155		-14.95	40.55	8.29769		-14.95	41.05	6.9169		-14.95	41.55	6.25926		-14.95	41.55	7.55332		-14.95	41.05	7.09849
-14.95	41.55	8.94781		-14.95	41.05	8.62724		-14.95	41.55	7.06798		-14.95	42.05	5.81774		-14.95	42.05	6.79369		-14.95	41.55	7.04152
-14.95	42.05	8.37877		-14.95	41.55	8.57145		-14.95	42.05	6.60408		-14.95	42.55	5.90701		-14.95	42.55	6.94967		-14.95	42.05	6.27428
-14.95	42.55	8.14602		-14.95	42.05	8.00946		-14.95	42.55	6.67082		-14.95	43.05	6.0065		-14.95	43.05	6.88216		-14.95	42.55	6.38572
-14.95	43.05	8.31978		-14.95	42.55	7.96189		-14.95	43.05	6.72084		-14.95	43.55	5.94688		-14.95	43.55	7.0129		-14.95	43.05	6.51629
-14.95	43.55	8.24117		-14.95	43.05	8.00174		-14.95	43.55	6.72906		-14.95	44.05	5.58055		-14.95	44.05	6.7752		-14.95	43.55	6.48681
-14.95	44.05	7.5597		-14.95	43.55	7.87877		-14.95	44.05	6.27237		-14.95	44.55	5.36484		-14.95	44.55	6.50083		-14.95	44.05	6.24409
-14.95	44.55	7.6491		-14.95	44.05	7.52944		-14.95	44.55	5.87452		-14.95	45.05	5.68326		-14.95	45.05	6.80753		-14.95	44.55	6.0478
-14.95	45.05	7.9319		-14.95	44.55	7.37428		-14.95	45.05	6.16262		-14.95	45.55	5.1935		-14.95	45.55	6.56178		-14.95	45.05	6.33759
-14.95	45.55	7.78887		-14.95	45.05	7.52054		-14.95	45.55	5.85739		-14.95	46.05	5.10263		-14.95	46.05	6.5543		-14.95	45.55	6.06507
-14.95	46.05	7.80869		-14.95	45.55	7.50514		-14.95	46.05	6.12004		-14.95	46.55	5.16183		-14.95	46.55	6.83207		-14.95	46.05	6.02242
-14.95	46.55	7.73747		-14.95	46.05	7.89366		-14.95	46.55	6.1976		-14.95	47.05	5.63629		-14.95	47.05	6.96912		-14.95	46.55	6.3277
-14.95	47.05	8.04502		-14.95	46.55	7.67527		-14.95	47.05	6.25214		-14.95	47.55	5.95688		-14.95	47.55	6.98669		-14.95	47.05	6.6712
-14.95	47.55	8.14936		-14.95	47.05	7.82023		-14.95	47.55	6.32969		-14.95	48.05	5.78795		-14.95	48.05	6.96762		-14.95	47.55	6.80846
-14.95	48.05	7.98632		-14.95	47.55	7.93986		-14.95	48.05	6.35753		-14.95	48.55	5.95052		-14.95	48.55	7.1333		-14.95	48.05	6.54675
-14.95	48.55	8.27839		-14.95	48.05	7.81354		-14.95	48.55	6.82692		-14.95	49.05	6.95036		-14.95	49.05	8.05843		-14.95	48.55	6.86481
-14.95	49.05	9.00888		-14.95	48.55	8.30299		-14.95	49.05	7.59086		-14.95	49.55	7.08563		-14.95	49.55	8.40425		-14.95	49.05	7.63121
-14.95	49.55	8.96128		-14.95	49.05	9.2766		-14.95	49.55	7.63561		-14.95	50.05	7.118		-14.95	50.05	8.55247		-14.95	49.55	7.70039
-14.95	50.05	9.05906		-14.95	49.55	9.39291		-14.95	50.05	7.79812		-14.95	50.55	7.88163		-14.95	50.55	9.29912		-14.95	50.05	7.90521
-14.95	50.55	9.61265		-14.95	50.05	9.44256		-14.95	50.55	8.36786		-14.95	51.05	7.92839		-14.95	51.05	9.44159		-14.95	50.55	8.66548
-14.95	51.05	10.1142		-14.95	50.55	10.0619		-14.95	51.05	9.07666		-14.95	51.55	8.03233		-14.95	51.55	9.57426		-14.95	51.05	8.79617
-14.95	51.55	10.1688		-14.95	51.05	10.3109		-14.95	51.55	9.1187		-14.95	52.05	7.7834		-14.95	52.05	9.13063		-14.95	51.55	8.84824
-14.95	52.05	9.73364		-14.95	51.55	10.3893		-14.95	52.05	8.43528		-12.45	37.55	5.89417		-12.45	37.55	6.53508		-14.95	52.05	8.17437
-12.45	37.55	8.69		-14.95	52.05	9.92405		-12.45	37.55	6.75101		-12.45	38.05	6.59458		-12.45	38.05	7.35036		-12.45	37.55	7.1056
-12.45	38.05	9.29002		-12.45	37.55	9.63034		-12.45	38.05	7.27497		-12.45	38.55	6.31684		-12.45	38.55	7.33643		-12.45	38.05	7.45873
-12.45	38.55	8.86822		-12.45	38.05	9.5912		-12.45	38.55	6.89367		-12.45	39.05	6.04917		-12.45	39.05	7.28511		-12.45	38.55	6.97016
-12.45	39.05	8.70984		-12.45	38.55	8.79282		-12.45	39.05	6.82695		-12.45	39.55	6.17316		-12.45	39.55	7.1207		-12.45	39.05	6.8642
-12.45	39.55	8.84781		-12.45	39.05	8.35807		-12.45	39.55	7.08753		-12.45	40.05	5.84499		-12.45	40.05	6.77783		-12.45	39.55	6.97133
-12.45	40.05	8.32668		-12.45	39.55	8.50921		-12.45	40.05	6.57903		-12.45	40.55	5.77182		-12.45	40.55	6.68692		-12.45	40.05	6.67927
-12.45	40.55	8.33395		-12.45	40.05	8.09779		-12.45	40.55	6.58015		-12.45	41.05	6.09528		-12.45	41.05	7.09141		-12.45	40.55	6.68788
-12.45	41.05	8.80902		-12.45	40.55	7.87906		-12.45	41.05	6.81493		-12.45	41.55	6.13278		-12.45	41.55	7.29576		-12.45	41.05	7.11252
-12.45	41.55	8.68556		-12.45	41.05	8.13846		-12.45	41.55	6.6108		-12.45	42.05	5.7153		-12.45	42.05	6.64949		-12.45	41.55	6.97632
-12.45	42.05	8.19528		-12.45	41.55	8.45337		-12.45	42.05	6.43245		-12.45	42.55	5.75072		-12.45	42.55	6.70775		-12.45	42.05	6.42106
-12.45	42.55	8.03024		-12.45	42.05	8.01021		-12.45	42.55	6.49763		-12.45	43.05	5.79145		-12.45	43.05	6.68712		-12.45	42.55	6.26504
-12.45	43.05	8.09806		-12.45	42.55	7.90312		-12.45	43.05	6.53792		-12.45	43.55	5.77025		-12.45	43.55	6.79419		-12.45	43.05	6.2865
-12.45	43.55	8.09146		-12.45	43.05	7.82184		-12.45	43.55	6.79574		-12.45	44.05	5.25533		-12.45	44.05	6.61125		-12.45	43.55	6.22488
-12.45	44.05	7.40483		-12.45	43.55	7.64644		-12.45	44.05	6.19022		-12.45	44.55	5.14618		-12.45	44.55	6.50368		-12.45	44.05	5.83515
-12.45	44.55	7.46388		-12.45	44.05	7.10337		-12.45	44.55	5.76645		-12.45	45.05	5.45424		-12.45	45.05	6.67958		-12.45	44.55	5.77287
-12.45	45.05	7.72302		-12.45	44.55	7.09493		-12.45	45.05	5.95512		-12.45	45.55	4.8657		-12.45	45.55	6.21892		-12.45	45.05	6.16296
-12.45	45.55	7.78248		-12.45	45.05	7.36244		-12.45	45.55	5.527		-12.45	46.05	4.83379		-12.45	46.05	6.27492		-12.45	45.55	5.85639
-12.45	46.05	7.6363		-12.45	45.55	7.15639		-12.45	46.05	5.92977		-12.45	46.55	5.0961		-12.45	46.55	6.61565		-12.45	46.05	5.99923
-12.45	46.55	7.44603		-12.45	46.05	7.46038		-12.45	46.55	6.02752		-12.45	47.05	5.40042		-12.45	47.05	6.69158		-12.45	46.55	6.14207
-12.45	47.05	7.48838		-12.45	46.55	7.33172		-12.45	47.05	5.95505		-12.45	47.55	5.81881		-12.45	47.55	6.83935		-12.45	47.05	6.31575
-12.45	47.55	7.76141		-12.45	47.05	7.35628		-12.45	47.55	6.17469		-12.45	48.05	5.94868		-12.45	48.05	6.83761		-12.45	47.55	6.72852
-12.45	48.05	7.85456		-12.45	47.55	7.65692		-12.45	48.05	6.53656		-12.45	48.55	6.08889		-12.45	48.55	6.88363		-12.45	48.05	6.65014
-12.45	48.55	8.21137		-12.45	48.05	7.74773		-12.45	48.55	6.81432		-12.45	49.05	6.8773		-12.45	49.05	7.77545		-12.45	48.55	6.9063
-12.45	49.05	8.85077		-12.45	48.55	8.17907		-12.45	49.05	7.36513		-12.45	49.55	6.82333		-12.45	49.55	8.19184		-12.45	49.05	7.51695
-12.45	49.55	8.84414		-12.45	49.05	9.01548		-12.45	49.55	7.56666		-12.45	50.05	6.91181		-12.45	50.05	8.43584		-12.45	49.55	7.44947
-12.45	50.05	9.02848		-12.45	49.55	9.1745		-12.45	50.05	7.61297		-12.45	50.55	7.53976		-12.45	50.55	9.2179		-12.45	50.05	7.71177
-12.45	50.55	9.63304		-12.45	50.05	9.23177		-12.45	50.55	8.26855		-12.45	51.05	7.94279		-12.45	51.05	9.36415		-12.45	50.55	8.33191
-12.45	51.05	10.0873		-12.45	50.55	9.92423		-12.45	51.05	8.96823		-12.45	51.55	7.89553		-12.45	51.55	9.35112		-12.45	51.05	8.7852
-12.45	51.55	10.1115		-12.45	51.05	10.1686		-12.45	51.55	8.98236		-12.45	52.05	7.14215		-12.45	52.05	8.78333		-12.45	51.55	8.86741
-12.45	52.05	9.23908		-12.45	51.55	10.1709		-12.45	52.05	8.3705		-9.95	37.55	6.33724		-9.95	37.55	7.07219		-12.45	52.05	8.58349
-9.95	37.55	8.85585		-12.45	52.05	9.55097		-9.95	37.55	7.57165		-9.95	38.05	6.57793		-9.95	38.05	7.38574		-9.95	37.55	7.3458
-9.95	38.05	9.45205		-9.95	37.55	10.272		-9.95	38.05	7.43686		-9.95	38.55	5.95627		-9.95	38.55	6.91984		-9.95	38.05	7.45788
-9.95	38.55	8.78357		-9.95	38.05	9.84619		-9.95	38.55	6.6031		-9.95	39.05	6.11206		-9.95	39.05	7.29546		-9.95	38.55	6.71554
-9.95	39.05	8.69921		-9.95	38.55	8.77033		-9.95	39.05	6.80878		-9.95	39.55	6.1542		-9.95	39.55	7.29986		-9.95	39.05	6.8979
-9.95	39.55	8.72439		-9.95	39.05	8.35319		-9.95	39.55	6.93178		-9.95	40.05	5.67633		-9.95	40.05	6.79446		-9.95	39.55	7.08043
-9.95	40.05	8.32187		-9.95	39.55	8.37438		-9.95	40.05	6.31992		-9.95	40.55	5.53626		-9.95	40.55	6.53217		-9.95	40.05	6.71963
-9.95	40.55	8.1103		-9.95	40.05	8.02024		-9.95	40.55	6.30528		-9.95	41.05	5.97758		-9.95	41.05	7.07338		-9.95	40.55	6.48723
-9.95	41.05	8.52285		-9.95	40.55	7.7558		-9.95	41.05	6.59017		-9.95	41.55	6.14655		-9.95	41.55	7.10972		-9.95	41.05	6.90341
-9.95	41.55	8.44303		-9.95	41.05	7.98702		-9.95	41.55	6.57807		-9.95	42.05	5.77766		-9.95	42.05	6.73449		-9.95	41.55	7.0862
-9.95	42.05	8.05745		-9.95	41.55	8.12438		-9.95	42.05	6.4763		-9.95	42.55	5.72954		-9.95	42.55	6.71184		-9.95	42.05	6.60447
-9.95	42.55	7.99036		-9.95	42.05	7.84166		-9.95	42.55	6.47701		-9.95	43.05	5.69748		-9.95	43.05	6.71768		-9.95	42.55	6.38104
-9.95	43.05	7.99767		-9.95	42.55	7.66173		-9.95	43.05	6.48434		-9.95	43.55	5.58182		-9.95	43.55	6.92722		-9.95	43.05	6.48832
-9.95	43.55	7.86285		-9.95	43.05	7.57532		-9.95	43.55	6.53324		-9.95	44.05	5.16809		-9.95	44.05	6.62911		-9.95	43.55	6.29536
-9.95	44.05	7.38278		-9.95	43.55	7.51214		-9.95	44.05	6.04382		-9.95	44.55	5.17044		-9.95	44.55	6.59254		-9.95	44.05	5.71446
-9.95	44.55	7.35774		-9.95	44.05	7.061		-9.95	44.55	5.85777		-9.95	45.05	5.4897		-9.95	45.05	6.72114		-9.95	44.55	5.8355
-9.95	45.05	7.67662		-9.95	44.55	7.22998		-9.95	45.05	5.99494		-9.95	45.55	5.08045		-9.95	45.55	6.40399		-9.95	45.05	6.11863
-9.95	45.55	7.73049		-9.95	45.05	7.35755		-9.95	45.55	5.80998		-9.95	46.05	4.98835		-9.95	46.05	6.43358		-9.95	45.55	5.89383
-9.95	46.05	7.6989		-9.95	45.55	7.23314		-9.95	46.05	6.15638		-9.95	46.55	5.46214		-9.95	46.55	6.83422		-9.95	46.05	6.16238
-9.95	46.55	7.6932		-9.95	46.05	7.42735		-9.95	46.55	6.32939		-9.95	47.05	6.06044		-9.95	47.05	7.1381		-9.95	46.55	6.13728
-9.95	47.05	7.89242		-9.95	46.55	7.45429		-9.95	47.05	6.80447		-9.95	47.55	5.91908		-9.95	47.55	6.81759		-9.95	47.05	6.48326
-9.95	47.55	7.67208		-9.95	47.05	7.7882		-9.95	47.55	6.40458		-9.95	48.05	6.23679		-9.95	48.05	6.98204		-9.95	47.55	6.5898
-9.95	48.05	7.84731		-9.95	47.55	7.72893		-9.95	48.05	6.6541		-9.95	48.55	6.27907		-9.95	48.55	7.0127		-9.95	48.05	6.70746
-9.95	48.55	8.40571		-9.95	48.05	7.89796		-9.95	48.55	6.78718		-9.95	49.05	6.77983		-9.95	49.05	7.66474		-9.95	48.55	6.79699
-9.95	49.05	8.95789		-9.95	48.55	8.29911		-9.95	49.05	7.36615		-9.95	49.55	6.8616		-9.95	49.55	7.96209		-9.95	49.05	7.33143
-9.95	49.55	8.9256		-9.95	49.05	9.02644		-9.95	49.55	7.64345		-9.95	50.05	6.97978		-9.95	50.05	8.24296		-9.95	49.55	7.50348
-9.95	50.05	9.02754		-9.95	49.55	9.07103		-9.95	50.05	7.61727		-9.95	50.55	7.42796		-9.95	50.55	8.85854		-9.95	50.05	7.79928
-9.95	50.55	9.62481		-9.95	50.05	9.12765		-9.95	50.55	8.4087		-9.95	51.05	7.94105		-9.95	51.05	9.47481		-9.95	50.55	8.2734
-9.95	51.05	10.2125		-9.95	50.55	9.63103		-9.95	51.05	8.99225		-9.95	51.55	7.85452		-9.95	51.55	9.4042		-9.95	51.05	8.71558
-9.95	51.55	10.156		-9.95	51.05	10.2911		-9.95	51.55	8.91244		-9.95	52.05	6.97378		-9.95	52.05	8.53026		-9.95	51.55	8.81171
-9.95	52.05	9.31853		-9.95	51.55	10.273		-9.95	52.05	8.22354		-7.45	37.55	6.07826		-7.45	37.55	6.6211		-9.95	52.05	8.16486
-7.45	37.55	9.15558		-9.95	52.05	9.38273		-7.45	37.55	6.98029		-7.45	38.05	6.34979		-7.45	38.05	7.13116		-7.45	37.55	6.85191
-7.45	38.05	9.44364		-7.45	37.55	9.57306		-7.45	38.05	7.24097		-7.45	38.55	5.71416		-7.45	38.55	6.64361		-7.45	38.05	7.2144
-7.45	38.55	8.64733		-7.45	38.05	9.67421		-7.45	38.55	6.43326		-7.45	39.05	5.66012		-7.45	39.05	7.04284		-7.45	38.55	6.59977
-7.45	39.05	8.516		-7.45	38.55	8.74632		-7.45	39.05	6.56017		-7.45	39.55	6.12384		-7.45	39.55	7.40289		-7.45	39.05	6.79682
-7.45	39.55	8.69704		-7.45	39.05	8.24249		-7.45	39.55	6.8182		-7.45	40.05	5.60119		-7.45	40.05	6.72366		-7.45	39.55	7.05022
-7.45	40.05	8.2684		-7.45	39.55	8.47142		-7.45	40.05	6.26734		-7.45	40.55	5.31916		-7.45	40.55	6.1732		-7.45	40.05	6.50462
-7.45	40.55	7.81883		-7.45	40.05	7.9557		-7.45	40.55	6.03065		-7.45	41.05	5.60783		-7.45	41.05	6.6256		-7.45	40.55	6.20644
-7.45	41.05	7.96046		-7.45	40.55	7.53545		-7.45	41.05	6.27998		-7.45	41.55	5.89526		-7.45	41.55	6.83973		-7.45	41.05	6.57581
-7.45	41.55	7.7567		-7.45	41.05	7.65969		-7.45	41.55	6.45583		-7.45	42.05	5.6161		-7.45	42.05	6.46666		-7.45	41.55	7.10005
-7.45	42.05	7.68223		-7.45	41.55	7.64658		-7.45	42.05	6.31638		-7.45	42.55	5.46853		-7.45	42.55	6.49882		-7.45	42.05	6.44735
-7.45	42.55	7.70626		-7.45	42.05	7.31117		-7.45	42.55	6.281		-7.45	43.05	5.39215		-7.45	43.05	6.49707		-7.45	42.55	6.21432
-7.45	43.05	7.71173		-7.45	42.55	7.23024		-7.45	43.05	6.21932		-7.45	43.55	5.29315		-7.45	43.55	6.69089		-7.45	43.05	6.34535
-7.45	43.55	7.60821		-7.45	43.05	7.26012		-7.45	43.55	6.24924		-7.45	44.05	4.94912		-7.45	44.05	6.4048		-7.45	43.55	6.18658
-7.45	44.05	7.12779		-7.45	43.55	7.3064		-7.45	44.05	5.8143		-7.45	44.55	4.98371		-7.45	44.55	6.45683		-7.45	44.05	5.51814
-7.45	44.55	7.04591		-7.45	44.05	6.95971		-7.45	44.55	5.70101		-7.45	45.05	5.3702		-7.45	45.05	6.55834		-7.45	44.55	5.66659
-7.45	45.05	7.3888		-7.45	44.55	7.00246		-7.45	45.05	5.8384		-7.45	45.55	5.23011		-7.45	45.55	6.33921		-7.45	45.05	5.98149
-7.45	45.55	6.9968		-7.45	45.05	7.13906		-7.45	45.55	5.78173		-7.45	46.05	5.08521		-7.45	46.05	6.40882		-7.45	45.55	5.92778
-7.45	46.05	7.19733		-7.45	45.55	7.22028		-7.45	46.05	5.82498		-7.45	46.55	5.41384		-7.45	46.55	6.78223		-7.45	46.05	6.0342
-7.45	46.55	7.5081		-7.45	46.05	7.18614		-7.45	46.55	6.0243		-7.45	47.05	6.30612		-7.45	47.05	7.14468		-7.45	46.55	5.94691
-7.45	47.05	7.94709		-7.45	46.55	7.26485		-7.45	47.05	6.67242		-7.45	47.55	5.87854		-7.45	47.55	6.39768		-7.45	47.05	6.32867
-7.45	47.55	7.5413		-7.45	47.05	7.84658		-7.45	47.55	6.12029		-7.45	48.05	6.12898		-7.45	48.05	6.6328		-7.45	47.55	6.01538
-7.45	48.05	7.58709		-7.45	47.55	7.63736		-7.45	48.05	6.36196		-7.45	48.55	6.27879		-7.45	48.55	7.02059		-7.45	48.05	6.28991
-7.45	48.55	8.16445		-7.45	48.05	7.60769		-7.45	48.55	6.64083		-7.45	49.05	6.43972		-7.45	49.05	7.49846		-7.45	48.55	6.57639
-7.45	49.05	8.91189		-7.45	48.55	8.16382		-7.45	49.05	7.08437		-7.45	49.55	6.58606		-7.45	49.55	7.63129		-7.45	49.05	6.92748
-7.45	49.55	8.85581		-7.45	49.05	8.80266		-7.45	49.55	7.44646		-7.45	50.05	6.83553		-7.45	50.05	7.83694		-7.45	49.55	7.39895
-7.45	50.05	8.87642		-7.45	49.55	8.82072		-7.45	50.05	7.62399		-7.45	50.55	7.37176		-7.45	50.55	8.47413		-7.45	50.05	7.62492
-7.45	50.55	9.36191		-7.45	50.05	8.90721		-7.45	50.55	8.30102		-7.45	51.05	7.7503		-7.45	51.05	9.41938		-7.45	50.55	8.08595
-7.45	51.05	10.0241		-7.45	50.55	9.39617		-7.45	51.05	8.8345		-7.45	51.55	7.86039		-7.45	51.55	9.54094		-7.45	51.05	8.5027
-7.45	51.55	10.0628		-7.45	51.05	10.1838		-7.45	51.55	8.77715		-7.45	52.05	7.1081		-7.45	52.05	9.06485		-7.45	51.55	8.55698
-7.45	52.05	9.3288		-7.45	51.55	10.2145		-7.45	52.05	8.09646		-4.95	37.55	6.05682		-4.95	37.55	6.59148		-7.45	52.05	7.8885
-4.95	37.55	9.39328		-7.45	52.05	9.61154		-4.95	37.55	6.77713		-4.95	38.05	6.53254		-4.95	38.05	7.28399		-4.95	37.55	6.62913
-4.95	38.05	9.56686		-4.95	37.55	9.2698		-4.95	38.05	7.26749		-4.95	38.55	6.17294		-4.95	38.55	6.92		-4.95	38.05	7.18081
-4.95	38.55	8.78986		-4.95	38.05	9.69044		-4.95	38.55	6.80143		-4.95	39.05	5.93571		-4.95	39.05	7.26215		-4.95	38.55	6.71238
-4.95	39.05	8.6647		-4.95	38.55	9.06304		-4.95	39.05	6.59658		-4.95	39.55	6.12378		-4.95	39.55	7.34092		-4.95	39.05	6.88667
-4.95	39.55	8.63044		-4.95	39.05	8.53174		-4.95	39.55	6.62302		-4.95	40.05	5.57836		-4.95	40.05	6.73922		-4.95	39.55	6.92154
-4.95	40.05	8.14325		-4.95	39.55	8.4793		-4.95	40.05	6.36505		-4.95	40.55	5.3775		-4.95	40.55	6.38798		-4.95	40.05	6.43863
-4.95	40.55	7.8702		-4.95	40.05	7.8959		-4.95	40.55	6.10252		-4.95	41.05	5.4781		-4.95	41.05	6.7375		-4.95	40.55	6.22158
-4.95	41.05	7.8738		-4.95	40.55	7.57839		-4.95	41.05	6.37946		-4.95	41.55	5.54498		-4.95	41.55	6.65869		-4.95	41.05	6.41616
-4.95	41.55	7.51081		-4.95	41.05	7.80209		-4.95	41.55	6.52922		-4.95	42.05	5.25578		-4.95	42.05	6.35061		-4.95	41.55	6.62763
-4.95	42.05	7.21096		-4.95	41.55	7.63015		-4.95	42.05	6.0899		-4.95	42.55	5.22779		-4.95	42.55	6.33554		-4.95	42.05	6.21724
-4.95	42.55	7.34686		-4.95	42.05	6.9893		-4.95	42.55	6.09435		-4.95	43.05	5.27926		-4.95	43.05	6.32786		-4.95	42.55	6.12071
-4.95	43.05	7.56839		-4.95	42.55	6.93888		-4.95	43.05	6.06697		-4.95	43.55	5.31051		-4.95	43.55	6.4838		-4.95	43.05	6.1567
-4.95	43.55	7.53346		-4.95	43.05	7.11346		-4.95	43.55	6.21047		-4.95	44.05	5.14411		-4.95	44.05	6.33529		-4.95	43.55	6.02825
-4.95	44.05	7.17315		-4.95	43.55	7.2248		-4.95	44.05	6.05431		-4.95	44.55	5.19246		-4.95	44.55	6.47753		-4.95	44.05	5.73075
-4.95	44.55	7.03441		-4.95	44.05	6.96878		-4.95	44.55	5.92417		-4.95	45.05	5.41829		-4.95	45.05	6.61249		-4.95	44.55	5.86426
-4.95	45.05	7.28976		-4.95	44.55	6.96288		-4.95	45.05	6.02646		-4.95	45.55	5.11506		-4.95	45.55	6.01112		-4.95	45.05	6.01127
-4.95	45.55	6.91658		-4.95	45.05	7.13395		-4.95	45.55	5.73991		-4.95	46.05	4.96458		-4.95	46.05	5.84143		-4.95	45.55	5.60248
-4.95	46.05	7.0806		-4.95	45.55	7.21523		-4.95	46.05	5.78422		-4.95	46.55	5.22391		-4.95	46.55	6.22903		-4.95	46.05	5.49349
-4.95	46.55	7.4105		-4.95	46.05	7.24377		-4.95	46.55	5.99753		-4.95	47.05	5.94475		-4.95	47.05	6.7699		-4.95	46.55	5.59776
-4.95	47.05	7.72772		-4.95	46.55	7.36679		-4.95	47.05	6.40144		-4.95	47.55	5.78905		-4.95	47.55	6.56278		-4.95	47.05	6.03016
-4.95	47.55	7.5568		-4.95	47.05	7.70559		-4.95	47.55	6.1662		-4.95	48.05	5.71966		-4.95	48.05	6.51826		-4.95	47.55	5.94858
-4.95	48.05	7.52523		-4.95	47.55	7.57737		-4.95	48.05	6.24297		-4.95	48.55	6.3036		-4.95	48.55	7.03823		-4.95	48.05	6.12629
-4.95	48.55	8.00116		-4.95	48.05	7.40383		-4.95	48.55	6.69058		-4.95	49.05	6.44591		-4.95	49.05	7.55311		-4.95	48.55	6.61827
-4.95	49.05	8.87105		-4.95	48.55	8.11726		-4.95	49.05	7.36038		-4.95	49.55	6.62108		-4.95	49.55	7.63378		-4.95	49.05	7.30806
-4.95	49.55	8.82173		-4.95	49.05	8.67111		-4.95	49.55	7.58738		-4.95	50.05	6.92753		-4.95	50.05	7.88982		-4.95	49.55	7.55396
-4.95	50.05	8.89179		-4.95	49.55	8.74991		-4.95	50.05	7.84581		-4.95	50.55	7.44777		-4.95	50.55	8.64481		-4.95	50.05	7.70969
-4.95	50.55	9.41478		-4.95	50.05	8.97707		-4.95	50.55	8.44775		-4.95	51.05	7.74291		-4.95	51.05	9.4855		-4.95	50.55	8.29414
-4.95	51.05	9.99593		-4.95	50.55	9.55188		-4.95	51.05	8.93262		-4.95	51.55	8.04187		-4.95	51.55	9.87729		-4.95	51.05	8.75471
-4.95	51.55	10.2301		-4.95	51.05	10.2461		-4.95	51.55	8.94128		-4.95	52.05	7.39612		-4.95	52.05	9.84922		-4.95	51.55	8.74555
-4.95	52.05	9.99555		-4.95	51.55	10.298		-4.95	52.05	8.1763		-2.45	37.55	6.08525		-2.45	37.55	6.83662		-4.95	52.05	7.9844
-2.45	37.55	9.24765		-4.95	52.05	9.81412		-2.45	37.55	6.91432		-2.45	38.05	6.51572		-2.45	38.05	7.40245		-2.45	37.55	6.64818
-2.45	38.05	9.38787		-2.45	37.55	9.34041		-2.45	38.05	7.21313		-2.45	38.55	6.2496		-2.45	38.55	6.84636		-2.45	38.05	7.11466
-2.45	38.55	8.69715		-2.45	38.05	9.68307		-2.45	38.55	6.72205		-2.45	39.05	6.02778		-2.45	39.05	7.07756		-2.45	38.55	6.53651
-2.45	39.05	8.38592		-2.45	38.55	9.01006		-2.45	39.05	6.46842		-2.45	39.55	5.96102		-2.45	39.55	7.2403		-2.45	39.05	6.52754
-2.45	39.55	8.2802		-2.45	39.05	8.61149		-2.45	39.55	6.35731		-2.45	40.05	5.53367		-2.45	40.05	6.84843		-2.45	39.55	6.66785
-2.45	40.05	8.00628		-2.45	39.55	8.18119		-2.45	40.05	6.38227		-2.45	40.55	5.45882		-2.45	40.55	6.80495		-2.45	40.05	6.41815
-2.45	40.55	7.86351		-2.45	40.05	7.74175		-2.45	40.55	6.03599		-2.45	41.05	5.40414		-2.45	41.05	6.89384		-2.45	40.55	6.04963
-2.45	41.05	7.82967		-2.45	40.55	7.60523		-2.45	41.05	6.13687		-2.45	41.55	5.06132		-2.45	41.55	6.32684		-2.45	41.05	6.01104
-2.45	41.55	7.28626		-2.45	41.05	7.85552		-2.45	41.55	6.11172		-2.45	42.05	4.71342		-2.45	42.05	6.06383		-2.45	41.55	6.02337
-2.45	42.05	6.74155		-2.45	41.55	7.45771		-2.45	42.05	5.56964		-2.45	42.55	4.81073		-2.45	42.55	6.01253		-2.45	42.05	5.75325
-2.45	42.55	6.9466		-2.45	42.05	6.60166		-2.45	42.55	5.61457		-2.45	43.05	4.97486		-2.45	43.05	6.07895		-2.45	42.55	5.78073
-2.45	43.05	7.23787		-2.45	42.55	6.63534		-2.45	43.05	5.80324		-2.45	43.55	5.07119		-2.45	43.55	6.20418		-2.45	43.05	5.89487
-2.45	43.55	7.23783		-2.45	43.05	6.91369		-2.45	43.55	6.0098		-2.45	44.05	5.1272		-2.45	44.05	6.17054		-2.45	43.55	5.82966
-2.45	44.05	7.00213		-2.45	43.55	6.92448		-2.45	44.05	6.1713		-2.45	44.55	5.31168		-2.45	44.55	6.22979		-2.45	44.05	5.74846
-2.45	44.55	6.89479		-2.45	44.05	6.67644		-2.45	44.55	6.15613		-2.45	45.05	5.24832		-2.45	45.05	6.46417		-2.45	44.55	5.89039
-2.45	45.05	7.08926		-2.45	44.55	6.68145		-2.45	45.05	5.91964		-2.45	45.55	4.66441		-2.45	45.55	5.62391		-2.45	45.05	5.79067
-2.45	45.55	6.92236		-2.45	45.05	6.92628		-2.45	45.55	5.53199		-2.45	46.05	4.63408		-2.45	46.05	5.29602		-2.45	45.55	5.21765
-2.45	46.05	7.03609		-2.45	45.55	7.07302		-2.45	46.05	5.58139		-2.45	46.55	4.93601		-2.45	46.55	5.59858		-2.45	46.05	4.96193
-2.45	46.55	7.27247		-2.45	46.05	7.18641		-2.45	46.55	5.83703		-2.45	47.05	5.46193		-2.45	47.05	6.32191		-2.45	46.55	5.03817
-2.45	47.05	7.44556		-2.45	46.55	7.26115		-2.45	47.05	6.09426		-2.45	47.55	5.49843		-2.45	47.55	6.48527		-2.45	47.05	5.59913
-2.45	47.55	7.48746		-2.45	47.05	7.30418		-2.45	47.55	5.98879		-2.45	48.05	5.14783		-2.45	48.05	6.16325		-2.45	47.55	5.8318
-2.45	48.05	7.42148		-2.45	47.55	7.37741		-2.45	48.05	6.14731		-2.45	48.55	5.60021		-2.45	48.55	6.61214		-2.45	48.05	5.99611
-2.45	48.55	7.64139		-2.45	48.05	7.35385		-2.45	48.55	6.50219		-2.45	49.05	6.23408		-2.45	49.05	7.34943		-2.45	48.55	6.38725
-2.45	49.05	8.68298		-2.45	48.55	7.74403		-2.45	49.05	7.22714		-2.45	49.55	6.44555		-2.45	49.55	7.48745		-2.45	49.05	7.27793
-2.45	49.55	8.50499		-2.45	49.05	8.49068		-2.45	49.55	7.52536		-2.45	50.05	6.81131		-2.45	50.05	7.93897		-2.45	49.55	7.30258
-2.45	50.05	8.67954		-2.45	49.55	8.59717		-2.45	50.05	7.78302		-2.45	50.55	7.38609		-2.45	50.55	8.68478		-2.45	50.05	7.66492
-2.45	50.55	9.35504		-2.45	50.05	8.84989		-2.45	50.55	8.40812		-2.45	51.05	7.63772		-2.45	51.05	9.45592		-2.45	50.55	8.46512
-2.45	51.05	9.82843		-2.45	50.55	9.47532		-2.45	51.05	8.87394		-2.45	51.55	7.88702		-2.45	51.55	9.85126		-2.45	51.05	8.85832
-2.45	51.55	10.066		-2.45	51.05	10.1586		-2.45	51.55	9.00008		-2.45	52.05	7.5241		-2.45	52.05	10.0207		-2.45	51.55	8.92544
-2.45	52.05	9.54389		-2.45	51.55	10.3097		-2.45	52.05	8.23562		0.05	37.55	6.12655		0.05	37.55	7.37761		-2.45	52.05	8.39419
0.05	37.55	9.28951		-2.45	52.05	9.74338		0.05	37.55	7.27091		0.05	38.05	6.42867		0.05	38.05	7.3556		0.05	37.55	6.88159
0.05	38.05	9.4367		0.05	37.55	9.79443		0.05	38.05	7.26135		0.05	38.55	5.98217		0.05	38.55	6.57884		0.05	38.05	7.11688
0.05	38.55	8.97902		0.05	38.05	9.83538		0.05	38.55	6.62236		0.05	39.05	5.71954		0.05	39.05	6.59864		0.05	38.55	6.42664
0.05	39.05	8.56973		0.05	38.55	9.05278		0.05	39.05	6.42212		0.05	39.55	5.81499		0.05	39.55	6.83075		0.05	39.05	6.05831
0.05	39.55	8.30473		0.05	39.05	8.63952		0.05	39.55	6.42735		0.05	40.05	5.63604		0.05	40.05	6.869		0.05	39.55	6.14524
0.05	40.05	7.97944		0.05	39.55	8.25657		0.05	40.05	6.3764		0.05	40.55	5.75424		0.05	40.55	7.04676		0.05	40.05	6.30131
0.05	40.55	8.04812		0.05	40.05	7.86363		0.05	40.55	6.23488		0.05	41.05	5.61257		0.05	41.05	6.9226		0.05	40.55	6.22033
0.05	41.05	7.99231		0.05	40.55	7.85322		0.05	41.05	6.34801		0.05	41.55	5.03579		0.05	41.55	6.28208		0.05	41.05	6.12705
0.05	41.55	7.3441		0.05	41.05	8.07928		0.05	41.55	5.98664		0.05	42.05	4.65138		0.05	42.05	5.99959		0.05	41.55	5.99905
0.05	42.05	6.81203		0.05	41.55	7.34238		0.05	42.05	5.62169		0.05	42.55	4.75869		0.05	42.55	5.97953		0.05	42.05	5.73706
0.05	42.55	6.93693		0.05	42.05	6.69101		0.05	42.55	5.67524		0.05	43.05	5.01668		0.05	43.05	6.10901		0.05	42.55	5.81496
0.05	43.05	7.15979		0.05	42.55	6.81789		0.05	43.05	5.9525		0.05	43.55	5.10061		0.05	43.55	6.27261		0.05	43.05	5.97933
0.05	43.55	7.33342		0.05	43.05	6.94647		0.05	43.55	6.04476		0.05	44.05	4.80716		0.05	44.05	6.0868		0.05	43.55	6.07071
0.05	44.05	7.04578		0.05	43.55	6.88162		0.05	44.05	5.9393		0.05	44.55	4.82828		0.05	44.55	6.03209		0.05	44.05	5.64981
0.05	44.55	7.0297		0.05	44.05	6.61742		0.05	44.55	5.87185		0.05	45.05	4.86995		0.05	45.05	6.14456		0.05	44.55	5.6468
0.05	45.05	7.19155		0.05	44.55	6.57277		0.05	45.05	5.7377		0.05	45.55	4.33944		0.05	45.55	5.5285		0.05	45.05	5.60248
0.05	45.55	6.78873		0.05	45.05	6.92796		0.05	45.55	5.29658		0.05	46.05	4.30084		0.05	46.05	5.27864		0.05	45.55	4.9805
0.05	46.05	6.71382		0.05	45.55	6.8274		0.05	46.05	5.31362		0.05	46.55	4.72716		0.05	46.55	5.44133		0.05	46.05	4.89145
0.05	46.55	7.0066		0.05	46.05	6.92668		0.05	46.55	5.60147		0.05	47.05	5.20602		0.05	47.05	5.97624		0.05	46.55	5.01804
0.05	47.05	7.43319		0.05	46.55	7.15092		0.05	47.05	5.81665		0.05	47.55	5.1826		0.05	47.55	6.08585		0.05	47.05	5.52514
0.05	47.55	7.36263		0.05	47.05	7.22096		0.05	47.55	5.89853		0.05	48.05	5.33205		0.05	48.05	6.25375		0.05	47.55	5.90269
0.05	48.05	7.53834		0.05	47.55	7.182		0.05	48.05	6.23915		0.05	48.55	5.78127		0.05	48.55	6.78712		0.05	48.05	6.22417
0.05	48.55	7.73662		0.05	48.05	7.50635		0.05	48.55	6.44283		0.05	49.05	6.3698		0.05	49.05	7.43564		0.05	48.55	6.512
0.05	49.05	8.33436		0.05	48.55	7.7025		0.05	49.05	7.20169		0.05	49.55	6.20793		0.05	49.55	7.27607		0.05	49.05	7.10371
0.05	49.55	8.25254		0.05	49.05	8.70411		0.05	49.55	7.2226		0.05	50.05	6.40414		0.05	50.05	7.65528		0.05	49.55	7.06578
0.05	50.05	8.4725		0.05	49.55	8.51976		0.05	50.05	7.37482		0.05	50.55	7.23901		0.05	50.55	8.40954		0.05	50.05	7.52041
0.05	50.55	9.17927		0.05	50.05	8.60022		0.05	50.55	8.18166		0.05	51.05	7.71095		0.05	51.05	9.33652		0.05	50.55	8.30274
0.05	51.05	9.78943		0.05	50.55	9.19565		0.05	51.05	8.71647		0.05	51.55	7.81533		0.05	51.55	9.73		0.05	51.05	8.83375
0.05	51.55	9.96063		0.05	51.05	9.8912		0.05	51.55	9.17348		0.05	52.05	7.16629		0.05	52.05	9.18532		0.05	51.55	9.13829
0.05	52.05	9.26498		0.05	51.55	10.4075		0.05	52.05	9.56396		2.55	37.55	5.86778		2.55	37.55	6.54376		0.05	52.05	8.92049
2.55	37.55	8.93707		0.05	52.05	10.1317		2.55	37.55	6.92768		2.55	38.05	6.26536		2.55	38.05	6.83478		2.55	37.55	6.33185
2.55	38.05	9.40992		2.55	37.55	9.49898		2.55	38.05	7.26		2.55	38.55	5.7892		2.55	38.55	6.27736		2.55	38.05	6.59822
2.55	38.55	9.01296		2.55	38.05	9.88417		2.55	38.55	6.57182		2.55	39.05	5.60785		2.55	39.05	6.18324		2.55	38.55	6.08192
2.55	39.05	8.74208		2.55	38.55	9.03777		2.55	39.05	6.53393		2.55	39.55	5.69294		2.55	39.55	6.15667		2.55	39.05	5.84222
2.55	39.55	8.23618		2.55	39.05	8.60544		2.55	39.55	6.60017		2.55	40.05	5.46871		2.55	40.05	6.50276		2.55	39.55	5.68468
2.55	40.05	7.56745		2.55	39.55	8.28423		2.55	40.05	6.20382		2.55	40.55	5.75977		2.55	40.55	6.95026		2.55	40.05	6.05201
2.55	40.55	7.98866		2.55	40.05	7.92822		2.55	40.55	6.43205		2.55	41.05	5.82289		2.55	41.05	6.9525		2.55	40.55	6.56915
2.55	41.05	8.16962		2.55	40.55	8.09745		2.55	41.05	6.84005		2.55	41.55	4.85067		2.55	41.55	6.03156		2.55	41.05	6.73163
2.55	41.55	7.12497		2.55	41.05	8.37676		2.55	41.55	5.70077		2.55	42.05	4.51892		2.55	42.05	5.83488		2.55	41.55	5.80798
2.55	42.05	6.9082		2.55	41.55	7.06202		2.55	42.05	5.48371		2.55	42.55	4.64989		2.55	42.55	5.90671		2.55	42.05	5.56701
2.55	42.55	6.72008		2.55	42.05	6.6513		2.55	42.55	5.64085		2.55	43.05	4.80786		2.55	43.05	5.93136		2.55	42.55	5.71038
2.55	43.05	6.88451		2.55	42.55	6.6771		2.55	43.05	5.87395		2.55	43.55	4.76548		2.55	43.55	6.05694		2.55	43.05	5.82835
2.55	43.55	6.93827		2.55	43.05	6.74795		2.55	43.55	5.62556		2.55	44.05	4.29699		2.55	44.05	5.83127		2.55	43.55	5.71406
2.55	44.05	6.87412		2.55	43.55	6.64083		2.55	44.05	5.16161		2.55	44.55	4.20221		2.55	44.55	5.81996		2.55	44.05	5.20388
2.55	44.55	6.93295		2.55	44.05	6.40228		2.55	44.55	5.08552		2.55	45.05	4.57239		2.55	45.05	5.80522		2.55	44.55	5.31953
2.55	45.05	7.10678		2.55	44.55	6.28083		2.55	45.05	5.4486		2.55	45.55	4.2286		2.55	45.55	5.19614		2.55	45.05	5.35833
2.55	45.55	6.63535		2.55	45.05	6.66065		2.55	45.55	5.15508		2.55	46.05	4.02794		2.55	46.05	5.05133		2.55	45.55	4.5847
2.55	46.05	6.37129		2.55	45.55	6.32086		2.55	46.05	5.15147		2.55	46.55	4.34571		2.55	46.55	5.25139		2.55	46.05	4.60609
2.55	46.55	6.61233		2.55	46.05	6.35212		2.55	46.55	5.44175		2.55	47.05	4.84595		2.55	47.05	5.59485		2.55	46.55	5.01206
2.55	47.05	7.1027		2.55	46.55	6.73077		2.55	47.05	5.51462		2.55	47.55	4.80132		2.55	47.55	5.54469		2.55	47.05	5.32362
2.55	47.55	7.07357		2.55	47.05	7.09139		2.55	47.55	5.45217		2.55	48.05	5.21234		2.55	48.05	5.97193		2.55	47.55	5.80399
2.55	48.05	7.32778		2.55	47.55	6.83693		2.55	48.05	5.93577		2.55	48.55	5.85251		2.55	48.55	6.70759		2.55	48.05	6.28763
2.55	48.55	7.63691		2.55	48.05	7.18873		2.55	48.55	6.37611		2.55	49.05	6.2698		2.55	49.05	7.11654		2.55	48.55	6.54898
2.55	49.05	7.87149		2.55	48.55	7.62502		2.55	49.05	7.00548		2.55	49.55	5.81329		2.55	49.55	6.98483		2.55	49.05	6.77525
2.55	49.55	7.93163		2.55	49.05	8.58682		2.55	49.55	6.70019		2.55	50.05	5.98591		2.55	50.05	7.24789		2.55	49.55	6.77734
2.55	50.05	8.15228		2.55	49.55	8.11834		2.55	50.05	6.90129		2.55	50.55	6.92876		2.55	50.55	7.99216		2.55	50.05	7.11751
2.55	50.55	8.81282		2.55	50.05	8.26176		2.55	50.55	7.77947		2.55	51.05	7.52201		2.55	51.05	8.66662		2.55	50.55	8.04033
2.55	51.05	9.5944		2.55	50.55	8.90563		2.55	51.05	8.26656		2.55	51.55	7.50919		2.55	51.55	8.87935		2.55	51.05	8.43897
2.55	51.55	9.74983		2.55	51.05	9.48624		2.55	51.55	8.49514		2.55	52.05	6.79431		2.55	52.05	8.40794		2.55	51.55	8.66079
2.55	52.05	9.47918		2.55	51.55	9.80139		2.55	52.05	7.95693		5.05	37.55	5.84399		5.05	37.55	6.20602		2.55	52.05	8.13138
5.05	37.55	8.81386		2.55	52.05	9.14386		5.05	37.55	6.71622		5.05	38.05	6.25028		5.05	38.05	6.772		5.05	37.55	5.82588
5.05	38.05	9.45042		5.05	37.55	8.84167		5.05	38.05	7.28409		5.05	38.55	5.86858		5.05	38.55	6.42128		5.05	38.05	6.35411
5.05	38.55	8.96509		5.05	38.05	9.65211		5.05	38.55	6.71576		5.05	39.05	6.00241		5.05	39.05	6.31617		5.05	38.55	6.03646
5.05	39.05	8.75684		5.05	38.55	9.32229		5.05	39.05	6.92929		5.05	39.55	6.48133		5.05	39.55	6.65583		5.05	39.05	5.99535
5.05	39.55	8.47206		5.05	39.05	9.01309		5.05	39.55	7.33245		5.05	40.05	5.78915		5.05	40.05	6.58644		5.05	39.55	6.49238
5.05	40.05	7.67349		5.05	39.55	8.96602		5.05	40.05	6.49477		5.05	40.55	5.77501		5.05	40.55	7.15556		5.05	40.05	6.26629
5.05	40.55	8.07513		5.05	40.05	8.14977		5.05	40.55	6.65726		5.05	41.05	6.92462		5.05	41.05	7.76984		5.05	40.55	6.96374
5.05	41.05	8.78883		5.05	40.55	8.25963		5.05	41.05	7.20007		5.05	41.55	5.03047		5.05	41.55	6.30968		5.05	41.05	7.41875
5.05	41.55	7.15265		5.05	41.05	8.86971		5.05	41.55	6.00819		5.05	42.05	4.4742		5.05	42.05	5.83847		5.05	41.55	6.06858
5.05	42.05	7.00374		5.05	41.55	7.28239		5.05	42.05	5.61113		5.05	42.55	4.55959		5.05	42.55	5.90814		5.05	42.05	5.58358
5.05	42.55	6.6942		5.05	42.05	6.65213		5.05	42.55	5.72546		5.05	43.05	4.67308		5.05	43.05	5.90505		5.05	42.55	5.83034
5.05	43.05	6.87737		5.05	42.55	6.69863		5.05	43.05	5.91488		5.05	43.55	4.84372		5.05	43.55	6.15049		5.05	43.05	5.87447
5.05	43.55	6.95913		5.05	43.05	6.83836		5.05	43.55	5.74924		5.05	44.05	4.42468		5.05	44.05	5.84683		5.05	43.55	5.88675
5.05	44.05	6.68069		5.05	43.55	6.82139		5.05	44.05	5.01534		5.05	44.55	4.05875		5.05	44.55	5.75277		5.05	44.05	5.29452
5.05	44.55	6.79733		5.05	44.05	6.50353		5.05	44.55	4.81825		5.05	45.05	4.50484		5.05	45.05	5.72098		5.05	44.55	5.36554
5.05	45.05	7.24287		5.05	44.55	6.22957		5.05	45.05	5.32296		5.05	45.55	4.1872		5.05	45.55	4.84084		5.05	45.05	5.43205
5.05	45.55	6.81022		5.05	45.05	6.61522		5.05	45.55	5.0119		5.05	46.05	4.04696		5.05	46.05	4.6753		5.05	45.55	4.62516
5.05	46.05	6.53839		5.05	45.55	6.27772		5.05	46.05	5.0887		5.05	46.55	4.35696		5.05	46.55	4.97144		5.05	46.05	4.54805
5.05	46.55	6.72664		5.05	46.05	6.37518		5.05	46.55	5.41691		5.05	47.05	4.87374		5.05	47.05	5.54892		5.05	46.55	4.78831
5.05	47.05	7.24055		5.05	46.55	6.78324		5.05	47.05	5.78085		5.05	47.55	4.68522		5.05	47.55	5.78677		5.05	47.05	5.34278
5.05	47.55	7.07721		5.05	47.05	7.10129		5.05	47.55	5.36815		5.05	48.05	4.83655		5.05	48.05	5.84609		5.05	47.55	5.81428
5.05	48.05	7.1373		5.05	47.55	6.78289		5.05	48.05	5.64966		5.05	48.55	5.46362		5.05	48.55	6.29832		5.05	48.05	6.13346
5.05	48.55	7.56811		5.05	48.05	7.00462		5.05	48.55	6.29455		5.05	49.05	6.03589		5.05	49.05	6.79954		5.05	48.55	6.32913
5.05	49.05	7.89873		5.05	48.55	7.45178		5.05	49.05	6.89965		5.05	49.55	5.90464		5.05	49.55	6.78098		5.05	49.05	6.52706
5.05	49.55	7.82415		5.05	49.05	8.28348		5.05	49.55	6.65025		5.05	50.05	6.01629		5.05	50.05	7.21973		5.05	49.55	6.56215
5.05	50.05	8.09532		5.05	49.55	8.20224		5.05	50.05	6.96744		5.05	50.55	7.00668		5.05	50.55	8.18713		5.05	50.05	7.07017
5.05	50.55	8.87332		5.05	50.05	8.45526		5.05	50.55	7.76296		5.05	51.05	7.59318		5.05	51.05	8.59111		5.05	50.55	8.13726
5.05	51.05	9.59655		5.05	50.55	9.05328		5.05	51.05	8.20207		5.05	51.55	7.50852		5.05	51.55	8.57999		5.05	51.05	8.46612
5.05	51.55	9.6439		5.05	51.05	9.60937		5.05	51.55	8.18622		5.05	52.05	6.88101		5.05	52.05	7.91524		5.05	51.55	8.55023
5.05	52.05	8.98179		5.05	51.55	9.69819		5.05	52.05	7.30941		7.55	37.55	5.77438		7.55	37.55	6.16629		5.05	52.05	8.15735
7.55	37.55	8.82371		5.05	52.05	8.78811		7.55	37.55	6.58611		7.55	38.05	6.13733		7.55	38.05	6.75864		7.55	37.55	5.57762
7.55	38.05	9.50859		7.55	37.55	8.47827		7.55	38.05	7.22201		7.55	38.55	5.69252		7.55	38.55	6.49223		7.55	38.05	6.20033
7.55	38.55	8.87725		7.55	38.05	9.21379		7.55	38.55	6.73434		7.55	39.05	5.83092		7.55	39.05	6.2437		7.55	38.55	5.93546
7.55	39.05	8.51837		7.55	38.55	9.17102		7.55	39.05	6.85695		7.55	39.55	6.40821		7.55	39.55	6.87236		7.55	39.05	5.79024
7.55	39.55	8.34265		7.55	39.05	9.19344		7.55	39.55	7.51608		7.55	40.05	5.41066		7.55	40.05	6.0927		7.55	39.55	6.69239
7.55	40.05	7.53169		7.55	39.55	9.07484		7.55	40.05	6.49748		7.55	40.55	5.10225		7.55	40.55	6.07576		7.55	40.05	5.646
7.55	40.55	7.29755		7.55	40.05	8.07597		7.55	40.55	6.08074		7.55	41.05	5.36153		7.55	41.05	6.3003		7.55	40.55	5.77006
7.55	41.05	7.49859		7.55	40.55	7.57137		7.55	41.05	6.18259		7.55	41.55	4.81139		7.55	41.55	6.10179		7.55	41.05	6.0123
7.55	41.55	6.95605		7.55	41.05	7.59539		7.55	41.55	5.90735		7.55	42.05	4.1818		7.55	42.05	5.6053		7.55	41.55	5.9245
7.55	42.05	6.58909		7.55	41.55	7.17939		7.55	42.05	5.22989		7.55	42.55	4.30726		7.55	42.55	5.53473		7.55	42.05	5.46196
7.55	42.55	6.52625		7.55	42.05	6.4615		7.55	42.55	5.45997		7.55	43.05	4.35663		7.55	43.05	5.7106		7.55	42.55	5.52304
7.55	43.05	6.72651		7.55	42.55	6.50285		7.55	43.05	5.8545		7.55	43.55	4.92604		7.55	43.55	6.21916		7.55	43.05	5.67419
7.55	43.55	7.01926		7.55	43.05	6.66963		7.55	43.55	5.85184		7.55	44.05	4.29734		7.55	44.05	5.44683		7.55	43.55	5.90527
7.55	44.05	6.37777		7.55	43.55	6.85471		7.55	44.05	4.84974		7.55	44.55	4.07824		7.55	44.55	5.22433		7.55	44.05	4.99189
7.55	44.55	6.4654		7.55	44.05	6.1697		7.55	44.55	4.53388		7.55	45.05	4.48347		7.55	45.05	5.45195		7.55	44.55	4.87724
7.55	45.05	7.15267		7.55	44.55	5.9365		7.55	45.05	5.1732		7.55	45.55	4.0579		7.55	45.55	4.5174		7.55	45.05	5.29034
7.55	45.55	6.68809		7.55	45.05	6.60595		7.55	45.55	4.80156		7.55	46.05	3.86535		7.55	46.05	4.27423		7.55	45.55	4.53854
7.55	46.05	6.48314		7.55	45.55	6.28523		7.55	46.05	4.76248		7.55	46.55	4.35403		7.55	46.55	4.67294		7.55	46.05	4.40386
7.55	46.55	6.75902		7.55	46.05	6.23239		7.55	46.55	5.22493		7.55	47.05	4.90838		7.55	47.05	5.44344		7.55	46.55	4.58785
7.55	47.05	7.3077		7.55	46.55	6.73489		7.55	47.05	5.74324		7.55	47.55	4.52783		7.55	47.55	5.66356		7.55	47.05	5.20524
7.55	47.55	6.96667		7.55	47.05	7.04277		7.55	47.55	5.40168		7.55	48.05	4.46696		7.55	48.05	5.38931		7.55	47.55	5.61067
7.55	48.05	6.86828		7.55	47.55	6.77791		7.55	48.05	5.38137		7.55	48.55	4.93326		7.55	48.55	5.61008		7.55	48.05	5.52781
7.55	48.55	7.18377		7.55	48.05	6.74028		7.55	48.55	5.90709		7.55	49.05	5.69542		7.55	49.05	6.36857		7.55	48.55	5.59095
7.55	49.05	7.74733		7.55	48.55	7.06868		7.55	49.05	6.53729		7.55	49.55	5.81045		7.55	49.55	6.38276		7.55	49.05	6.21467
7.55	49.55	7.48386		7.55	49.05	7.66302		7.55	49.55	6.42669		7.55	50.05	6.0167		7.55	50.05	7.03683		7.55	49.55	6.25608
7.55	50.05	7.85495		7.55	49.55	7.95567		7.55	50.05	6.88465		7.55	50.55	6.9326		7.55	50.55	8.14542		7.55	50.05	6.96803
7.55	50.55	8.93827		7.55	50.05	8.37975		7.55	50.55	7.72964		7.55	51.05	7.31144		7.55	51.05	8.4048		7.55	50.55	7.96208
7.55	51.05	9.4222		7.55	50.55	9.13908		7.55	51.05	8.03508		7.55	51.55	7.28932		7.55	51.55	8.44122		7.55	51.05	8.27453
7.55	51.55	9.49233		7.55	51.05	9.52777		7.55	51.55	8.15825		7.55	52.05	6.68204		7.55	52.05	7.59054		7.55	51.55	8.33835
7.55	52.05	8.71746		7.55	51.55	9.59786		7.55	52.05	7.43617		10.05	37.55	6.1953		10.05	37.55	6.57146		7.55	52.05	7.8135
10.05	37.55	9.0657		7.55	52.05	8.91542		10.05	37.55	6.86639		10.05	38.05	6.47656		10.05	38.05	7.14067		10.05	37.55	5.99742
10.05	38.05	9.77322		10.05	37.55	8.84894		10.05	38.05	7.52608		10.05	38.55	5.94742		10.05	38.55	6.83331		10.05	38.05	6.5962
10.05	38.55	9.17519		10.05	38.05	9.44273		10.05	38.55	7.04282		10.05	39.05	5.87813		10.05	39.05	6.4731		10.05	38.55	6.40804
10.05	39.05	8.74817		10.05	38.55	9.09705		10.05	39.05	6.95126		10.05	39.55	5.95681		10.05	39.55	6.67146		10.05	39.05	6.06606
10.05	39.55	8.27637		10.05	39.05	9.05277		10.05	39.55	7.3082		10.05	40.05	5.12964		10.05	40.05	6.03178		10.05	39.55	6.32158
10.05	40.05	7.39047		10.05	39.55	8.82629		10.05	40.05	6.61159		10.05	40.55	4.45267		10.05	40.55	5.46434		10.05	40.05	5.61109
10.05	40.55	6.64035		10.05	40.05	7.96161		10.05	40.55	5.98538		10.05	41.05	4.47002		10.05	41.05	5.40004		10.05	40.55	5.2592
10.05	41.05	6.64381		10.05	40.55	7.11224		10.05	41.05	6.01064		10.05	41.55	4.78813		10.05	41.55	5.64998		10.05	41.05	5.51286
10.05	41.55	7.00728		10.05	41.05	7.13718		10.05	41.55	5.85605		10.05	42.05	4.16376		10.05	42.05	5.29646		10.05	41.55	5.65759
10.05	42.05	6.4694		10.05	41.55	7.1716		10.05	42.05	5.13736		10.05	42.55	4.30292		10.05	42.55	5.2206		10.05	42.05	5.25941
10.05	42.55	6.42885		10.05	42.05	6.51207		10.05	42.55	5.37406		10.05	43.05	4.44037		10.05	43.05	5.65162		10.05	42.55	5.11238
10.05	43.05	6.54507		10.05	42.55	6.54682		10.05	43.05	5.70552		10.05	43.55	5.04047		10.05	43.55	5.94767		10.05	43.05	5.38786
10.05	43.55	6.80219		10.05	43.05	6.61796		10.05	43.55	5.83942		10.05	44.05	4.69334		10.05	44.05	5.39856		10.05	43.55	5.61096
10.05	44.05	6.63502		10.05	43.55	6.8208		10.05	44.05	5.35132		10.05	44.55	4.51527		10.05	44.55	5.28797		10.05	44.05	5.01972
10.05	44.55	6.68769		10.05	44.05	6.37303		10.05	44.55	5.015		10.05	45.05	4.61309		10.05	45.05	5.43436		10.05	44.55	4.90752
10.05	45.05	7.04105		10.05	44.55	6.32802		10.05	45.05	5.36922		10.05	45.55	4.25598		10.05	45.55	4.6884		10.05	45.05	5.17365
10.05	45.55	6.50751		10.05	45.05	6.69482		10.05	45.55	5.15444		10.05	46.05	3.96119		10.05	46.05	4.28417		10.05	45.55	4.39456
10.05	46.05	6.25542		10.05	45.55	6.54304		10.05	46.05	4.82198		10.05	46.55	4.23829		10.05	46.55	4.75933		10.05	46.05	4.16138
10.05	46.55	6.71578		10.05	46.05	6.2433		10.05	46.55	5.13182		10.05	47.05	4.70841		10.05	47.05	5.39804		10.05	46.55	4.40796
10.05	47.05	7.19241		10.05	46.55	6.55421		10.05	47.05	5.45711		10.05	47.55	4.44108		10.05	47.55	5.28578		10.05	47.05	5.09728
10.05	47.55	6.9125		10.05	47.05	6.94932		10.05	47.55	5.35762		10.05	48.05	4.32562		10.05	48.05	5.21272		10.05	47.55	5.42105
10.05	48.05	6.8617		10.05	47.55	6.87467		10.05	48.05	5.3566		10.05	48.55	4.71772		10.05	48.55	5.31565		10.05	48.05	5.29241
10.05	48.55	6.96617		10.05	48.05	6.80377		10.05	48.55	5.76315		10.05	49.05	5.42341		10.05	49.05	6.08574		10.05	48.55	5.45263
10.05	49.05	7.65509		10.05	48.55	7.17309		10.05	49.05	6.43127		10.05	49.55	5.44327		10.05	49.55	6.16167		10.05	49.05	6.12778
10.05	49.55	7.49707		10.05	49.05	7.6202		10.05	49.55	6.32489		10.05	50.05	5.98823		10.05	50.05	6.67767		10.05	49.55	6.10606
10.05	50.05	7.84489		10.05	49.55	7.65645		10.05	50.05	6.85183		10.05	50.55	6.79289		10.05	50.55	7.61722		10.05	50.05	6.7884
10.05	50.55	8.94834		10.05	50.05	8.24679		10.05	50.55	7.75881		10.05	51.05	7.28717		10.05	51.05	8.31749		10.05	50.55	7.66581
10.05	51.05	9.50038		10.05	50.55	9.225		10.05	51.05	8.37313		10.05	51.55	7.37839		10.05	51.55	8.35836		10.05	51.05	8.1841
10.05	51.55	9.6774		10.05	51.05	9.62956		10.05	51.55	8.6244		10.05	52.05	6.73925		10.05	52.05	7.99987		10.05	51.55	8.15664
10.05	52.05	9.2997		10.05	51.55	9.66859		10.05	52.05	8.36555		12.55	37.55	6.55159		12.55	37.55	6.8735		10.05	52.05	7.47031
12.55	37.55	9.71102		10.05	52.05	9.084		12.55	37.55	7.25669		12.55	38.05	6.83317		12.55	38.05	7.33323		12.55	37.55	6.25586
12.55	38.05	10.2439		12.55	37.55	9.13758		12.55	38.05	7.94089		12.55	38.55	6.19545		12.55	38.55	6.83716		12.55	38.05	6.86873
12.55	38.55	9.3949		12.55	38.05	9.71424		12.55	38.55	7.24095		12.55	39.05	6.00075		12.55	39.05	6.49506		12.55	38.55	6.44051
12.55	39.05	8.8882		12.55	38.55	9.1659		12.55	39.05	7.03558		12.55	39.55	5.7453		12.55	39.55	6.49777		12.55	39.05	6.15126
12.55	39.55	8.16343		12.55	39.05	8.99406		12.55	39.55	7.23906		12.55	40.05	5.01729		12.55	40.05	6.1999		12.55	39.55	6.0911
12.55	40.05	7.03204		12.55	39.55	8.57796		12.55	40.05	6.72699		12.55	40.55	4.52274		12.55	40.55	5.69131		12.55	40.05	5.56909
12.55	40.55	6.52577		12.55	40.05	7.5808		12.55	40.55	6.16651		12.55	41.05	4.69842		12.55	41.05	5.54442		12.55	40.55	5.25389
12.55	41.05	6.7289		12.55	40.55	7.09935		12.55	41.05	6.22079		12.55	41.55	4.72053		12.55	41.55	5.44212		12.55	41.05	5.4703
12.55	41.55	7.05608		12.55	41.05	7.35132		12.55	41.55	5.79289		12.55	42.05	4.05407		12.55	42.05	4.95101		12.55	41.55	5.52953
12.55	42.05	6.23948		12.55	41.55	7.11602		12.55	42.05	5.13378		12.55	42.55	4.0921		12.55	42.55	5.03091		12.55	42.05	4.8958
12.55	42.55	6.1086		12.55	42.05	6.39679		12.55	42.55	5.23521		12.55	43.05	4.47477		12.55	43.05	5.6602		12.55	42.55	4.6956
12.55	43.05	6.27644		12.55	42.55	6.27333		12.55	43.05	5.31401		12.55	43.55	5.01552		12.55	43.55	5.66754		12.55	43.05	5.09986
12.55	43.55	6.51946		12.55	43.05	6.44216		12.55	43.55	5.73468		12.55	44.05	4.84107		12.55	44.05	5.19798		12.55	43.55	5.29638
12.55	44.05	6.67597		12.55	43.55	6.84291		12.55	44.05	5.44284		12.55	44.55	4.61489		12.55	44.55	5.12783		12.55	44.05	4.97823
12.55	44.55	6.63864		12.55	44.05	6.51992		12.55	44.55	5.31056		12.55	45.05	4.41261		12.55	45.05	5.29042		12.55	44.55	4.86921
12.55	45.05	6.87159		12.55	44.55	6.41103		12.55	45.05	5.41197		12.55	45.55	4.13882		12.55	45.55	4.68817		12.55	45.05	5.02107
12.55	45.55	6.29772		12.55	45.05	6.62162		12.55	45.55	5.1917		12.55	46.05	3.83145		12.55	46.05	4.2257		12.55	45.55	4.31077
12.55	46.05	5.78834		12.55	45.55	6.58627		12.55	46.05	4.85084		12.55	46.55	3.87138		12.55	46.55	4.5051		12.55	46.05	4.02413
12.55	46.55	6.28374		12.55	46.05	6.02821		12.55	46.55	4.97687		12.55	47.05	4.41174		12.55	47.05	5.35083		12.55	46.55	4.19101
12.55	47.05	6.90155		12.55	46.55	6.23973		12.55	47.05	5.16483		12.55	47.55	4.16583		12.55	47.55	4.95377		12.55	47.05	4.84533
12.55	47.55	6.74918		12.55	47.05	6.79498		12.55	47.55	5.05541		12.55	48.05	4.09709		12.55	48.05	4.87983		12.55	47.55	5.03874
12.55	48.05	6.62158		12.55	47.55	6.67125		12.55	48.05	5.18824		12.55	48.55	4.55419		12.55	48.55	5.09206		12.55	48.05	5.02795
12.55	48.55	6.83037		12.55	48.05	6.79153		12.55	48.55	5.52552		12.55	49.05	5.19133		12.55	49.05	5.78581		12.55	48.55	5.28
12.55	49.05	7.30843		12.55	48.55	7.40966		12.55	49.05	6.22654		12.55	49.55	5.05336		12.55	49.55	5.74607		12.55	49.05	5.95849
12.55	49.55	7.33355		12.55	49.05	7.6672		12.55	49.55	6.19102		12.55	50.05	5.54943		12.55	50.05	6.17848		12.55	49.55	5.83556
12.55	50.05	7.63635		12.55	49.55	7.41198		12.55	50.05	6.71919		12.55	50.55	6.32704		12.55	50.55	7.00083		12.55	50.05	6.33386
12.55	50.55	8.5487		12.55	50.05	7.88154		12.55	50.55	7.53854		12.55	51.05	7.02693		12.55	51.05	8.02725		12.55	50.55	7.08389
12.55	51.05	9.26569		12.55	50.55	8.75559		12.55	51.05	8.2682		12.55	51.55	7.1734		12.55	51.55	8.17873		12.55	51.05	7.79918
12.55	51.55	9.34757		12.55	51.05	9.41349		12.55	51.55	8.5067		12.55	52.05	6.42393		12.55	52.05	7.68212		12.55	51.55	7.91587
12.55	52.05	8.91387		12.55	51.55	9.43671		12.55	52.05	7.7404		15.05	37.55	6.20006		15.05	37.55	6.49495		12.55	52.05	7.42732
15.05	37.55	9.99929		12.55	52.05	8.69486		15.05	37.55	7.56408		15.05	38.05	6.72116		15.05	38.05	7.02885		15.05	37.55	6.16205
15.05	38.05	10.3015		15.05	37.55	9.38506		15.05	38.05	7.92632		15.05	38.55	6.26117		15.05	38.55	6.67103		15.05	38.05	6.59023
15.05	38.55	9.47457		15.05	38.05	9.76152		15.05	38.55	7.22832		15.05	39.05	6.14992		15.05	39.05	6.56036		15.05	38.55	6.19222
15.05	39.05	9.04454		15.05	38.55	9.1909		15.05	39.05	7.11863		15.05	39.55	5.85035		15.05	39.55	6.54435		15.05	39.05	6.15866
15.05	39.55	8.23741		15.05	39.05	9.11679		15.05	39.55	7.39617		15.05	40.05	5.11889		15.05	40.05	6.16439		15.05	39.55	6.19825
15.05	40.05	7.30434		15.05	39.55	8.74377		15.05	40.05	6.9408		15.05	40.55	4.90035		15.05	40.55	6.05371		15.05	40.05	5.66862
15.05	40.55	6.91659		15.05	40.05	7.93961		15.05	40.55	6.49128		15.05	41.05	5.0814		15.05	41.05	5.87954		15.05	40.55	5.4935
15.05	41.05	7.08698		15.05	40.55	7.60651		15.05	41.05	6.52742		15.05	41.55	5.22462		15.05	41.55	5.84151		15.05	41.05	5.58862
15.05	41.55	7.44913		15.05	41.05	7.5471		15.05	41.55	6.34351		15.05	42.05	4.49965		15.05	42.05	5.15999		15.05	41.55	5.5592
15.05	42.05	6.33057		15.05	41.55	7.43137		15.05	42.05	5.46596		15.05	42.55	4.30782		15.05	42.55	5.06568		15.05	42.05	4.68652
15.05	42.55	6.01643		15.05	42.05	6.55629		15.05	42.55	5.35159		15.05	43.05	4.39319		15.05	43.05	5.68894		15.05	42.55	4.42897
15.05	43.05	6.20594		15.05	42.55	6.24112		15.05	43.05	5.2415		15.05	43.55	4.89681		15.05	43.55	5.69873		15.05	43.05	5.12221
15.05	43.55	6.72502		15.05	43.05	6.4488		15.05	43.55	5.74518		15.05	44.05	4.76592		15.05	44.05	5.18451		15.05	43.55	5.34787
15.05	44.05	6.62278		15.05	43.55	6.86651		15.05	44.05	5.50063		15.05	44.55	4.73158		15.05	44.55	5.15233		15.05	44.05	4.99783
15.05	44.55	6.51847		15.05	44.05	6.63025		15.05	44.55	5.48215		15.05	45.05	4.76611		15.05	45.05	5.48386		15.05	44.55	4.85549
15.05	45.05	6.99617		15.05	44.55	6.57368		15.05	45.05	5.67541		15.05	45.55	4.34186		15.05	45.55	5.16662		15.05	45.05	5.07899
15.05	45.55	6.86752		15.05	45.05	6.93161		15.05	45.55	5.44846		15.05	46.05	4.04704		15.05	46.05	4.71474		15.05	45.55	4.63075
15.05	46.05	6.06692		15.05	45.55	6.83694		15.05	46.05	5.12752		15.05	46.55	3.99901		15.05	46.55	4.70968		15.05	46.05	4.34613
15.05	46.55	6.29408		15.05	46.05	6.42653		15.05	46.55	5.17415		15.05	47.05	4.49847		15.05	47.05	5.31365		15.05	46.55	4.363
15.05	47.05	6.84432		15.05	46.55	6.59658		15.05	47.05	5.51182		15.05	47.55	4.33027		15.05	47.55	4.99975		15.05	47.05	4.93393
15.05	47.55	6.6788		15.05	47.05	6.96744		15.05	47.55	5.19213		15.05	48.05	4.17312		15.05	48.05	4.8667		15.05	47.55	4.91317
15.05	48.05	6.16117		15.05	47.55	6.83636		15.05	48.05	5.24481		15.05	48.55	4.55496		15.05	48.55	4.98742		15.05	48.05	4.94296
15.05	48.55	6.45652		15.05	48.05	6.86153		15.05	48.55	5.51831		15.05	49.05	5.04427		15.05	49.05	5.65106		15.05	48.55	5.23106
15.05	49.05	7.17387		15.05	48.55	7.37487		15.05	49.05	6.27493		15.05	49.55	5.12323		15.05	49.55	5.60004		15.05	49.05	5.9202
15.05	49.55	7.30896		15.05	49.05	7.73788		15.05	49.55	6.38318		15.05	50.05	5.60332		15.05	50.05	6.02437		15.05	49.55	5.90252
15.05	50.05	7.85013		15.05	49.55	7.58647		15.05	50.05	6.91002		15.05	50.55	6.27783		15.05	50.55	6.86344		15.05	50.05	6.19497
15.05	50.55	8.60264		15.05	50.05	7.94453		15.05	50.55	7.4748		15.05	51.05	7.02808		15.05	51.05	7.92061		15.05	50.55	6.96055
15.05	51.05	9.2014		15.05	50.55	8.71115		15.05	51.05	8.28671		15.05	51.55	7.1462		15.05	51.55	8.2252		15.05	51.05	7.76363
15.05	51.55	9.23775		15.05	51.05	9.40215		15.05	51.55	8.4391		15.05	52.05	6.10482		15.05	52.05	7.95796		15.05	51.55	7.99116
15.05	52.05	8.67472		15.05	51.55	9.4286		15.05	52.05	7.8709		17.55	37.55	5.23967		17.55	37.55	5.65393		15.05	52.05	7.46824
17.55	37.55	9.27258		15.05	52.05	8.59444		17.55	37.55	6.7838		17.55	38.05	6.10859		17.55	38.05	6.53841		17.55	37.55	5.42174
17.55	38.05	9.62853		17.55	37.55	9.22922		17.55	38.05	7.38932		17.55	38.55	6.18413		17.55	38.55	6.5412		17.55	38.05	6.20076
17.55	38.55	9.24811		17.55	38.05	9.55933		17.55	38.55	7.05499		17.55	39.05	5.99061		17.55	39.05	6.35805		17.55	38.55	6.12899
17.55	39.05	8.85073		17.55	38.55	9.10557		17.55	39.05	6.84268		17.55	39.55	5.85362		17.55	39.55	6.48109		17.55	39.05	5.90423
17.55	39.55	8.24775		17.55	39.05	8.83807		17.55	39.55	7.25766		17.55	40.05	5.12756		17.55	40.05	5.91276		17.55	39.55	6.24891
17.55	40.05	7.72715		17.55	39.55	8.73887		17.55	40.05	7.08371		17.55	40.55	5.10245		17.55	40.55	5.99471		17.55	40.05	5.74308
17.55	40.55	7.32281		17.55	40.05	8.23875		17.55	40.55	6.701		17.55	41.05	5.35607		17.55	41.05	6.20018		17.55	40.55	5.49533
17.55	41.05	7.47838		17.55	40.55	7.78395		17.55	41.05	6.56088		17.55	41.55	5.14781		17.55	41.55	5.71771		17.55	41.05	5.55883
17.55	41.55	7.31288		17.55	41.05	7.70134		17.55	41.55	6.13073		17.55	42.05	4.4835		17.55	42.05	5.04873		17.55	41.55	5.14379
17.55	42.05	6.16727		17.55	41.55	7.41666		17.55	42.05	5.24737		17.55	42.55	4.26238		17.55	42.55	4.98057		17.55	42.05	4.36829
17.55	42.55	5.87724		17.55	42.05	6.44934		17.55	42.55	5.20249		17.55	43.05	4.23298		17.55	43.05	5.32144		17.55	42.55	4.31417
17.55	43.05	6.10217		17.55	42.55	6.28019		17.55	43.05	5.08743		17.55	43.55	4.54165		17.55	43.55	5.45794		17.55	43.05	4.85569
17.55	43.55	6.90878		17.55	43.05	6.39448		17.55	43.55	5.68103		17.55	44.05	4.57641		17.55	44.05	4.95896		17.55	43.55	5.2561
17.55	44.05	6.34627		17.55	43.55	6.82207		17.55	44.05	5.41665		17.55	44.55	4.47363		17.55	44.55	4.92265		17.55	44.05	4.74709
17.55	44.55	6.14508		17.55	44.05	6.43894		17.55	44.55	5.2986		17.55	45.05	4.90007		17.55	45.05	5.57224		17.55	44.55	4.60693
17.55	45.05	6.84469		17.55	44.55	6.39093		17.55	45.05	5.67525		17.55	45.55	4.47514		17.55	45.55	5.8256		17.55	45.05	5.1644
17.55	45.55	6.97952		17.55	45.05	7.04389		17.55	45.55	5.39028		17.55	46.05	4.15826		17.55	46.05	5.00961		17.55	45.55	4.99452
17.55	46.05	6.34638		17.55	45.55	6.96165		17.55	46.05	5.11994		17.55	46.55	4.18437		17.55	46.55	4.83647		17.55	46.05	4.66979
17.55	46.55	6.28647		17.55	46.05	6.58783		17.55	46.55	5.32126		17.55	47.05	4.4783		17.55	47.05	4.98548		17.55	46.55	4.73409
17.55	47.05	6.76774		17.55	46.55	6.61332		17.55	47.05	5.77201		17.55	47.55	4.18322		17.55	47.55	4.82824		17.55	47.05	5.18532
17.55	47.55	6.38968		17.55	47.05	7.20509		17.55	47.55	5.31458		17.55	48.05	4.01328		17.55	48.05	4.70412		17.55	47.55	4.64572
17.55	48.05	5.85292		17.55	47.55	6.95418		17.55	48.05	5.12554		17.55	48.55	4.39762		17.55	48.55	4.84791		17.55	48.05	4.7449
17.55	48.55	6.17592		17.55	48.05	6.83628		17.55	48.55	5.43005		17.55	49.05	4.92691		17.55	49.05	5.51615		17.55	48.55	5.14272
17.55	49.05	7.10881		17.55	48.55	7.26899		17.55	49.05	6.27171		17.55	49.55	5.03276		17.55	49.55	5.4367		17.55	49.05	5.75758
17.55	49.55	7.33107		17.55	49.05	7.67343		17.55	49.55	6.46519		17.55	50.05	5.49569		17.55	50.05	5.83827		17.55	49.55	5.88314
17.55	50.05	7.75626		17.55	49.55	7.52518		17.55	50.05	6.87347		17.55	50.55	6.23832		17.55	50.55	6.84404		17.55	50.05	6.17246
17.55	50.55	8.41414		17.55	50.05	7.91635		17.55	50.55	7.31086		17.55	51.05	6.83756		17.55	51.05	7.73136		17.55	50.55	6.84953
17.55	51.05	8.95739		17.55	50.55	8.6812		17.55	51.05	8.05854		17.55	51.55	7.01989		17.55	51.55	7.95195		17.55	51.05	7.56106
17.55	51.55	9.10407		17.55	51.05	9.23359		17.55	51.55	8.28118		17.55	52.05	6.14732		17.55	52.05	7.37117		17.55	51.55	7.73147
17.55	52.05	8.4442		17.55	51.55	9.45253		17.55	52.05	7.86043		20.05	37.55	5.33875		20.05	37.55	5.86861		17.55	52.05	7.33833
20.05	37.55	9.16943		17.55	52.05	8.93986		20.05	37.55	6.66609		20.05	38.05	6.40473		20.05	38.05	6.94815		20.05	37.55	5.59979
20.05	38.05	9.77742		20.05	37.55	9.29717		20.05	38.05	7.57704		20.05	38.55	6.51165		20.05	38.55	7.04876		20.05	38.05	6.59078
20.05	38.55	9.63122		20.05	38.05	9.68659		20.05	38.55	7.4501		20.05	39.05	5.96		20.05	39.05	6.49207		20.05	38.55	6.61231
20.05	39.05	9.09695		20.05	38.55	9.33902		20.05	39.05	6.92045		20.05	39.55	6.01799		20.05	39.55	6.62171		20.05	39.05	6.04111
20.05	39.55	8.40953		20.05	39.05	8.8844		20.05	39.55	7.44502		20.05	40.05	5.37131		20.05	40.05	6.01649		20.05	39.55	6.41467
20.05	40.05	7.83168		20.05	39.55	8.81536		20.05	40.05	7.11837		20.05	40.55	5.25795		20.05	40.55	5.94476		20.05	40.05	5.7389
20.05	40.55	7.3497		20.05	40.05	8.38182		20.05	40.55	6.64049		20.05	41.05	5.22135		20.05	41.05	6.18961		20.05	40.55	5.51534
20.05	41.05	7.33786		20.05	40.55	7.6575		20.05	41.05	6.51091		20.05	41.55	5.0449		20.05	41.55	5.80699		20.05	41.05	5.82794
20.05	41.55	6.86179		20.05	41.05	7.80799		20.05	41.55	6.24838		20.05	42.05	4.32832		20.05	42.05	4.93972		20.05	41.55	5.3908
20.05	42.05	6.10392		20.05	41.55	7.69146		20.05	42.05	5.27598		20.05	42.55	4.15033		20.05	42.55	4.97242		20.05	42.05	4.44631
20.05	42.55	6.11451		20.05	42.05	6.5319		20.05	42.55	5.02968		20.05	43.05	4.24866		20.05	43.05	5.07471		20.05	42.55	4.44655
20.05	43.05	6.26855		20.05	42.55	6.29113		20.05	43.05	5.13688		20.05	43.55	4.84715		20.05	43.55	5.36587		20.05	43.05	4.72333
20.05	43.55	6.70676		20.05	43.05	6.50176		20.05	43.55	5.69834		20.05	44.05	4.81217		20.05	44.05	4.95091		20.05	43.55	5.45202
20.05	44.05	6.35675		20.05	43.55	7.09501		20.05	44.05	5.35904		20.05	44.55	4.39355		20.05	44.55	4.87437		20.05	44.05	5.09885
20.05	44.55	6.11851		20.05	44.05	6.39458		20.05	44.55	5.22457		20.05	45.05	4.85815		20.05	45.05	5.45823		20.05	44.55	4.91202
20.05	45.05	6.7743		20.05	44.55	6.31737		20.05	45.05	5.83358		20.05	45.55	4.31359		20.05	45.55	5.4705		20.05	45.05	5.39268
20.05	45.55	6.71758		20.05	45.05	7.08798		20.05	45.55	5.24109		20.05	46.05	4.07422		20.05	46.05	5.13044		20.05	45.55	5.10535
20.05	46.05	6.60985		20.05	45.55	7.03054		20.05	46.05	5.15404		20.05	46.55	4.55515		20.05	46.55	5.35764		20.05	46.05	5.09799
20.05	46.55	6.72561		20.05	46.05	6.73181		20.05	46.55	5.52336		20.05	47.05	4.98845		20.05	47.05	5.45441		20.05	46.55	5.49035
20.05	47.05	6.83155		20.05	46.55	6.88062		20.05	47.05	5.79984		20.05	47.55	4.35612		20.05	47.55	4.88416		20.05	47.05	5.74937
20.05	47.55	6.48366		20.05	47.05	7.45158		20.05	47.55	5.51672		20.05	48.05	4.19559		20.05	48.05	4.94184		20.05	47.55	4.95402
20.05	48.05	6.23937		20.05	47.55	7.09725		20.05	48.05	5.18786		20.05	48.55	4.61229		20.05	48.55	5.3328		20.05	48.05	4.92268
20.05	48.55	6.67045		20.05	48.05	6.90191		20.05	48.55	5.60075		20.05	49.05	5.3399		20.05	49.05	5.81129		20.05	48.55	5.33012
20.05	49.05	7.3429		20.05	48.55	7.32312		20.05	49.05	6.54379		20.05	49.55	5.23876		20.05	49.55	5.6597		20.05	49.05	6.0648
20.05	49.55	7.38477		20.05	49.05	7.74569		20.05	49.55	6.49056		20.05	50.05	5.63341		20.05	50.05	5.96359		20.05	49.55	6.13746
20.05	50.05	7.64455		20.05	49.55	7.62661		20.05	50.05	6.82967		20.05	50.55	6.25559		20.05	50.55	6.84687		20.05	50.05	6.45971
20.05	50.55	8.23288		20.05	50.05	8.0165		20.05	50.55	7.32272		20.05	51.05	6.84629		20.05	51.05	7.75349		20.05	50.55	6.95099
20.05	51.05	8.83963		20.05	50.55	8.6322		20.05	51.05	7.90994		20.05	51.55	7.05232		20.05	51.55	8.0512		20.05	51.05	7.4227
20.05	51.55	9.17108		20.05	51.05	9.34946		20.05	51.55	8.15495		20.05	52.05	6.36254		20.05	52.05	8.11912		20.05	51.55	7.59172
20.05	52.05	9.0836		20.05	51.55	9.7314		20.05	52.05	7.92851		22.55	37.55	5.40199		22.55	37.55	6.53843		20.05	52.05	6.93825
22.55	37.55	9.28858		20.05	52.05	9.18913		22.55	37.55	6.87576		22.55	38.05	6.36578		22.55	38.05	7.42264		22.55	37.55	6.33123
22.55	38.05	9.84137		22.55	37.55	8.89431		22.55	38.05	7.59248		22.55	38.55	6.68486		22.55	38.55	7.37407		22.55	38.05	7.10782
22.55	38.55	9.91857		22.55	38.05	9.36293		22.55	38.55	7.69192		22.55	39.05	6.10514		22.55	39.05	6.79393		22.55	38.55	7.13975
22.55	39.05	9.65429		22.55	38.55	9.43349		22.55	39.05	7.1757		22.55	39.55	5.88356		22.55	39.55	6.4061		22.55	39.05	6.46711
22.55	39.55	8.30657		22.55	39.05	9.1615		22.55	39.55	7.2725		22.55	40.05	5.23622		22.55	40.05	5.76497		22.55	39.55	6.19403
22.55	40.05	7.70477		22.55	39.55	8.64108		22.55	40.05	6.85433		22.55	40.55	4.7266		22.55	40.55	5.23862		22.55	40.05	5.47433
22.55	40.55	7.10591		22.55	40.05	8.20176		22.55	40.55	6.43728		22.55	41.05	4.53461		22.55	41.05	5.17916		22.55	40.55	4.87289
22.55	41.05	6.94976		22.55	40.55	7.68468		22.55	41.05	6.43419		22.55	41.55	4.87432		22.55	41.55	5.64232		22.55	41.05	4.8668
22.55	41.55	6.6938		22.55	41.05	7.96621		22.55	41.55	6.02568		22.55	42.05	4.08177		22.55	42.05	4.73833		22.55	41.55	5.22426
22.55	42.05	5.93346		22.55	41.55	7.49122		22.55	42.05	5.1195		22.55	42.55	3.86841		22.55	42.55	4.73364		22.55	42.05	4.35805
22.55	42.55	6.07804		22.55	42.05	6.36132		22.55	42.55	4.67485		22.55	43.05	4.13246		22.55	43.05	4.75645		22.55	42.55	4.34377
22.55	43.05	6.18432		22.55	42.55	6.04423		22.55	43.05	5.0303		22.55	43.55	5.08395		22.55	43.55	5.36943		22.55	43.05	4.47157
22.55	43.55	6.37355		22.55	43.05	6.33173		22.55	43.55	5.68733		22.55	44.05	4.71753		22.55	44.05	4.88328		22.55	43.55	5.69759
22.55	44.05	6.24284		22.55	43.55	7.15655		22.55	44.05	5.32323		22.55	44.55	4.36172		22.55	44.55	4.76723		22.55	44.05	5.13714
22.55	44.55	5.99002		22.55	44.05	6.48644		22.55	44.55	5.25906		22.55	45.05	4.80226		22.55	45.05	5.0703		22.55	44.55	4.97301
22.55	45.05	6.53376		22.55	44.55	6.30177		22.55	45.05	5.77664		22.55	45.55	4.31893		22.55	45.55	5.04198		22.55	45.05	5.29335
22.55	45.55	6.48467		22.55	45.05	6.9421		22.55	45.55	5.29704		22.55	46.05	4.03746		22.55	46.05	4.96686		22.55	45.55	4.9763
22.55	46.05	6.45046		22.55	45.55	6.74674		22.55	46.05	5.17961		22.55	46.55	4.54977		22.55	46.55	5.22095		22.55	46.05	5.0553
22.55	46.55	6.74939		22.55	46.05	6.61765		22.55	46.55	5.59849		22.55	47.05	5.01099		22.55	47.05	5.51458		22.55	46.55	5.59809
22.55	47.05	6.82313		22.55	46.55	6.92761		22.55	47.05	5.62732		22.55	47.55	4.69778		22.55	47.55	5.07182		22.55	47.05	5.81847
22.55	47.55	6.47603		22.55	47.05	7.46594		22.55	47.55	5.47718		22.55	48.05	4.49451		22.55	48.05	5.11101		22.55	47.55	5.32295
22.55	48.05	6.44531		22.55	47.55	7.14499		22.55	48.05	5.3528		22.55	48.55	4.82777		22.55	48.55	5.4532		22.55	48.05	5.04423
22.55	48.55	6.9793		22.55	48.05	7.04187		22.55	48.55	5.80253		22.55	49.05	5.47025		22.55	49.05	5.96562		22.55	48.55	5.55045
22.55	49.05	7.44063		22.55	48.55	7.52911		22.55	49.05	6.67316		22.55	49.55	5.31599		22.55	49.55	5.869		22.55	49.05	6.25412
22.55	49.55	7.17544		22.55	49.05	7.79366		22.55	49.55	6.27668		22.55	50.05	5.80392		22.55	50.05	6.06329		22.55	49.55	6.15546
22.55	50.05	7.39326		22.55	49.55	7.61035		22.55	50.05	6.7694		22.55	50.55	6.21445		22.55	50.55	6.65852		22.55	50.05	6.4996
22.55	50.55	7.93175		22.55	50.05	7.99729		22.55	50.55	7.20405		22.55	51.05	6.69667		22.55	51.05	7.45172		22.55	50.55	6.93733
22.55	51.05	8.54202		22.55	50.55	8.55997		22.55	51.05	7.60897		22.55	51.55	6.73042		22.55	51.55	7.71675		22.55	51.05	7.24152
22.55	51.55	8.89326		22.55	51.05	9.12918		22.55	51.55	7.69137		22.55	52.05	5.99884		22.55	52.05	7.33007		22.55	51.55	7.18618
22.55	52.05	8.97708		22.55	51.55	9.2442		22.55	52.05	7.2885		25.05	37.55	5.44618		25.05	37.55	6.59881		22.55	52.05	6.15916
25.05	37.55	9.65979		22.55	52.05	8.36225		25.05	37.55	6.96498		25.05	38.05	6.07042		25.05	38.05	6.97909		25.05	37.55	6.4982
25.05	38.05	10.0212		25.05	37.55	8.88019		25.05	38.05	7.555		25.05	38.55	6.49192		25.05	38.55	7.34196		25.05	38.05	6.88826
25.05	38.55	10.1045		25.05	38.05	9.36462		25.05	38.55	7.38691		25.05	39.05	6.46874		25.05	39.05	7.14228		25.05	38.55	6.84691
25.05	39.05	10.274		25.05	38.55	9.20075		25.05	39.05	7.29487		25.05	39.55	5.80592		25.05	39.55	6.29152		25.05	39.05	6.68296
25.05	39.55	8.42494		25.05	39.05	9.40181		25.05	39.55	7.40145		25.05	40.05	5.24673		25.05	40.05	5.65238		25.05	39.55	5.89645
25.05	40.05	7.86369		25.05	39.55	9.05963		25.05	40.05	6.9411		25.05	40.55	4.70433		25.05	40.55	5.07998		25.05	40.05	5.33331
25.05	40.55	7.48276		25.05	40.05	8.35125		25.05	40.55	6.41853		25.05	41.05	4.60226		25.05	41.05	5.08217		25.05	40.55	4.6708
25.05	41.05	7.3976		25.05	40.55	7.93629		25.05	41.05	6.4246		25.05	41.55	4.70966		25.05	41.55	5.29277		25.05	41.05	4.81575
25.05	41.55	7.0136		25.05	41.05	7.98925		25.05	41.55	5.92985		25.05	42.05	4.33147		25.05	42.05	5.03051		25.05	41.55	5.15746
25.05	42.05	6.23343		25.05	41.55	7.24863		25.05	42.05	5.59347		25.05	42.55	4.18209		25.05	42.55	4.93977		25.05	42.05	4.62298
25.05	42.55	6.2007		25.05	42.05	6.58339		25.05	42.55	5.09055		25.05	43.05	4.24217		25.05	43.05	4.78355		25.05	42.55	4.77321
25.05	43.05	6.16243		25.05	42.55	6.30327		25.05	43.05	5.129		25.05	43.55	4.87158		25.05	43.55	5.19231		25.05	43.05	4.74574
25.05	43.55	6.39893		25.05	43.05	6.38101		25.05	43.55	5.64035		25.05	44.05	4.71356		25.05	44.05	4.95088		25.05	43.55	5.39127
25.05	44.05	6.24474		25.05	43.55	6.91229		25.05	44.05	5.48373		25.05	44.55	4.60681		25.05	44.55	4.81346		25.05	44.05	5.22319
25.05	44.55	6.09299		25.05	44.05	6.63605		25.05	44.55	5.61775		25.05	45.05	4.97103		25.05	45.05	5.19429		25.05	44.55	5.24327
25.05	45.05	6.55125		25.05	44.55	6.46158		25.05	45.05	6.05223		25.05	45.55	5.18367		25.05	45.55	5.34943		25.05	45.05	5.41202
25.05	45.55	6.70112		25.05	45.05	6.95653		25.05	45.55	6.10995		25.05	46.05	4.75297		25.05	46.05	5.12168		25.05	45.55	5.32663
25.05	46.05	6.58498		25.05	45.55	6.86426		25.05	46.05	5.75134		25.05	46.55	4.74474		25.05	46.55	5.3171		25.05	46.05	5.38212
25.05	46.55	6.73515		25.05	46.05	6.73338		25.05	46.55	5.81167		25.05	47.05	5.24531		25.05	47.05	5.50868		25.05	46.55	5.53781
25.05	47.05	6.9076		25.05	46.55	6.87849		25.05	47.05	5.93819		25.05	47.55	4.98169		25.05	47.55	5.40994		25.05	47.05	5.70412
25.05	47.55	6.79705		25.05	47.05	7.50738		25.05	47.55	5.63513		25.05	48.05	4.82355		25.05	48.05	5.43619		25.05	47.55	5.48508
25.05	48.05	6.72012		25.05	47.55	7.56924		25.05	48.05	5.55774		25.05	48.55	5.26125		25.05	48.55	5.59716		25.05	48.05	5.24054
25.05	48.55	7.03825		25.05	48.05	7.29069		25.05	48.55	5.95588		25.05	49.05	5.76603		25.05	49.05	6.17776		25.05	48.55	5.8028
25.05	49.05	7.55885		25.05	48.55	7.60739		25.05	49.05	6.47739		25.05	49.55	5.77424		25.05	49.55	6.12307		25.05	49.05	6.46663
25.05	49.55	7.23608		25.05	49.05	7.96276		25.05	49.55	6.54306		25.05	50.05	6.20416		25.05	50.05	6.31367		25.05	49.55	6.38959
25.05	50.05	7.53883		25.05	49.55	7.73049		25.05	50.05	7.08983		25.05	50.55	6.38126		25.05	50.55	6.85569		25.05	50.05	6.53975
25.05	50.55	8.03694		25.05	50.05	8.0555		25.05	50.55	7.2782		25.05	51.05	6.64348		25.05	51.05	7.36207		25.05	50.55	7.07238
25.05	51.05	8.55586		25.05	50.55	8.53944		25.05	51.05	7.52492		25.05	51.55	6.6188		25.05	51.55	7.60443		25.05	51.05	7.27928
25.05	51.55	8.74501		25.05	51.05	8.85396		25.05	51.55	7.45442		25.05	52.05	5.84399		25.05	52.05	7.18908		25.05	51.55	7.05586
25.05	52.05	8.51473		25.05	51.55	8.75284		25.05	52.05	6.73043		27.55	37.55	4.84431		27.55	37.55	5.79793		25.05	52.05	5.9132
27.55	37.55	9.63812		25.05	52.05	7.88727		27.55	37.55	6.733		27.55	38.05	5.4524		27.55	38.05	6.35829		27.55	37.55	5.87404
27.55	38.05	9.83734		27.55	37.55	8.54881		27.55	38.05	7.26723		27.55	38.55	5.41143		27.55	38.55	6.3532		27.55	38.05	6.35048
27.55	38.55	9.34583		27.55	38.05	9.0982		27.55	38.55	6.97108		27.55	39.05	5.61186		27.55	39.05	6.1852		27.55	38.55	5.98464
27.55	39.05	8.87562		27.55	38.55	8.6116		27.55	39.05	6.98226		27.55	39.55	5.52387		27.55	39.55	5.9474		27.55	39.05	5.72153
27.55	39.55	8.13464		27.55	39.05	8.80938		27.55	39.55	7.20561		27.55	40.05	5.21062		27.55	40.05	5.401		27.55	39.55	5.4133
27.55	40.05	7.76196		27.55	39.55	8.91169		27.55	40.05	6.95146		27.55	40.55	4.74814		27.55	40.55	4.84298		27.55	40.05	5.02041
27.55	40.55	7.62942		27.55	40.05	8.54038		27.55	40.55	6.3661		27.55	41.05	4.47386		27.55	41.05	4.69204		27.55	40.55	4.71991
27.55	41.05	8.02372		27.55	40.55	8.1029		27.55	41.05	5.94094		27.55	41.55	4.71027		27.55	41.55	5.20708		27.55	41.05	4.75434
27.55	41.55	6.85804		27.55	41.05	7.96091		27.55	41.55	5.66248		27.55	42.05	4.33098		27.55	42.05	5.04139		27.55	41.55	5.37253
27.55	42.05	6.25516		27.55	41.55	7.05701		27.55	42.05	5.5482		27.55	42.55	4.13834		27.55	42.55	4.74452		27.55	42.05	4.78866
27.55	42.55	6.0033		27.55	42.05	6.51639		27.55	42.55	5.12886		27.55	43.05	4.15683		27.55	43.05	4.76722		27.55	42.55	4.56154
27.55	43.05	5.95491		27.55	42.55	6.15164		27.55	43.05	5.00396		27.55	43.55	4.49497		27.55	43.55	4.79651		27.55	43.05	4.77284
27.55	43.55	6.23033		27.55	43.05	6.22116		27.55	43.55	5.26741		27.55	44.05	4.4347		27.55	44.05	4.69544		27.55	43.55	4.8928
27.55	44.05	6.0356		27.55	43.55	6.44324		27.55	44.05	5.23999		27.55	44.55	4.4098		27.55	44.55	4.56106		27.55	44.05	5.17519
27.55	44.55	5.92797		27.55	44.05	6.32156		27.55	44.55	5.41504		27.55	45.05	4.90572		27.55	45.05	5.10732		27.55	44.55	5.02296
27.55	45.05	6.49392		27.55	44.55	6.40473		27.55	45.05	6.13891		27.55	45.55	5.38116		27.55	45.55	5.36941		27.55	45.05	5.26528
27.55	45.55	6.80888		27.55	45.05	6.89665		27.55	45.55	6.03189		27.55	46.05	4.9354		27.55	46.05	5.26813		27.55	45.55	5.4081
27.55	46.05	6.55539		27.55	45.55	6.84554		27.55	46.05	5.85288		27.55	46.55	4.97171		27.55	46.55	5.56646		27.55	46.05	5.28397
27.55	46.55	6.63791		27.55	46.05	6.70415		27.55	46.55	5.86634		27.55	47.05	5.22881		27.55	47.05	5.54116		27.55	46.55	5.58233
27.55	47.05	6.78689		27.55	46.55	6.88045		27.55	47.05	5.91202		27.55	47.55	5.01234		27.55	47.55	5.33398		27.55	47.05	5.5173
27.55	47.55	6.88066		27.55	47.05	7.53793		27.55	47.55	5.66397		27.55	48.05	4.94316		27.55	48.05	5.33085		27.55	47.55	5.43824
27.55	48.05	6.71557		27.55	47.55	7.52446		27.55	48.05	5.62748		27.55	48.55	5.53802		27.55	48.55	5.84624		27.55	48.05	5.31512
27.55	48.55	6.94587		27.55	48.05	7.06628		27.55	48.55	5.85611		27.55	49.05	6.05105		27.55	49.05	6.50533		27.55	48.55	5.91638
27.55	49.05	7.42564		27.55	48.55	7.29759		27.55	49.05	6.33859		27.55	49.55	5.89273		27.55	49.55	6.10978		27.55	49.05	6.80372
27.55	49.55	7.09002		27.55	49.05	8.01447		27.55	49.55	6.58002		27.55	50.05	6.18968		27.55	50.05	6.3476		27.55	49.55	6.41957
27.55	50.05	7.28244		27.55	49.55	7.70117		27.55	50.05	7.06474		27.55	50.55	6.33017		27.55	50.55	6.87448		27.55	50.05	6.43531
27.55	50.55	7.91444		27.55	50.05	7.93593		27.55	50.55	7.07329		27.55	51.05	6.46685		27.55	51.05	7.19365		27.55	50.55	7.06161
27.55	51.05	8.54085		27.55	50.55	8.34574		27.55	51.05	7.28303		27.55	51.55	6.55163		27.55	51.55	7.35581		27.55	51.05	7.1341
27.55	51.55	8.96437		27.55	51.05	8.6053		27.55	51.55	7.36299		27.55	52.05	5.66934		27.55	52.05	6.68214		27.55	51.55	6.92175
27.55	52.05	9.09621		27.55	51.55	8.65265		27.55	52.05	6.73818		30.05	37.55	4.55091		30.05	37.55	5.71666		27.55	52.05	5.88687
30.05	37.55	8.69472		27.55	52.05	8.0577		30.05	37.55	6.55234		30.05	38.05	5.23768		30.05	38.05	6.28955		30.05	37.55	5.60536
30.05	38.05	8.8268		30.05	37.55	8.55451		30.05	38.05	7.05073		30.05	38.55	5.06675		30.05	38.55	5.74318		30.05	38.05	6.0168
30.05	38.55	8.10559		30.05	38.05	8.93711		30.05	38.55	6.99577		30.05	39.05	5.23231		30.05	39.05	5.60493		30.05	38.55	5.58238
30.05	39.05	7.75219		30.05	38.55	8.61661		30.05	39.05	7.00353		30.05	39.55	5.48717		30.05	39.55	5.73865		30.05	39.05	5.33892
30.05	39.55	8.14563		30.05	39.05	8.83619		30.05	39.55	7.31948		30.05	40.05	5.05901		30.05	40.05	5.23712		30.05	39.55	5.26542
30.05	40.05	8.09869		30.05	39.55	9.15545		30.05	40.05	7.31678		30.05	40.55	4.785		30.05	40.55	5.04367		30.05	40.05	4.93909
30.05	40.55	7.39019		30.05	40.05	9.19211		30.05	40.55	6.83539		30.05	41.05	4.3306		30.05	41.05	4.69158		30.05	40.55	5.08261
30.05	41.05	7.71638		30.05	40.55	8.36622		30.05	41.05	5.88525		30.05	41.55	4.36392		30.05	41.55	4.96902		30.05	41.05	4.86526
30.05	41.55	6.59137		30.05	41.05	7.83595		30.05	41.55	5.43668		30.05	42.05	4.27649		30.05	42.05	4.92258		30.05	41.55	5.11799
30.05	42.05	6.01495		30.05	41.55	6.95725		30.05	42.05	5.332		30.05	42.55	4.24312		30.05	42.55	4.67979		30.05	42.05	4.90116
30.05	42.55	5.87491		30.05	42.05	6.43258		30.05	42.55	5.08844		30.05	43.05	4.34747		30.05	43.05	4.88934		30.05	42.55	4.53567
30.05	43.05	6.12274		30.05	42.55	6.1872		30.05	43.05	5.10604		30.05	43.55	4.60859		30.05	43.55	5.09968		30.05	43.05	4.8088
30.05	43.55	6.33871		30.05	43.05	6.41481		30.05	43.55	5.40085		30.05	44.05	4.40558		30.05	44.05	4.82443		30.05	43.55	5.3493
30.05	44.05	6.13774		30.05	43.55	6.50722		30.05	44.05	5.37219		30.05	44.55	4.3538		30.05	44.55	4.57121		30.05	44.05	5.61015
30.05	44.55	6.0163		30.05	44.05	6.25341		30.05	44.55	5.45665		30.05	45.05	4.96015		30.05	45.05	5.16923		30.05	44.55	5.18119
30.05	45.05	6.48908		30.05	44.55	6.34124		30.05	45.05	6.09962		30.05	45.55	4.96826		30.05	45.55	5.21698		30.05	45.05	5.37655
30.05	45.55	6.49589		30.05	45.05	6.79224		30.05	45.55	5.79919		30.05	46.05	4.93453		30.05	46.05	5.30485		30.05	45.55	5.3305
30.05	46.05	6.71289		30.05	45.55	6.70276		30.05	46.05	5.73564		30.05	46.55	5.21178		30.05	46.55	5.77138		30.05	46.05	5.26759
30.05	46.55	6.98861		30.05	46.05	6.87347		30.05	46.55	6.0083		30.05	47.05	5.29903		30.05	47.05	5.63503		30.05	46.55	5.79143
30.05	47.05	7.01632		30.05	46.55	7.23491		30.05	47.05	6.14938		30.05	47.55	5.10739		30.05	47.55	5.37478		30.05	47.05	5.86539
30.05	47.55	6.87962		30.05	47.05	7.67494		30.05	47.55	5.83672		30.05	48.05	4.96386		30.05	48.05	5.31677		30.05	47.55	5.6156
30.05	48.05	6.7493		30.05	47.55	7.47483		30.05	48.05	5.87453		30.05	48.55	5.49812		30.05	48.55	5.92449		30.05	48.05	5.59594
30.05	48.55	7.04583		30.05	48.05	7.32506		30.05	48.55	5.97127		30.05	49.05	6.13582		30.05	49.05	6.54853		30.05	48.55	6.07766
30.05	49.05	7.52289		30.05	48.55	7.67757		30.05	49.05	6.45622		30.05	49.55	5.9035		30.05	49.55	6.40095		30.05	49.05	6.82786
30.05	49.55	7.3341		30.05	49.05	8.1556		30.05	49.55	6.47215		30.05	50.05	6.34368		30.05	50.05	6.60331		30.05	49.55	6.78592
30.05	50.05	7.47137		30.05	49.55	7.9526		30.05	50.05	7.03266		30.05	50.55	6.74355		30.05	50.55	6.94375		30.05	50.05	6.75727
30.05	50.55	8.10003		30.05	50.05	8.1624		30.05	50.55	7.32467		30.05	51.05	6.84216		30.05	51.05	7.10274		30.05	50.55	7.15356
30.05	51.05	8.70318		30.05	50.55	8.68603		30.05	51.05	7.57119		30.05	51.55	6.93677		30.05	51.55	7.1179		30.05	51.05	7.23286
30.05	51.55	9.18736		30.05	51.05	8.97125		30.05	51.55	7.84307		30.05	52.05	6.27448		30.05	52.05	6.26463		30.05	51.55	7.08673
30.05	52.05	9.21661		30.05	51.55	9.1878		30.05	52.05	7.59632		32.55	37.55	4.46081		32.55	37.55	5.45678		30.05	52.05	6.23754
32.55	37.55	7.46708		30.05	52.05	9.167		32.55	37.55	5.92973		32.55	38.05	4.99263		32.55	38.05	6.01166		32.55	37.55	5.26694
32.55	38.05	7.99485		32.55	37.55	8.06025		32.55	38.05	6.46379		32.55	38.55	4.57955		32.55	38.55	5.34632		32.55	38.05	5.66465
32.55	38.55	7.5115		32.55	38.05	8.50998		32.55	38.55	6.18686		32.55	39.05	4.52886		32.55	39.05	5.0938		32.55	38.55	5.01511
32.55	39.05	7.16357		32.55	38.55	7.87548		32.55	39.05	6.2326		32.55	39.55	5.60383		32.55	39.55	5.61614		32.55	39.05	4.81421
32.55	39.55	8.07826		32.55	39.05	7.96827		32.55	39.55	7.38614		32.55	40.05	4.44438		32.55	40.05	5.07672		32.55	39.55	5.18041
32.55	40.05	7.12203		32.55	39.55	9.22481		32.55	40.05	6.24796		32.55	40.55	4.24448		32.55	40.55	4.90748		32.55	40.05	4.99412
32.55	40.55	6.36824		32.55	40.05	8.17792		32.55	40.55	5.65706		32.55	41.05	4.10988		32.55	41.05	4.58818		32.55	40.55	4.90622
32.55	41.05	6.81197		32.55	40.55	7.38955		32.55	41.05	5.65521		32.55	41.55	4.01741		32.55	41.55	4.55609		32.55	41.05	4.70603
32.55	41.55	6.32622		32.55	41.05	7.40732		32.55	41.55	5.20135		32.55	42.05	4.08536		32.55	42.05	4.59964		32.55	41.55	4.43595
32.55	42.05	5.67565		32.55	41.55	6.86071		32.55	42.05	4.92742		32.55	42.55	4.15178		32.55	42.55	4.58664		32.55	42.05	4.44882
32.55	42.55	5.79035		32.55	42.05	6.13737		32.55	42.55	4.87428		32.55	43.05	4.15853		32.55	43.05	4.68562		32.55	42.55	4.42352
32.55	43.05	5.90725		32.55	42.55	6.26491		32.55	43.05	4.86746		32.55	43.55	4.54629		32.55	43.55	5.14458		32.55	43.05	4.6608
32.55	43.55	6.12779		32.55	43.05	6.34152		32.55	43.55	5.32686		32.55	44.05	4.23669		32.55	44.05	4.88684		32.55	43.55	5.62058
32.55	44.05	6.11132		32.55	43.55	6.33954		32.55	44.05	5.44476		32.55	44.55	4.25785		32.55	44.55	4.69607		32.55	44.05	5.80399
32.55	44.55	6.15649		32.55	44.05	6.11079		32.55	44.55	5.45355		32.55	45.05	4.88384		32.55	45.05	5.2412		32.55	44.55	5.34418
32.55	45.05	6.48866		32.55	44.55	6.23666		32.55	45.05	5.96619		32.55	45.55	4.54302		32.55	45.55	4.97756		32.55	45.05	5.42046
32.55	45.55	6.17596		32.55	45.05	6.63367		32.55	45.55	5.58624		32.55	46.05	4.8094		32.55	46.05	5.00152		32.55	45.55	5.09081
32.55	46.05	6.706		32.55	45.55	6.42467		32.55	46.05	5.62633		32.55	46.55	5.09157		32.55	46.55	5.60993		32.55	46.05	5.19812
32.55	46.55	7.20533		32.55	46.05	6.94537		32.55	46.55	5.94107		32.55	47.05	5.1761		32.55	47.05	5.38865		32.55	46.55	5.73792
32.55	47.05	6.88021		32.55	46.55	7.42928		32.55	47.05	6.13426		32.55	47.55	4.94527		32.55	47.55	5.26356		32.55	47.05	5.84002
32.55	47.55	6.54183		32.55	47.05	7.53685		32.55	47.55	5.65363		32.55	48.05	4.6966		32.55	48.05	5.19762		32.55	47.55	5.53638
32.55	48.05	6.63762		32.55	47.55	7.23382		32.55	48.05	5.76749		32.55	48.55	5.30295		32.55	48.55	5.70748		32.55	48.05	5.45532
32.55	48.55	6.99091		32.55	48.05	7.28468		32.55	48.55	5.98466		32.55	49.05	6.03608		32.55	49.05	6.36206		32.55	48.55	5.98119
32.55	49.05	7.45259		32.55	48.55	7.68064		32.55	49.05	6.31509		32.55	49.55	5.88206		32.55	49.55	6.44126		32.55	49.05	6.65708
32.55	49.55	7.41312		32.55	49.05	7.99793		32.55	49.55	6.22574		32.55	50.05	6.23334		32.55	50.05	6.60043		32.55	49.55	6.63966
32.55	50.05	7.48742		32.55	49.55	8.00762		32.55	50.05	6.69242		32.55	50.55	6.80484		32.55	50.55	6.87881		32.55	50.05	6.70237
32.55	50.55	8.17247		32.55	50.05	8.30732		32.55	50.55	7.37473		32.55	51.05	6.96529		32.55	51.05	6.80919		32.55	50.55	7.11531
32.55	51.05	8.77191		32.55	50.55	8.79866		32.55	51.05	7.73713		32.55	51.55	6.97779		32.55	51.55	6.84077		32.55	51.05	7.13882
32.55	51.55	8.84524		32.55	51.05	9.15857		32.55	51.55	7.85452		32.55	52.05	6.52867		32.55	52.05	6.1406		32.55	51.55	7.03526
32.55	52.05	7.64789		32.55	51.55	9.21609		32.55	52.05	7.4949		35.05	37.55	4.51619		35.05	37.55	5.299		32.55	52.05	6.23708
35.05	37.55	6.78487		32.55	52.05	8.5805		35.05	37.55	5.82235		35.05	38.05	5.03767		35.05	38.05	5.9036		35.05	37.55	5.12197
35.05	38.05	7.66789		35.05	37.55	7.68023		35.05	38.05	6.42356		35.05	38.55	4.43627		35.05	38.55	5.34117		35.05	38.05	5.59148
35.05	38.55	7.13697		35.05	38.05	8.24209		35.05	38.55	6.0318		35.05	39.05	4.37086		35.05	39.05	5.08674		35.05	38.55	5.03498
35.05	39.05	6.81074		35.05	38.55	7.64671		35.05	39.05	6.16871		35.05	39.55	4.94239		35.05	39.55	5.51673		35.05	39.05	4.90392
35.05	39.55	7.352		35.05	39.05	7.69595		35.05	39.55	6.61109		35.05	40.05	4.12384		35.05	40.05	5.18651		35.05	39.55	5.21083
35.05	40.05	6.62727		35.05	39.55	8.23179		35.05	40.05	5.2563		35.05	40.55	3.98889		35.05	40.55	4.81974		35.05	40.05	4.85456
35.05	40.55	5.98696		35.05	40.05	7.0061		35.05	40.55	4.75474		35.05	41.05	3.98247		35.05	41.05	4.5871		35.05	40.55	4.57983
35.05	41.05	6.28399		35.05	40.55	6.60541		35.05	41.05	5.13452		35.05	41.55	4.20048		35.05	41.55	4.64192		35.05	41.05	4.56904
35.05	41.55	6.3998		35.05	41.05	7.02243		35.05	41.55	5.18699		35.05	42.05	3.82097		35.05	42.05	4.19259		35.05	41.55	4.56791
35.05	42.05	5.71964		35.05	41.55	6.7539		35.05	42.05	4.59327		35.05	42.55	3.87032		35.05	42.55	4.3247		35.05	42.05	4.15274
35.05	42.55	5.84131		35.05	42.05	6.04096		35.05	42.55	4.67603		35.05	43.05	4.08725		35.05	43.05	4.6939		35.05	42.55	4.18463
35.05	43.05	5.77301		35.05	42.55	6.2232		35.05	43.05	4.86813		35.05	43.55	4.61644		35.05	43.55	5.1085		35.05	43.05	4.6274
35.05	43.55	6.18464		35.05	43.05	6.22743		35.05	43.55	5.62766		35.05	44.05	4.57088		35.05	44.05	4.97664		35.05	43.55	5.42536
35.05	44.05	6.11995		35.05	43.55	6.55344		35.05	44.05	5.58635		35.05	44.55	4.5383		35.05	44.55	4.82685		35.05	44.05	5.45849
35.05	44.55	6.1457		35.05	44.05	6.3249		35.05	44.55	5.56254		35.05	45.05	4.85173		35.05	45.05	5.28373		35.05	44.55	5.20769
35.05	45.05	6.4955		35.05	44.55	6.48398		35.05	45.05	5.8897		35.05	45.55	4.61345		35.05	45.55	5.15532		35.05	45.05	5.54541
35.05	45.55	6.36409		35.05	45.05	6.81944		35.05	45.55	5.3803		35.05	46.05	4.80102		35.05	46.05	5.11512		35.05	45.55	5.21206
35.05	46.05	6.52099		35.05	45.55	6.76687		35.05	46.05	5.53566		35.05	46.55	4.81092		35.05	46.55	5.17948		35.05	46.05	5.21924
35.05	46.55	6.98433		35.05	46.05	7.00433		35.05	46.55	5.64583		35.05	47.05	5.15083		35.05	47.05	5.33845		35.05	46.55	5.43428
35.05	47.05	6.9821		35.05	46.55	7.19882		35.05	47.05	6.05007		35.05	47.55	4.9227		35.05	47.55	5.31197		35.05	47.05	5.83373
35.05	47.55	6.65537		35.05	47.05	7.52701		35.05	47.55	5.71849		35.05	48.05	4.73169		35.05	48.05	5.24653		35.05	47.55	5.64808
35.05	48.05	6.70077		35.05	47.55	7.3113		35.05	48.05	5.78615		35.05	48.55	5.43278		35.05	48.55	5.66727		35.05	48.05	5.47174
35.05	48.55	6.97103		35.05	48.05	7.3616		35.05	48.55	5.95908		35.05	49.05	6.06328		35.05	49.05	6.40107		35.05	48.55	5.96893
35.05	49.05	7.5043		35.05	48.55	7.58801		35.05	49.05	6.35447		35.05	49.55	5.9564		35.05	49.55	6.40438		35.05	49.05	6.6647
35.05	49.55	7.42647		35.05	49.05	7.9943		35.05	49.55	6.34473		35.05	50.05	6.18455		35.05	50.05	6.49293		35.05	49.55	6.46786
35.05	50.05	7.43131		35.05	49.55	8.03957		35.05	50.05	6.64417		35.05	50.55	6.81786		35.05	50.55	6.88994		35.05	50.05	6.62555
35.05	50.55	8.24546		35.05	50.05	8.35804		35.05	50.55	7.39173		35.05	51.05	6.9893		35.05	51.05	6.8505		35.05	50.55	7.1963
35.05	51.05	8.80504		35.05	50.55	8.84977		35.05	51.05	7.73056		35.05	51.55	6.98272		35.05	51.55	6.96631		35.05	51.05	7.06637
35.05	51.55	8.62362		35.05	51.05	9.07806		35.05	51.55	7.71601		35.05	52.05	6.40446		35.05	52.05	6.2946		35.05	51.55	6.97126
35.05	52.05	7.46076		35.05	51.55	9.05703		35.05	52.05	6.98652		37.55	37.55	4.29785		37.55	37.55	5.07632		35.05	52.05	6.11564
37.55	37.55	6.86049		35.05	52.05	8.34079		37.55	37.55	5.95517		37.55	38.05	4.91647		37.55	38.05	5.78941		37.55	37.55	4.79932
37.55	38.05	7.62316		37.55	37.55	7.55212		37.55	38.05	6.49119		37.55	38.55	4.13065		37.55	38.55	5.25538		37.55	38.05	5.35647
37.55	38.55	6.92235		37.55	38.05	7.9991		37.55	38.55	5.88955		37.55	39.05	4.00055		37.55	39.05	5.06468		37.55	38.55	5.04328
37.55	39.05	6.41728		37.55	38.55	7.39339		37.55	39.05	5.85869		37.55	39.55	4.30158		37.55	39.55	5.27761		37.55	39.05	4.97117
37.55	39.55	6.55703		37.55	39.05	7.28174		37.55	39.55	5.75485		37.55	40.05	3.97502		37.55	40.05	4.48556		37.55	39.55	4.99422
37.55	40.05	6.00807		37.55	39.55	7.2547		37.55	40.05	5.18534		37.55	40.55	3.78173		37.55	40.55	4.22574		37.55	40.05	4.30098
37.55	40.55	5.51423		37.55	40.05	6.58546		37.55	40.55	4.71552		37.55	41.05	3.5706		37.55	41.05	4.29549		37.55	40.55	4.20651
37.55	41.05	6.00175		37.55	40.55	6.44793		37.55	41.05	4.64897		37.55	41.55	4.13719		37.55	41.55	4.55945		37.55	41.05	4.30429
37.55	41.55	6.52341		37.55	41.05	6.73573		37.55	41.55	5.10949		37.55	42.05	3.6279		37.55	42.05	3.93649		37.55	41.55	4.61109
37.55	42.05	5.5447		37.55	41.55	6.57758		37.55	42.05	4.31015		37.55	42.55	3.67657		37.55	42.55	4.12311		37.55	42.05	4.0605
37.55	42.55	5.46934		37.55	42.05	5.89591		37.55	42.55	4.4067		37.55	43.05	4.06191		37.55	43.05	4.73431		37.55	42.55	4.04315
37.55	43.05	5.58088		37.55	42.55	5.84607		37.55	43.05	4.87802		37.55	43.55	4.37983		37.55	43.55	4.90153		37.55	43.05	4.61026
37.55	43.55	5.98777		37.55	43.05	6.07734		37.55	43.55	5.63016		37.55	44.05	4.36959		37.55	44.05	4.65623		37.55	43.55	5.11977
37.55	44.05	5.94653		37.55	43.55	6.46858		37.55	44.05	5.51819		37.55	44.55	4.72105		37.55	44.55	4.85961		37.55	44.05	4.83922
37.55	44.55	6.05895		37.55	44.05	6.25887		37.55	44.55	5.49414		37.55	45.05	4.70943		37.55	45.05	5.19052		37.55	44.55	4.76572
37.55	45.05	6.24577		37.55	44.55	6.54503		37.55	45.05	5.42757		37.55	45.55	4.49948		37.55	45.55	4.96612		37.55	45.05	5.3132
37.55	45.55	6.28543		37.55	45.05	6.66466		37.55	45.55	5.07216		37.55	46.05	4.40433		37.55	46.05	4.82165		37.55	45.55	5.03245
37.55	46.05	6.00105		37.55	45.55	6.75359		37.55	46.05	4.97794		37.55	46.55	4.46119		37.55	46.55	4.82948		37.55	46.05	4.78362
37.55	46.55	6.32725		37.55	46.05	6.38898		37.55	46.55	5.15156		37.55	47.05	4.96785		37.55	47.05	5.35071		37.55	46.55	5.0136
37.55	47.05	6.93988		37.55	46.55	6.76719		37.55	47.05	5.91709		37.55	47.55	4.67379		37.55	47.55	5.16539		37.55	47.05	5.73357
37.55	47.55	6.66552		37.55	47.05	7.45498		37.55	47.55	5.68397		37.55	48.05	4.81524		37.55	48.05	5.24082		37.55	47.55	5.54265
37.55	48.05	6.57251		37.55	47.55	7.27876		37.55	48.05	5.63181		37.55	48.55	5.28256		37.55	48.55	5.66567		37.55	48.05	5.54728
37.55	48.55	6.76186		37.55	48.05	7.25063		37.55	48.55	5.76186		37.55	49.05	5.8548		37.55	49.05	6.21346		37.55	48.55	5.9811
37.55	49.05	7.25525		37.55	48.55	7.51866		37.55	49.05	6.20316		37.55	49.55	5.82807		37.55	49.55	6.1021		37.55	49.05	6.45068
37.55	49.55	7.22013		37.55	49.05	7.99351		37.55	49.55	6.29732		37.55	50.05	6.06545		37.55	50.05	6.29261		37.55	49.55	6.25304
37.55	50.05	7.32042		37.55	49.55	7.96921		37.55	50.05	6.59494		37.55	50.55	6.63858		37.55	50.55	6.70802		37.55	50.05	6.48815
37.55	50.55	8.00726		37.55	50.05	8.22848		37.55	50.55	7.27477		37.55	51.05	6.71678		37.55	51.05	6.70645		37.55	50.55	7.00157
37.55	51.05	8.48725		37.55	50.55	8.77456		37.55	51.05	7.46649		37.55	51.55	6.7007		37.55	51.55	6.81585		37.55	51.05	6.81863
37.55	51.55	8.44383		37.55	51.05	8.85863		37.55	51.55	7.49756		37.55	52.05	6.10527		37.55	52.05	6.23789		37.55	51.55	6.75722
37.55	52.05	7.30712		37.55	51.55	8.76766		37.55	52.05	6.92088		40.05	37.55	3.99472		40.05	37.55	5.06779		37.55	52.05	6.18455
40.05	37.55	7.0259		37.55	52.05	8.08421		40.05	37.55	6.02827		40.05	38.05	4.67148		40.05	38.05	5.81943		40.05	37.55	4.73024
40.05	38.05	7.52452		40.05	37.55	7.46193		40.05	38.05	6.51478		40.05	38.55	4.27295		40.05	38.55	5.48303		40.05	38.05	5.55304
40.05	38.55	7.05446		40.05	38.05	7.89691		40.05	38.55	6.02993		40.05	39.05	4.15273		40.05	39.05	5.38444		40.05	38.55	5.35731
40.05	39.05	6.42582		40.05	38.55	7.42613		40.05	39.05	5.90728		40.05	39.55	4.35787		40.05	39.55	5.2874		40.05	39.05	5.33661
40.05	39.55	6.37754		40.05	39.05	7.23162		40.05	39.55	5.64208		40.05	40.05	3.86734		40.05	40.05	4.41729		40.05	39.55	5.17381
40.05	40.05	5.76233		40.05	39.55	6.98927		40.05	40.05	4.92415		40.05	40.55	3.71933		40.05	40.55	4.23112		40.05	40.05	4.35001
40.05	40.55	5.73065		40.05	40.05	6.61154		40.05	40.55	4.66558		40.05	41.05	3.55051		40.05	41.05	4.28873		40.05	40.55	4.16063
40.05	41.05	6.15199		40.05	40.55	6.62175		40.05	41.05	4.50708		40.05	41.55	4.15588		40.05	41.55	4.6788		40.05	41.05	4.2627
40.05	41.55	6.16234		40.05	41.05	6.41836		40.05	41.55	4.81573		40.05	42.05	4.1197		40.05	42.05	4.65082		40.05	41.55	4.73029
40.05	42.05	5.36734		40.05	41.55	6.33377		40.05	42.05	4.68072		40.05	42.55	4.0669		40.05	42.55	4.52221		40.05	42.05	4.70248
40.05	42.55	5.28666		40.05	42.05	6.02418		40.05	42.55	4.68147		40.05	43.05	4.23227		40.05	43.05	4.8141		40.05	42.55	4.49536
40.05	43.05	5.52575		40.05	42.55	5.88865		40.05	43.05	4.98143		40.05	43.55	4.40976		40.05	43.55	5.19129		40.05	43.05	4.6916
40.05	43.55	5.99268		40.05	43.05	6.03513		40.05	43.55	5.53757		40.05	44.05	4.00473		40.05	44.05	4.55568		40.05	43.55	5.02369
40.05	44.05	5.71		40.05	43.55	6.377		40.05	44.05	5.12104		40.05	44.55	4.78621		40.05	44.55	4.95651		40.05	44.05	4.72116
40.05	44.55	6.05388		40.05	44.05	6.06919		40.05	44.55	5.28305		40.05	45.05	4.8458		40.05	45.05	5.31335		40.05	44.55	4.88379
40.05	45.05	6.25741		40.05	44.55	6.63563		40.05	45.05	5.43425		40.05	45.55	4.45714		40.05	45.55	4.79115		40.05	45.05	5.34823
40.05	45.55	6.04464		40.05	45.05	6.8454		40.05	45.55	5.13651		40.05	46.05	4.2484		40.05	46.05	4.5394		40.05	45.55	4.9844
40.05	46.05	5.8711		40.05	45.55	6.72294		40.05	46.05	4.96763		40.05	46.55	4.55961		40.05	46.55	4.92637		40.05	46.05	4.73964
40.05	46.55	6.30707		40.05	46.05	6.43683		40.05	46.55	5.32352		40.05	47.05	4.96464		40.05	47.05	5.36149		40.05	46.55	5.15126
40.05	47.05	6.81588		40.05	46.55	6.94131		40.05	47.05	5.84867		40.05	47.55	4.81603		40.05	47.55	5.22644		40.05	47.05	5.79519
40.05	47.55	6.58459		40.05	47.05	7.52964		40.05	47.55	5.71023		40.05	48.05	4.93522		40.05	48.05	5.33592		40.05	47.55	5.68778
40.05	48.05	6.58591		40.05	47.55	7.36568		40.05	48.05	5.70537		40.05	48.55	5.26618		40.05	48.55	5.64729		40.05	48.05	5.73222
40.05	48.55	6.75223		40.05	48.05	7.40888		40.05	48.55	5.97552		40.05	49.05	5.87304		40.05	49.05	6.16625		40.05	48.55	5.96004
40.05	49.05	7.39779		40.05	48.55	7.7377		40.05	49.05	6.45807		40.05	49.55	5.88936		40.05	49.55	6.0373		40.05	49.05	6.37572
40.05	49.55	7.36063		40.05	49.05	8.51371		40.05	49.55	6.4143		40.05	50.05	6.15218		40.05	50.05	6.36251		40.05	49.55	6.2571
40.05	50.05	7.4943		40.05	49.55	8.17496		40.05	50.05	6.61981		40.05	50.55	6.63122		40.05	50.55	6.76413		40.05	50.05	6.59964
40.05	50.55	7.96687		40.05	50.05	8.31797		40.05	50.55	7.14101		40.05	51.05	6.55734		40.05	51.05	6.71737		40.05	50.55	6.9638
40.05	51.05	8.39811		40.05	50.55	8.78825		40.05	51.05	7.24403		40.05	51.55	6.59526		40.05	51.55	6.75351		40.05	51.05	6.89179
40.05	51.55	8.50168		40.05	51.05	8.78531		40.05	51.55	7.35049		40.05	52.05	6.05627		40.05	52.05	6.31336		40.05	51.55	6.8988
40.05	52.05	7.76046		40.05	51.55	8.63808		40.05	52.05	6.79626		42.55	37.55	3.82247		42.55	37.55	5.15558		40.05	52.05	6.19159
42.55	37.55	6.61423		40.05	52.05	8.02961		42.55	37.55	5.88027		42.55	38.05	4.44826		42.55	38.05	5.76573		42.55	37.55	4.97142
42.55	38.05	7.30687		42.55	37.55	7.16996		42.55	38.05	6.39765		42.55	38.55	4.29077		42.55	38.55	5.62123		42.55	38.05	5.69358
42.55	38.55	7.28471		42.55	38.05	7.67894		42.55	38.55	6.14228		42.55	39.05	4.23143		42.55	39.05	5.64006		42.55	38.55	5.53564
42.55	39.05	6.87274		42.55	38.55	7.38836		42.55	39.05	6.03236		42.55	39.55	4.22271		42.55	39.55	5.38571		42.55	39.05	5.54325
42.55	39.55	6.31939		42.55	39.05	7.27303		42.55	39.55	5.38746		42.55	40.05	3.43642		42.55	40.05	4.33923		42.55	39.55	5.23376
42.55	40.05	5.06261		42.55	39.55	6.89256		42.55	40.05	4.42828		42.55	40.55	3.48943		42.55	40.55	4.2366		42.55	40.05	4.28327
42.55	40.55	4.93243		42.55	40.05	5.91836		42.55	40.55	4.25131		42.55	41.05	3.41042		42.55	41.05	4.02261		42.55	40.55	4.05839
42.55	41.05	4.98853		42.55	40.55	5.6927		42.55	41.05	4.28743		42.55	41.55	3.85767		42.55	41.55	4.86015		42.55	41.05	4.01728
42.55	41.55	5.21409		42.55	41.05	5.45789		42.55	41.55	4.4825		42.55	42.05	4.2669		42.55	42.05	4.6183		42.55	41.55	4.79467
42.55	42.05	4.94301		42.55	41.55	5.97858		42.55	42.05	4.70942		42.55	42.55	3.9269		42.55	42.55	4.20594		42.55	42.05	4.42216
42.55	42.55	4.94639		42.55	42.05	5.85122		42.55	42.55	4.45523		42.55	43.05	3.85989		42.55	43.05	4.52079		42.55	42.55	4.24063
42.55	43.05	5.1781		42.55	42.55	5.61427		42.55	43.05	4.77942		42.55	43.55	4.251		42.55	43.55	5.0971		42.55	43.05	4.46167
42.55	43.55	5.82921		42.55	43.05	5.76726		42.55	43.55	5.34436		42.55	44.05	3.76996		42.55	44.05	4.45856		42.55	43.55	4.8345
42.55	44.05	5.2856		42.55	43.55	6.25899		42.55	44.05	4.65932		42.55	44.55	4.33288		42.55	44.55	4.76086		42.55	44.05	4.47999
42.55	44.55	5.74564		42.55	44.05	5.92127		42.55	44.55	4.82786		42.55	45.05	4.70428		42.55	45.05	5.21415		42.55	44.55	4.81744
42.55	45.05	5.92709		42.55	44.55	6.25896		42.55	45.05	5.15438		42.55	45.55	4.29328		42.55	45.55	4.50843		42.55	45.05	5.243
42.55	45.55	5.74521		42.55	45.05	6.68554		42.55	45.55	4.93401		42.55	46.05	4.03607		42.55	46.05	4.20749		42.55	45.55	4.74887
42.55	46.05	5.66373		42.55	45.55	6.55858		42.55	46.05	4.94552		42.55	46.55	4.27398		42.55	46.55	4.52197		42.55	46.05	4.57947
42.55	46.55	6.04819		42.55	46.05	6.3995		42.55	46.55	5.17892		42.55	47.05	4.77401		42.55	47.05	5.10805		42.55	46.55	4.93705
42.55	47.05	6.539		42.55	46.55	6.55238		42.55	47.05	5.62424		42.55	47.55	4.76847		42.55	47.55	5.09546		42.55	47.05	5.66538
42.55	47.55	6.3612		42.55	47.05	7.4454		42.55	47.55	5.54369		42.55	48.05	4.77265		42.55	48.05	5.15183		42.55	47.55	5.68377
42.55	48.05	6.32963		42.55	47.55	7.25474		42.55	48.05	5.52897		42.55	48.55	5.06137		42.55	48.55	5.45775		42.55	48.05	5.59396
42.55	48.55	6.59486		42.55	48.05	7.3038		42.55	48.55	5.92314		42.55	49.05	5.6983		42.55	49.05	5.88131		42.55	48.55	5.78207
42.55	49.05	7.36548		42.55	48.55	7.72781		42.55	49.05	6.46457		42.55	49.55	5.77312		42.55	49.55	5.88593		42.55	49.05	6.18323
42.55	49.55	7.37468		42.55	49.05	8.39238		42.55	49.55	6.29889		42.55	50.05	6.09694		42.55	50.05	6.22574		42.55	49.55	6.08613
42.55	50.05	7.43152		42.55	49.55	8.06492		42.55	50.05	6.41736		42.55	50.55	6.44647		42.55	50.55	6.61836		42.55	50.05	6.44265
42.55	50.55	7.81476		42.55	50.05	8.14541		42.55	50.55	6.83815		42.55	51.05	6.29942		42.55	51.05	6.61535		42.55	50.55	6.81391
42.55	51.05	8.1485		42.55	50.55	8.49937		42.55	51.05	6.94253		42.55	51.55	6.38266		42.55	51.55	6.59458		42.55	51.05	6.81446
42.55	51.55	8.23328		42.55	51.05	8.53559		42.55	51.55	6.91569		42.55	52.05	5.76601		42.55	52.05	6.00271		42.55	51.55	6.84516
42.55	52.05	7.68331		42.55	51.55	8.48159		42.55	52.05	6.31317		45.05	37.55	4.09921		45.05	37.55	5.4887		42.55	52.05	6.10815
45.05	37.55	6.76933		42.55	52.05	7.62065		45.05	37.55	6.11197		45.05	38.05	4.60492		45.05	38.05	5.93578		45.05	37.55	5.35683
45.05	38.05	7.51998		45.05	37.55	7.28245		45.05	38.05	6.59571		45.05	38.55	4.16635		45.05	38.55	5.56844		45.05	38.05	5.94743
45.05	38.55	7.43622		45.05	38.05	7.8418		45.05	38.55	6.21536		45.05	39.05	3.99054		45.05	39.05	5.56599		45.05	38.55	5.71844
45.05	39.05	7.16302		45.05	38.55	7.45723		45.05	39.05	6.05206		45.05	39.55	4.29694		45.05	39.55	5.32924		45.05	39.05	5.515
45.05	39.55	6.23275		45.05	39.05	6.99603		45.05	39.55	5.41205		45.05	40.05	3.62722		45.05	40.05	4.24146		45.05	39.55	5.34266
45.05	40.05	5.00687		45.05	39.55	6.76097		45.05	40.05	4.62683		45.05	40.55	3.55767		45.05	40.55	4.12703		45.05	40.05	4.2305
45.05	40.55	4.69762		45.05	40.05	5.86444		45.05	40.55	4.53459		45.05	41.05	3.46226		45.05	41.05	3.887		45.05	40.55	3.89445
45.05	41.05	4.50342		45.05	40.55	5.45828		45.05	41.05	4.3241		45.05	41.55	3.50584		45.05	41.55	4.45894		45.05	41.05	3.93478
45.05	41.55	4.74873		45.05	41.05	5.30664		45.05	41.55	4.27179		45.05	42.05	3.38536		45.05	42.05	3.96919		45.05	41.55	4.54694
45.05	42.05	4.63798		45.05	41.55	5.78567		45.05	42.05	4.00123		45.05	42.55	3.57809		45.05	42.55	3.94326		45.05	42.05	4.07312
45.05	42.55	4.68671		45.05	42.05	5.48037		45.05	42.55	3.9442		45.05	43.05	3.70574		45.05	43.05	4.4516		45.05	42.55	4.02672
45.05	43.05	5.12556		45.05	42.55	5.34366		45.05	43.05	4.63428		45.05	43.55	4.01352		45.05	43.55	4.91439		45.05	43.05	4.23756
45.05	43.55	5.46832		45.05	43.05	5.78116		45.05	43.55	5.0115		45.05	44.05	3.76284		45.05	44.05	4.52647		45.05	43.55	4.48588
45.05	44.05	5.18846		45.05	43.55	6.09368		45.05	44.05	4.3472		45.05	44.55	4.02782		45.05	44.55	4.65176		45.05	44.05	4.1165
45.05	44.55	5.60298		45.05	44.05	5.98531		45.05	44.55	4.42256		45.05	45.05	4.69712		45.05	45.05	5.09742		45.05	44.55	4.5674
45.05	45.05	5.80773		45.05	44.55	6.16479		45.05	45.05	4.88697		45.05	45.55	4.55029		45.05	45.55	4.80006		45.05	45.05	5.04822
45.05	45.55	5.74078		45.05	45.05	6.68834		45.05	45.55	5.01325		45.05	46.05	4.21166		45.05	46.05	4.4014		45.05	45.55	5.3328
45.05	46.05	5.71455		45.05	45.55	6.6114		45.05	46.05	4.95007		45.05	46.55	4.26529		45.05	46.55	4.5492		45.05	46.05	4.98206
45.05	46.55	5.96723		45.05	46.05	6.71536		45.05	46.55	5.184		45.05	47.05	4.74055		45.05	47.05	4.97733		45.05	46.55	4.96954
45.05	47.05	6.55225		45.05	46.55	6.81447		45.05	47.05	5.66134		45.05	47.55	4.78331		45.05	47.55	5.05016		45.05	47.05	5.61133
45.05	47.55	6.37362		45.05	47.05	7.31777		45.05	47.55	5.58461		45.05	48.05	4.82135		45.05	48.05	5.20642		45.05	47.55	5.75457
45.05	48.05	6.24633		45.05	47.55	7.31892		45.05	48.05	5.47632		45.05	48.55	5.05802		45.05	48.55	5.55247		45.05	48.05	5.58001
45.05	48.55	6.53785		45.05	48.05	7.44341		45.05	48.55	5.9566		45.05	49.05	5.67247		45.05	49.05	5.89248		45.05	48.55	5.8847
45.05	49.05	7.25707		45.05	48.55	7.79511		45.05	49.05	6.38623		45.05	49.55	5.76678		45.05	49.55	5.82768		45.05	49.05	6.27654
45.05	49.55	7.34848		45.05	49.05	8.20554		45.05	49.55	6.29718		45.05	50.05	6.06977		45.05	50.05	6.21474		45.05	49.55	6.19447
45.05	50.05	7.40668		45.05	49.55	7.97912		45.05	50.05	6.40011		45.05	50.55	6.42262		45.05	50.55	6.70997		45.05	50.05	6.4809
45.05	50.55	7.77528		45.05	50.05	8.01823		45.05	50.55	6.87963		45.05	51.05	6.47463		45.05	51.05	6.76933		45.05	50.55	6.85263
45.05	51.05	7.99611		45.05	50.55	8.43722		45.05	51.05	6.91796		45.05	51.55	6.54458		45.05	51.55	6.71336		45.05	51.05	6.93396
45.05	51.55	8.07109		45.05	51.05	8.56362		45.05	51.55	6.76056		45.05	52.05	6.00406		45.05	52.05	5.88689		45.05	51.55	7.00209
45.05	52.05	7.62984		45.05	51.55	8.5879		45.05	52.05	6.0009		47.55	37.55	4.24826		47.55	37.55	5.48556		45.05	52.05	6.34247
47.55	37.55	7.00788		45.05	52.05	7.71436		47.55	37.55	6.23347		47.55	38.05	4.62744		47.55	38.05	5.91142		47.55	37.55	5.52166
47.55	38.05	7.56466		47.55	37.55	7.42944		47.55	38.05	6.70175		47.55	38.55	3.74404		47.55	38.55	5.09843		47.55	38.05	5.98761
47.55	38.55	6.68235		47.55	38.05	7.84096		47.55	38.55	5.69151		47.55	39.05	3.45658		47.55	39.05	4.95338		47.55	38.55	5.20225
47.55	39.05	6.07616		47.55	38.55	6.92502		47.55	39.05	5.22329		47.55	39.55	3.76366		47.55	39.55	4.86468		47.55	39.05	5.04023
47.55	39.55	5.85734		47.55	39.05	6.18007		47.55	39.55	5.20843		47.55	40.05	3.36202		47.55	40.05	3.75399		47.55	39.55	5.44505
47.55	40.05	4.98791		47.55	39.55	6.24868		47.55	40.05	4.42153		47.55	40.55	3.15782		47.55	40.55	3.43958		47.55	40.05	3.88372
47.55	40.55	4.45097		47.55	40.05	5.77579		47.55	40.55	4.09456		47.55	41.05	3.4025		47.55	41.05	3.64298		47.55	40.55	3.51794
47.55	41.05	4.66912		47.55	40.55	5.22913		47.55	41.05	4.33246		47.55	41.55	2.90877		47.55	41.55	3.71049		47.55	41.05	3.96062
47.55	41.55	4.6889		47.55	41.05	5.62384		47.55	41.55	3.73431		47.55	42.05	2.69174		47.55	42.05	3.43085		47.55	41.55	3.89511
47.55	42.05	4.3865		47.55	41.55	5.39731		47.55	42.05	3.39652		47.55	42.55	3.08118		47.55	42.55	3.62749		47.55	42.05	3.68511
47.55	42.55	4.54777		47.55	42.05	5.04375		47.55	42.55	3.63917		47.55	43.05	3.40904		47.55	43.05	4.06358		47.55	42.55	3.72462
47.55	43.05	4.93051		47.55	42.55	5.11975		47.55	43.05	4.25029		47.55	43.55	3.85828		47.55	43.55	4.64654		47.55	43.05	3.78183
47.55	43.55	5.11487		47.55	43.05	5.50397		47.55	43.55	4.29705		47.55	44.05	3.50233		47.55	44.05	4.28078		47.55	43.55	4.00908
47.55	44.05	5.02677		47.55	43.55	5.75362		47.55	44.05	3.94384		47.55	44.55	3.78526		47.55	44.55	4.36391		47.55	44.05	3.60037
47.55	44.55	5.15293		47.55	44.05	5.75904		47.55	44.55	4.1756		47.55	45.05	4.59347		47.55	45.05	4.85718		47.55	44.55	3.95375
47.55	45.05	5.62322		47.55	44.55	6.0009		47.55	45.05	4.64002		47.55	45.55	4.58326		47.55	45.55	4.76565		47.55	45.05	4.68558
47.55	45.55	5.58195		47.55	45.05	6.60802		47.55	45.55	5.09188		47.55	46.05	4.16471		47.55	46.05	4.33718		47.55	45.55	5.42961
47.55	46.05	5.44499		47.55	45.55	6.55356		47.55	46.05	4.76587		47.55	46.55	4.27038		47.55	46.55	4.41476		47.55	46.05	5.0591
47.55	46.55	5.84078		47.55	46.05	6.48332		47.55	46.55	5.1613		47.55	47.05	4.54235		47.55	47.05	4.68288		47.55	46.55	4.96144
47.55	47.05	6.4539		47.55	46.55	6.78635		47.55	47.05	5.50651		47.55	47.55	4.65946		47.55	47.55	4.95354		47.55	47.05	5.36677
47.55	47.55	6.24811		47.55	47.05	7.00478		47.55	47.55	5.30686		47.55	48.05	4.84812		47.55	48.05	5.0952		47.55	47.55	5.59723
47.55	48.05	6.09702		47.55	47.55	7.18064		47.55	48.05	5.48706		47.55	48.55	4.98381		47.55	48.55	5.4084		47.55	48.05	5.54225
47.55	48.55	6.42651		47.55	48.05	7.43129		47.55	48.55	5.97		47.55	49.05	5.44636		47.55	49.05	5.77879		47.55	48.55	5.88102
47.55	49.05	7.02112		47.55	48.55	7.72216		47.55	49.05	6.08304		47.55	49.55	5.46405		47.55	49.55	5.62027		47.55	49.05	6.17045
47.55	49.55	6.98006		47.55	49.05	7.89383		47.55	49.55	5.96498		47.55	50.05	5.75603		47.55	50.05	5.99644		47.55	49.55	6.00127
47.55	50.05	7.1682		47.55	49.55	7.64902		47.55	50.05	6.25322		47.55	50.55	6.16465		47.55	50.55	6.59918		47.55	50.05	6.31133
47.55	50.55	7.59654		47.55	50.05	7.74257		47.55	50.55	6.75486		47.55	51.05	6.37299		47.55	51.05	6.71464		47.55	50.55	6.71625
47.55	51.05	7.77125		47.55	50.55	8.2626		47.55	51.05	6.79671		47.55	51.55	6.41395		47.55	51.55	6.63647		47.55	51.05	6.85009
47.55	51.55	7.78344		47.55	51.05	8.41467		47.55	51.55	6.67697		47.55	52.05	5.63443		47.55	52.05	5.92135		47.55	51.55	6.87055
47.55	52.05	6.92447		47.55	51.55	8.45784		47.55	52.05	6.04592		50.05	37.55	4.67748		50.05	37.55	5.93397		47.55	52.05	5.98327
50.05	37.55	7.03178		47.55	52.05	7.58812		50.05	37.55	6.90617		50.05	38.05	4.35074		50.05	38.05	5.67044		50.05	37.55	6.64821
50.05	38.05	7.14841		50.05	37.55	7.63241		50.05	38.05	6.67008		50.05	38.55	3.46343		50.05	38.55	4.67072		50.05	38.05	5.96625
50.05	38.55	6.26894		50.05	38.05	7.61923		50.05	38.55	5.70425		50.05	39.05	3.42054		50.05	39.05	4.92525		50.05	38.55	4.65557
50.05	39.05	5.29285		50.05	38.55	6.90878		50.05	39.05	4.9139		50.05	39.55	3.67783		50.05	39.55	4.71228		50.05	39.05	5.01224
50.05	39.55	5.69819		50.05	39.05	5.9533		50.05	39.55	4.7893		50.05	40.05	3.53695		50.05	40.05	4.11287		50.05	39.55	4.99963
50.05	40.05	5.34271		50.05	39.55	6.0435		50.05	40.05	4.40841		50.05	40.55	3.20067		50.05	40.55	3.71231		50.05	40.05	4.08166
50.05	40.55	4.51336		50.05	40.05	6.0887		50.05	40.55	3.8079		50.05	41.05	3.35722		50.05	41.05	3.75339		50.05	40.55	3.70083
50.05	41.05	4.78281		50.05	40.55	5.27256		50.05	41.05	4.17899		50.05	41.55	3.16893		50.05	41.55	3.73172		50.05	41.05	3.87158
50.05	41.55	5.03765		50.05	41.05	5.56388		50.05	41.55	3.77916		50.05	42.05	2.71291		50.05	42.05	3.29382		50.05	41.55	3.77279
50.05	42.05	4.49218		50.05	41.55	5.5125		50.05	42.05	3.28115		50.05	42.55	2.91363		50.05	42.55	3.50829		50.05	42.05	3.43593
50.05	42.55	4.56526		50.05	42.05	4.95723		50.05	42.55	3.51906		50.05	43.05	3.09485		50.05	43.05	3.74457		50.05	42.55	3.47164
50.05	43.05	4.58121		50.05	42.55	4.9451		50.05	43.05	3.49974		50.05	43.55	3.35972		50.05	43.55	4.26864		50.05	43.05	3.44438
50.05	43.55	4.81615		50.05	43.05	5.00813		50.05	43.55	3.76506		50.05	44.05	3.27314		50.05	44.05	4.11024		50.05	43.55	3.634
50.05	44.05	4.77804		50.05	43.55	5.42871		50.05	44.05	3.86361		50.05	44.55	3.671		50.05	44.55	4.24283		50.05	44.05	3.57139
50.05	44.55	4.78556		50.05	44.05	5.31777		50.05	44.55	4.32351		50.05	45.05	4.1742		50.05	45.05	4.64014		50.05	44.55	3.76627
50.05	45.05	5.61394		50.05	44.55	5.61342		50.05	45.05	4.72728		50.05	45.55	4.05502		50.05	45.55	4.53765		50.05	45.05	4.46029
50.05	45.55	5.60747		50.05	45.05	6.15626		50.05	45.55	4.74542		50.05	46.05	3.72745		50.05	46.05	4.20452		50.05	45.55	5.1072
50.05	46.05	5.44887		50.05	45.55	6.29534		50.05	46.05	4.45735		50.05	46.55	4.12624		50.05	46.55	4.40699		50.05	46.05	4.77762
50.05	46.55	5.94116		50.05	46.05	6.08946		50.05	46.55	5.17311		50.05	47.05	4.73538		50.05	47.05	4.6143		50.05	46.55	5.02194
50.05	47.05	6.42397		50.05	46.55	6.62534		50.05	47.05	5.5247		50.05	47.55	4.50364		50.05	47.55	4.80078		50.05	47.05	5.59897
50.05	47.55	6.34155		50.05	47.05	6.9599		50.05	47.55	5.31714		50.05	48.05	4.75451		50.05	48.05	4.97694		50.05	47.55	5.59752
50.05	48.05	6.33091		50.05	47.55	6.98314		50.05	48.05	5.56561		50.05	48.55	4.95333		50.05	48.55	5.33173		50.05	48.05	5.50773
50.05	48.55	6.59289		50.05	48.05	7.27227		50.05	48.55	5.78		50.05	49.05	5.39787		50.05	49.05	5.82919		50.05	48.55	5.81171
50.05	49.05	6.93751		50.05	48.55	7.54614		50.05	49.05	6.07223		50.05	49.55	5.38311		50.05	49.55	5.72019		50.05	49.05	6.20149
50.05	49.55	6.84658		50.05	49.05	7.70285		50.05	49.55	5.93531		50.05	50.05	5.78353		50.05	50.05	6.04063		50.05	49.55	5.91306
50.05	50.05	7.15342		50.05	49.55	7.52139		50.05	50.05	6.35196		50.05	50.55	6.27666		50.05	50.55	6.66158		50.05	50.05	6.33612
50.05	50.55	7.60597		50.05	50.05	7.72637		50.05	50.55	6.87205		50.05	51.05	6.43304		50.05	51.05	6.82391		50.05	50.55	6.80617
50.05	51.05	7.84447		50.05	50.55	8.23408		50.05	51.05	6.91171		50.05	51.55	6.43364		50.05	51.55	6.69128		50.05	51.05	6.87851
50.05	51.55	7.83537		50.05	51.05	8.40026		50.05	51.55	6.85846		50.05	52.05	5.74806		50.05	52.05	6.09147		50.05	51.55	6.75555
50.05	52.05	6.87863		50.05	51.55	8.44828		50.05	52.05	6.18012		52.55	37.55	4.08838		52.55	37.55	4.68431		50.05	52.05	5.68387
52.55	37.55	6.70953		50.05	52.05	7.7942		52.55	37.55	6.12115		52.55	38.05	3.81218		52.55	38.05	4.55777		52.55	37.55	6.81625
52.55	38.05	6.725		52.55	37.55	7.31653		52.55	38.05	5.8082		52.55	38.55	2.81487		52.55	38.55	3.74216		52.55	38.05	5.61057
52.55	38.55	5.88929		52.55	38.05	7.25053		52.55	38.55	5.05645		52.55	39.05	2.86185		52.55	39.05	3.99334		52.55	38.55	3.98563
52.55	39.05	4.99435		52.55	38.55	6.501		52.55	39.05	4.66941		52.55	39.55	3.22952		52.55	39.55	4.09333		52.55	39.05	4.0541
52.55	39.55	5.20475		52.55	39.05	5.62581		52.55	39.55	4.27235		52.55	40.05	3.20658		52.55	40.05	3.92799		52.55	39.55	4.1815
52.55	40.05	5.01488		52.55	39.55	5.27762		52.55	40.05	4.01645		52.55	40.55	3.17933		52.55	40.55	3.90591		52.55	40.05	3.78283
52.55	40.55	4.59544		52.55	40.05	5.5402		52.55	40.55	3.80145		52.55	41.05	3.20664		52.55	41.05	3.82588		52.55	40.55	3.70578
52.55	41.05	4.60353		52.55	40.55	5.309		52.55	41.05	3.842		52.55	41.55	3.34458		52.55	41.55	3.89455		52.55	41.05	3.50941
52.55	41.55	4.18445		52.55	41.05	5.35569		52.55	41.55	3.61785		52.55	42.05	2.97063		52.55	42.05	3.41434		52.55	41.55	3.42785
52.55	42.05	4.19503		52.55	41.55	4.81481		52.55	42.05	3.2044		52.55	42.55	2.89528		52.55	42.55	3.43854		52.55	42.05	3.18037
52.55	42.55	4.46546		52.55	42.05	4.68703		52.55	42.55	3.30331		52.55	43.05	2.75276		52.55	43.05	3.33985		52.55	42.55	3.26498
52.55	43.05	4.30154		52.55	42.55	4.83968		52.55	43.05	3.06894		52.55	43.55	2.74628		52.55	43.55	3.62758		52.55	43.05	3.15998
52.55	43.55	4.3787		52.55	43.05	4.74386		52.55	43.55	3.36859		52.55	44.05	2.96861		52.55	44.05	3.8052		52.55	43.55	3.20033
52.55	44.05	4.32757		52.55	43.55	4.99395		52.55	44.05	3.67807		52.55	44.55	3.45236		52.55	44.55	3.94632		52.55	44.05	3.4235
52.55	44.55	4.54004		52.55	44.05	5.0375		52.55	44.55	4.17391		52.55	45.05	3.68476		52.55	45.05	4.24926		52.55	44.55	3.501
52.55	45.05	5.42659		52.55	44.55	5.23991		52.55	45.05	4.52192		52.55	45.55	3.60224		52.55	45.55	4.43508		52.55	45.05	4.18903
52.55	45.55	5.27312		52.55	45.05	5.61597		52.55	45.55	4.33703		52.55	46.05	3.33479		52.55	46.05	4.13055		52.55	45.55	4.75893
52.55	46.05	5.31068		52.55	45.55	5.75736		52.55	46.05	4.18603		52.55	46.55	3.71474		52.55	46.55	4.28294		52.55	46.05	4.42871
52.55	46.55	5.83369		52.55	46.05	5.77067		52.55	46.55	4.8521		52.55	47.05	4.74109		52.55	47.05	4.62979		52.55	46.55	4.69815
52.55	47.05	6.18627		52.55	46.55	6.24833		52.55	47.05	5.41041		52.55	47.55	4.32009		52.55	47.55	4.42248		52.55	47.05	5.41275
52.55	47.55	6.2707		52.55	47.05	6.78259		52.55	47.55	5.17713		52.55	48.05	4.31726		52.55	48.05	4.64253		52.55	47.55	5.29885
52.55	48.05	6.22804		52.55	47.55	6.65939		52.55	48.05	5.21389		52.55	48.55	4.55209		52.55	48.55	5.09902		52.55	48.05	5.10886
52.55	48.55	6.29401		52.55	48.05	6.73151		52.55	48.55	5.2811		52.55	49.05	5.15828		52.55	49.05	5.72452		52.55	48.55	5.50583
52.55	49.05	6.64895		52.55	48.55	6.9922		52.55	49.05	5.93458		52.55	49.55	5.2549		52.55	49.55	5.63698		52.55	49.05	6.02371
52.55	49.55	6.62581		52.55	49.05	7.44046		52.55	49.55	5.8472		52.55	50.05	5.60668		52.55	50.05	5.91573		52.55	49.55	5.73436
52.55	50.05	6.97064		52.55	49.55	7.27816		52.55	50.05	6.15901		52.55	50.55	6.06502		52.55	50.55	6.51757		52.55	50.05	6.10812
52.55	50.55	7.39673		52.55	50.05	7.53198		52.55	50.55	6.7095		52.55	51.05	6.24826		52.55	51.05	6.65282		52.55	50.55	6.61628
52.55	51.05	7.72037		52.55	50.55	7.98791		52.55	51.05	6.81076		52.55	51.55	6.36911		52.55	51.55	6.61809		52.55	51.05	6.68406
52.55	51.55	7.85505		52.55	51.05	8.17488		52.55	51.55	6.89727		52.55	52.05	6.03484		52.55	52.05	5.86146		52.55	51.55	6.66303
52.55	52.05	6.97854		52.55	51.55	8.28843		52.55	52.05	6.37241		55.05	37.55	3.30827		55.05	37.55	3.66883		52.55	52.05	5.99239
55.05	37.55	6.73101		52.55	52.05	7.36886		55.05	37.55	5.24106		55.05	38.05	3.267		55.05	38.05	3.82655		55.05	37.55	5.04169
55.05	38.05	6.38385		55.05	37.55	6.79359		55.05	38.05	5.05014		55.05	38.55	2.42444		55.05	38.55	3.18624		55.05	38.05	4.79296
55.05	38.55	5.43474		55.05	38.05	6.78859		55.05	38.55	4.22823		55.05	39.05	2.75444		55.05	39.05	3.33607		55.05	38.55	3.46271
55.05	39.05	5.17939		55.05	38.55	5.72464		55.05	39.05	4.4887		55.05	39.55	3.30295		55.05	39.55	4.00351		55.05	39.05	3.35778
55.05	39.55	4.92619		55.05	39.05	5.39443		55.05	39.55	4.22053		55.05	40.05	3.34962		55.05	40.05	3.8439		55.05	39.55	3.86668
55.05	40.05	4.56141		55.05	39.55	5.33368		55.05	40.05	3.70111		55.05	40.55	3.2953		55.05	40.55	3.80577		55.05	40.05	3.63974
55.05	40.55	4.46251		55.05	40.05	5.18652		55.05	40.55	3.81656		55.05	41.05	2.94651		55.05	41.05	3.48471		55.05	40.55	3.90142
55.05	41.05	4.36193		55.05	40.55	5.42634		55.05	41.05	3.3213		55.05	41.55	2.97932		55.05	41.55	3.56373		55.05	41.05	3.43032
55.05	41.55	4.01768		55.05	41.05	5.25517		55.05	41.55	3.02791		55.05	42.05	2.89794		55.05	42.05	3.39159		55.05	41.55	3.21662
55.05	42.05	3.84724		55.05	41.55	4.60356		55.05	42.05	3.02946		55.05	42.55	2.85106		55.05	42.55	3.18467		55.05	42.05	2.83046
55.05	42.55	4.04005		55.05	42.05	4.45506		55.05	42.55	3.0811		55.05	43.05	2.58333		55.05	43.05	3.08328		55.05	42.55	2.97643
55.05	43.05	4.14608		55.05	42.55	4.59098		55.05	43.05	2.93349		55.05	43.55	2.77596		55.05	43.55	3.56483		55.05	43.05	3.15973
55.05	43.55	4.24476		55.05	43.05	4.60137		55.05	43.55	3.24828		55.05	44.05	2.78393		55.05	44.05	3.64062		55.05	43.55	3.51108
55.05	44.05	4.19461		55.05	43.55	4.80169		55.05	44.05	3.44898		55.05	44.55	3.36928		55.05	44.55	3.66309		55.05	44.05	3.57201
55.05	44.55	4.59588		55.05	44.05	5.0483		55.05	44.55	3.99515		55.05	45.05	3.6227		55.05	45.05	3.99596		55.05	44.55	3.52008
55.05	45.05	4.90994		55.05	44.55	5.29452		55.05	45.05	4.13042		55.05	45.55	3.34233		55.05	45.55	3.96449		55.05	45.05	4.07407
55.05	45.55	4.99854		55.05	45.05	5.55087		55.05	45.55	4.08289		55.05	46.05	3.22343		55.05	46.05	3.97782		55.05	45.55	4.27049
55.05	46.05	5.16737		55.05	45.55	5.49321		55.05	46.05	4.09679		55.05	46.55	3.52705		55.05	46.55	4.11414		55.05	46.05	4.27241
55.05	46.55	5.55438		55.05	46.05	5.54394		55.05	46.55	4.49991		55.05	47.05	4.36308		55.05	47.05	4.59346		55.05	46.55	4.51282
55.05	47.05	6.31657		55.05	46.55	5.84329		55.05	47.05	5.21131		55.05	47.55	4.24944		55.05	47.55	4.57778		55.05	47.05	5.24513
55.05	47.55	6.31322		55.05	47.05	6.63733		55.05	47.55	5.26694		55.05	48.05	4.23506		55.05	48.05	4.67967		55.05	47.55	5.3124
55.05	48.05	6.24983		55.05	47.55	6.69147		55.05	48.05	5.25877		55.05	48.55	4.60829		55.05	48.55	5.11656		55.05	48.05	5.15832
55.05	48.55	6.43748		55.05	48.05	6.72493		55.05	48.55	5.44142		55.05	49.05	5.33532		55.05	49.05	5.83006		55.05	48.55	5.68294
55.05	49.05	6.95134		55.05	48.55	7.07429		55.05	49.05	6.1985		55.05	49.55	5.41257		55.05	49.55	5.68545		55.05	49.05	6.18002
55.05	49.55	6.80622		55.05	49.05	7.81829		55.05	49.55	5.96661		55.05	50.05	5.69833		55.05	50.05	5.97007		55.05	49.55	5.77148
55.05	50.05	7.03884		55.05	49.55	7.34274		55.05	50.05	6.15005		55.05	50.55	6.09155		55.05	50.55	6.49393		55.05	50.05	6.00946
55.05	50.55	7.50787		55.05	50.05	7.49455		55.05	50.55	6.58767		55.05	51.05	6.37444		55.05	51.05	6.68969		55.05	50.55	6.5064
55.05	51.05	7.62916		55.05	50.55	7.95066		55.05	51.05	6.84759		55.05	51.55	6.65235		55.05	51.55	6.72926		55.05	51.05	6.70816
55.05	51.55	7.84985		55.05	51.05	8.09332		55.05	51.55	7.0576		55.05	52.05	6.34851		55.05	52.05	5.89352		55.05	51.55	6.8912
55.05	52.05	7.49723		55.05	51.55	8.2399		55.05	52.05	6.9028		57.55	37.55	2.92182		57.55	37.55	3.47668		55.05	52.05	6.60627
57.55	37.55	6.07445		55.05	52.05	7.45319		57.55	37.55	4.73537		57.55	38.05	3.10059		57.55	38.05	3.7843		57.55	37.55	3.50695
57.55	38.05	5.99725		57.55	37.55	6.25591		57.55	38.05	4.69308		57.55	38.55	2.28575		57.55	38.55	2.92692		57.55	38.05	3.53037
57.55	38.55	5.02417		57.55	38.05	6.31293		57.55	38.55	3.74726		57.55	39.05	2.58074		57.55	39.05	3.05261		57.55	38.55	2.80107
57.55	39.05	4.70003		57.55	38.55	5.41002		57.55	39.05	4.03101		57.55	39.55	3.23974		57.55	39.55	3.66604		57.55	39.05	2.94779
57.55	39.55	4.83349		57.55	39.05	5.2911		57.55	39.55	4.29185		57.55	40.05	3.34183		57.55	40.05	3.52302		57.55	39.55	3.57418
57.55	40.05	4.24989		57.55	39.55	5.6335		57.55	40.05	3.5607		57.55	40.55	2.92626		57.55	40.55	3.36813		57.55	40.05	3.36571
57.55	40.55	3.78884		57.55	40.05	5.21755		57.55	40.55	3.30152		57.55	41.05	2.47102		57.55	41.05	3.15058		57.55	40.55	3.39258
57.55	41.05	3.55755		57.55	40.55	4.64417		57.55	41.05	2.91271		57.55	41.55	2.47145		57.55	41.55	3.15578		57.55	41.05	3.0947
57.55	41.55	3.36575		57.55	41.05	4.2904		57.55	41.55	2.51706		57.55	42.05	2.03791		57.55	42.05	2.83721		57.55	41.55	3.0086
57.55	42.05	3.21732		57.55	41.55	4.01855		57.55	42.05	2.19378		57.55	42.55	2.05383		57.55	42.55	2.6676		57.55	42.05	2.62567
57.55	42.55	3.48089		57.55	42.05	3.85406		57.55	42.55	2.51984		57.55	43.05	2.34804		57.55	43.05	2.80682		57.55	42.55	2.70376
57.55	43.05	3.84027		57.55	42.55	4.11051		57.55	43.05	2.63059		57.55	43.55	2.67165		57.55	43.55	3.30686		57.55	43.05	3.03379
57.55	43.55	3.94179		57.55	43.05	4.25926		57.55	43.55	2.94987		57.55	44.05	2.42936		57.55	44.05	3.23365		57.55	43.55	3.52497
57.55	44.05	3.93975		57.55	43.55	4.60212		57.55	44.05	3.03226		57.55	44.55	2.76962		57.55	44.55	3.26268		57.55	44.05	3.26161
57.55	44.55	4.42656		57.55	44.05	4.76913		57.55	44.55	3.38021		57.55	45.05	3.34204		57.55	45.05	3.71649		57.55	44.55	3.41303
57.55	45.05	4.78191		57.55	44.55	4.86511		57.55	45.05	3.73752		57.55	45.55	2.90258		57.55	45.55	3.51459		57.55	45.05	3.81731
57.55	45.55	4.79369		57.55	45.05	5.3584		57.55	45.55	3.86204		57.55	46.05	2.94103		57.55	46.05	3.62663		57.55	45.55	3.99855
57.55	46.05	4.85914		57.55	45.55	5.24449		57.55	46.05	3.83115		57.55	46.55	3.27745		57.55	46.55	3.91348		57.55	46.05	3.9015
57.55	46.55	5.42012		57.55	46.05	5.1275		57.55	46.55	4.17028		57.55	47.05	3.97514		57.55	47.05	4.39962		57.55	46.55	4.26127
57.55	47.05	6.24005		57.55	46.55	5.69692		57.55	47.05	4.87057		57.55	47.55	4.05309		57.55	47.55	4.56749		57.55	47.05	4.9908
57.55	47.55	6.13559		57.55	47.05	6.38616		57.55	47.55	5.09273		57.55	48.05	4.14085		57.55	48.05	4.59596		57.55	47.55	5.25269
57.55	48.05	6.11106		57.55	47.55	6.57396		57.55	48.05	5.17026		57.55	48.55	4.41007		57.55	48.55	4.97649		57.55	48.05	5.16655
57.55	48.55	6.39689		57.55	48.05	6.63649		57.55	48.55	5.34529		57.55	49.05	5.24109		57.55	49.05	5.78605		57.55	48.55	5.46958
57.55	49.05	6.93134		57.55	48.55	6.94906		57.55	49.05	6.02015		57.55	49.55	5.25001		57.55	49.55	5.58509		57.55	49.05	6.02693
57.55	49.55	6.85064		57.55	49.05	7.74861		57.55	49.55	5.74662		57.55	50.05	5.50424		57.55	50.05	5.78052		57.55	49.55	5.70242
57.55	50.05	6.96796		57.55	49.55	7.19826		57.55	50.05	5.87871		57.55	50.55	6.03745		57.55	50.55	6.31342		57.55	50.05	5.74229
57.55	50.55	7.40508		57.55	50.05	7.25929		57.55	50.55	6.37881		57.55	51.05	6.34894		57.55	51.05	6.59114		57.55	50.55	6.297
57.55	51.05	7.45373		57.55	50.55	7.78098		57.55	51.05	6.67904		57.55	51.55	6.45199		57.55	51.55	6.61742		57.55	51.05	6.57729
57.55	51.55	7.47535		57.55	51.05	7.83729		57.55	51.55	6.76664		57.55	52.05	6.12794		57.55	52.05	5.93052		57.55	51.55	6.60444
57.55	52.05	6.63656		57.55	51.55	7.8127		57.55	52.05	6.24155		60.05	37.55	2.33793		60.05	37.55	3.08519		57.55	52.05	5.89995
60.05	37.55	5.47447		57.55	52.05	6.94116		60.05	37.55	4.2144		60.05	38.05	2.72099		60.05	38.05	3.35978		60.05	37.55	2.96853
60.05	38.05	5.70519		60.05	37.55	5.98146		60.05	38.05	4.35472		60.05	38.55	2.18586		60.05	38.55	2.75145		60.05	38.05	3.14738
60.05	38.55	4.81932		60.05	38.05	6.15757		60.05	38.55	3.53469		60.05	39.05	2.45626		60.05	39.05	2.90802		60.05	38.55	2.37973
60.05	39.05	4.57551		60.05	38.55	5.31168		60.05	39.05	3.70744		60.05	39.55	2.98126		60.05	39.55	3.43938		60.05	39.05	2.77342
60.05	39.55	4.69154		60.05	39.05	5.11539		60.05	39.55	4.07428		60.05	40.05	3.21138		60.05	40.05	3.42129		60.05	39.55	3.3712
60.05	40.05	4.12783		60.05	39.55	5.43908		60.05	40.05	3.52031		60.05	40.55	2.77602		60.05	40.55	3.1424		60.05	40.05	3.24505
60.05	40.55	3.5992		60.05	40.05	5.01914		60.05	40.55	2.98151		60.05	41.05	2.55727		60.05	41.05	3.00701		60.05	40.55	3.05247
60.05	41.05	3.62329		60.05	40.55	4.28155		60.05	41.05	2.92219		60.05	41.55	2.28703		60.05	41.55	2.94177		60.05	41.05	3.03403
60.05	41.55	3.0623		60.05	41.05	4.28755		60.05	41.55	2.50111		60.05	42.05	1.74898		60.05	42.05	2.75297		60.05	41.55	2.91191
60.05	42.05	2.85609		60.05	41.55	3.868		60.05	42.05	2.05708		60.05	42.55	1.79139		60.05	42.55	2.61688		60.05	42.05	2.65402
60.05	42.55	2.91489		60.05	42.05	3.85262		60.05	42.55	2.29571		60.05	43.05	2.17001		60.05	43.05	2.77287		60.05	42.55	2.66237
60.05	43.05	3.12183		60.05	42.55	4.02947		60.05	43.05	2.49472		60.05	43.55	2.66884		60.05	43.55	3.4823		60.05	43.05	3.01509
60.05	43.55	3.75708		60.05	43.05	3.92448		60.05	43.55	3.14147		60.05	44.05	2.49261		60.05	44.05	3.29977		60.05	43.55	3.65264
60.05	44.05	4.03924		60.05	43.55	4.52439		60.05	44.05	3.02686		60.05	44.55	2.59814		60.05	44.55	3.29443		60.05	44.05	3.35773
60.05	44.55	4.70042		60.05	44.05	4.70121		60.05	44.55	3.11763		60.05	45.05	3.41284		60.05	45.05	3.95754		60.05	44.55	3.78193
60.05	45.05	5.14599		60.05	44.55	4.7288		60.05	45.05	3.84817		60.05	45.55	3.12257		60.05	45.55	3.56525		60.05	45.05	4.42459
60.05	45.55	4.98127		60.05	45.05	5.4954		60.05	45.55	3.92645		60.05	46.05	3.07659		60.05	46.05	3.43737		60.05	45.55	4.1914
60.05	46.05	5.02091		60.05	45.55	5.43832		60.05	46.05	3.87937		60.05	46.55	3.2815		60.05	46.55	3.8743		60.05	46.05	3.85355
60.05	46.55	5.67655		60.05	46.05	5.56251		60.05	46.55	4.22102		60.05	47.05	4.07753		60.05	47.05	4.40046		60.05	46.55	4.22406
60.05	47.05	6.34514		60.05	46.55	6.42867		60.05	47.05	4.84416		60.05	47.55	4.14864		60.05	47.55	4.47065		60.05	47.05	5.01909
60.05	47.55	6.50104		60.05	47.05	6.74658		60.05	47.55	5.09082		60.05	48.05	4.28384		60.05	48.05	4.55007		60.05	47.55	5.20145
60.05	48.05	6.36806		60.05	47.55	6.79619		60.05	48.05	5.23173		60.05	48.55	4.3851		60.05	48.55	4.91935		60.05	48.05	5.27706
60.05	48.55	6.55858		60.05	48.05	6.84103		60.05	48.55	5.46015		60.05	49.05	5.16217		60.05	49.05	5.61727		60.05	48.55	5.42112
60.05	49.05	7.32304		60.05	48.55	6.98753		60.05	49.05	5.87728		60.05	49.55	5.31827		60.05	49.55	5.69639		60.05	49.05	5.85324
60.05	49.55	7.08986		60.05	49.05	7.62941		60.05	49.55	5.73777		60.05	50.05	5.56331		60.05	50.05	5.91305		60.05	49.55	5.79644
60.05	50.05	7.09282		60.05	49.55	7.53286		60.05	50.05	5.87171		60.05	50.55	6.017		60.05	50.55	6.50863		60.05	50.05	5.72085
60.05	50.55	7.50276		60.05	50.05	7.48715		60.05	50.55	6.43917		60.05	51.05	6.30747		60.05	51.05	6.6528		60.05	50.55	6.34369
60.05	51.05	7.59887		60.05	50.55	7.87577		60.05	51.05	6.74826		60.05	51.55	6.29151		60.05	51.55	6.60108		60.05	51.05	6.69685
60.05	51.55	7.43821		60.05	51.05	7.8806		60.05	51.55	6.69479		60.05	52.05	5.92668		60.05	52.05	5.99428		60.05	51.55	6.58546
60.05	52.05	6.72272		60.05	51.55	7.77712		60.05	52.05	5.73115		62.55	37.55	1.60197		62.55	37.55	2.16346		60.05	52.05	5.95296
62.55	37.55	4.98521		60.05	52.05	6.93037		62.55	37.55	3.32086		62.55	38.05	2.11271		62.55	38.05	2.61498		62.55	37.55	1.86089
62.55	38.05	5.13476		62.55	37.55	5.38585		62.55	38.05	3.60618		62.55	38.55	1.99464		62.55	38.55	2.49034		62.55	38.05	2.23696
62.55	38.55	4.25104		62.55	38.05	5.65298		62.55	38.55	3.25599		62.55	39.05	2.30041		62.55	39.05	2.74794		62.55	38.55	2.1065
62.55	39.05	4.19755		62.55	38.55	4.9844		62.55	39.05	3.34374		62.55	39.55	2.93885		62.55	39.55	3.1653		62.55	39.05	2.33893
62.55	39.55	4.67689		62.55	39.05	4.76005		62.55	39.55	3.75046		62.55	40.05	3.01933		62.55	40.05	3.34209		62.55	39.55	2.84271
62.55	40.05	3.86339		62.55	39.55	5.05153		62.55	40.05	3.24123		62.55	40.55	2.47632		62.55	40.55	2.85498		62.55	40.05	3.03082
62.55	40.55	3.54008		62.55	40.05	4.56373		62.55	40.55	2.81989		62.55	41.05	2.48737		62.55	41.05	2.6231		62.55	40.55	2.71209
62.55	41.05	3.5857		62.55	40.55	4.10786		62.55	41.05	2.71648		62.55	41.55	2.26517		62.55	41.55	2.66971		62.55	41.05	2.79457
62.55	41.55	2.69587		62.55	41.05	4.34974		62.55	41.55	2.36616		62.55	42.05	1.74804		62.55	42.05	2.27635		62.55	41.55	2.69698
62.55	42.05	2.39865		62.55	41.55	3.77619		62.55	42.05	1.89848		62.55	42.55	1.68366		62.55	42.55	2.1183		62.55	42.05	2.4662
62.55	42.55	2.46355		62.55	42.05	3.38551		62.55	42.55	1.97047		62.55	43.05	2.05893		62.55	43.05	2.5339		62.55	42.55	2.43517
62.55	43.05	2.70971		62.55	42.55	3.59779		62.55	43.05	2.30516		62.55	43.55	2.63565		62.55	43.55	3.47063		62.55	43.05	2.85335
62.55	43.55	3.5739		62.55	43.05	3.79081		62.55	43.55	3.03706		62.55	44.05	2.39199		62.55	44.05	3.09621		62.55	43.55	3.6393
62.55	44.05	3.93871		62.55	43.55	4.31022		62.55	44.05	2.92882		62.55	44.55	2.62962		62.55	44.55	3.31883		62.55	44.05	3.45894
62.55	44.55	4.70003		62.55	44.05	4.44276		62.55	44.55	3.13894		62.55	45.05	3.6051		62.55	45.05	4.07144		62.55	44.55	3.86794
62.55	45.05	5.34088		62.55	44.55	4.89748		62.55	45.05	4.05284		62.55	45.55	3.03616		62.55	45.55	3.27201		62.55	45.05	4.9146
62.55	45.55	4.93166		62.55	45.05	5.72386		62.55	45.55	3.75441		62.55	46.05	2.91031		62.55	46.05	3.10557		62.55	45.55	3.92626
62.55	46.05	4.91657		62.55	45.55	5.42397		62.55	46.05	3.66604		62.55	46.55	3.31413		62.55	46.55	3.57068		62.55	46.05	3.79758
62.55	46.55	5.70536		62.55	46.05	5.68527		62.55	46.55	4.10327		62.55	47.05	4.03892		62.55	47.05	4.20986		62.55	46.55	4.13782
62.55	47.05	6.52467		62.55	46.55	6.38269		62.55	47.05	4.72656		62.55	47.55	4.11231		62.55	47.55	4.39713		62.55	47.05	4.79621
62.55	47.55	6.45709		62.55	47.05	6.61336		62.55	47.55	5.02218		62.55	48.05	4.19449		62.55	48.05	4.40439		62.55	47.55	4.95402
62.55	48.05	6.20947		62.55	47.55	6.81485		62.55	48.05	4.99159		62.55	48.55	4.31781		62.55	48.55	4.69718		62.55	48.05	4.99016
62.55	48.55	6.37985		62.55	48.05	6.72195		62.55	48.55	5.17738		62.55	49.05	5.11573		62.55	49.05	5.37739		62.55	48.55	5.23796
62.55	49.05	7.20786		62.55	48.55	6.77092		62.55	49.05	5.65734		62.55	49.55	5.19572		62.55	49.55	5.62918		62.55	49.05	5.79978
62.55	49.55	6.94783		62.55	49.05	7.42544		62.55	49.55	5.59559		62.55	50.05	5.32072		62.55	50.05	5.80073		62.55	49.55	5.70549
62.55	50.05	7.02202		62.55	49.55	7.50042		62.55	50.05	5.77478		62.55	50.55	5.73313		62.55	50.55	6.39305		62.55	50.05	5.66989
62.55	50.55	7.36376		62.55	50.05	7.51983		62.55	50.55	6.26558		62.55	51.05	6.07727		62.55	51.05	6.42506		62.55	50.55	6.30024
62.55	51.05	7.51526		62.55	50.55	7.79224		62.55	51.05	6.49731		62.55	51.55	6.17474		62.55	51.55	6.36997		62.55	51.05	6.60322
62.55	51.55	7.44071		62.55	51.05	7.71208		62.55	51.55	6.52893		62.55	52.05	5.63426		62.55	52.05	5.56158		62.55	51.55	6.50574
62.55	52.05	6.83761		62.55	51.55	7.67852		62.55	52.05	5.74127		65.05	37.55	1.75417		65.05	37.55	2.02961		62.55	52.05	5.87113
65.05	37.55	5.08873		62.55	52.05	6.75076		65.05	37.55	2.92908		65.05	38.05	2.25247		65.05	38.05	2.7261		65.05	37.55	1.65985
65.05	38.05	5.40514		65.05	37.55	5.33661		65.05	38.05	3.55181		65.05	38.55	1.98769		65.05	38.55	2.60009		65.05	38.05	2.21872
65.05	38.55	4.19819		65.05	38.05	5.79698		65.05	38.55	3.35375		65.05	39.05	1.95425		65.05	39.05	2.6296		65.05	38.55	2.1558
65.05	39.05	3.98757		65.05	38.55	4.90054		65.05	39.05	3.19144		65.05	39.55	2.79659		65.05	39.55	3.07656		65.05	39.05	2.16641
65.05	39.55	4.34847		65.05	39.05	4.45822		65.05	39.55	3.61656		65.05	40.05	2.75488		65.05	40.05	2.83147		65.05	39.55	2.67997
65.05	40.05	3.73429		65.05	39.55	4.99766		65.05	40.05	3.01039		65.05	40.55	2.36771		65.05	40.55	2.57506		65.05	40.05	2.73623
65.05	40.55	3.45651		65.05	40.05	4.47802		65.05	40.55	2.68194		65.05	41.05	2.5094		65.05	41.05	2.58259		65.05	40.55	2.4049
65.05	41.05	3.12495		65.05	40.55	4.29665		65.05	41.05	2.49417		65.05	41.55	2.35653		65.05	41.55	2.74481		65.05	41.05	2.70068
65.05	41.55	2.59567		65.05	41.05	4.15091		65.05	41.55	2.30925		65.05	42.05	1.98323		65.05	42.05	2.48207		65.05	41.55	2.83085
65.05	42.05	2.35608		65.05	41.55	3.6798		65.05	42.05	2.16375		65.05	42.55	1.62821		65.05	42.55	2.14425		65.05	42.05	2.61231
65.05	42.55	2.48126		65.05	42.05	3.35238		65.05	42.55	2.00128		65.05	43.05	1.91192		65.05	43.05	2.37434		65.05	42.55	2.49286
65.05	43.05	2.77904		65.05	42.55	3.50359		65.05	43.05	2.19795		65.05	43.55	2.56261		65.05	43.55	2.99315		65.05	43.05	2.70366
65.05	43.55	3.6587		65.05	43.05	3.75447		65.05	43.55	2.82318		65.05	44.05	2.16041		65.05	44.05	2.7969		65.05	43.55	3.27944
65.05	44.05	3.66981		65.05	43.55	4.37425		65.05	44.05	2.53307		65.05	44.55	2.35013		65.05	44.55	3.19125		65.05	44.05	3.40163
65.05	44.55	4.10433		65.05	44.05	4.1973		65.05	44.55	2.74601		65.05	45.05	3.0326		65.05	45.05	3.76794		65.05	44.55	3.53657
65.05	45.05	4.83765		65.05	44.55	4.60011		65.05	45.05	3.4356		65.05	45.55	2.87569		65.05	45.55	3.2449		65.05	45.05	4.50553
65.05	45.55	5.08709		65.05	45.05	5.27466		65.05	45.55	3.64668		65.05	46.05	2.7793		65.05	46.05	3.24311		65.05	45.55	3.8672
65.05	46.05	5.12258		65.05	45.55	5.46027		65.05	46.05	3.76728		65.05	46.55	3.45736		65.05	46.55	3.76026		65.05	46.05	3.94515
65.05	46.55	5.87047		65.05	46.05	5.5513		65.05	46.55	4.21891		65.05	47.05	4.14386		65.05	47.05	4.44426		65.05	46.55	4.17977
65.05	47.05	6.41298		65.05	46.55	6.17464		65.05	47.05	4.86754		65.05	47.55	4.28663		65.05	47.55	4.64878		65.05	47.05	4.91327
65.05	47.55	6.28033		65.05	47.05	6.74609		65.05	47.55	4.98517		65.05	48.05	4.305		65.05	48.05	4.6549		65.05	47.55	5.09455
65.05	48.05	6.20507		65.05	47.55	6.82755		65.05	48.05	4.87053		65.05	48.55	4.47598		65.05	48.55	4.82429		65.05	48.05	5.06821
65.05	48.55	6.49078		65.05	48.05	6.65746		65.05	48.55	5.0688		65.05	49.05	5.1393		65.05	49.05	5.49548		65.05	48.55	5.37172
65.05	49.05	7.14331		65.05	48.55	6.75097		65.05	49.05	5.71081		65.05	49.55	5.24441		65.05	49.55	5.75907		65.05	49.05	5.89498
65.05	49.55	6.97455		65.05	49.05	7.48402		65.05	49.55	5.72582		65.05	50.05	5.3376		65.05	50.05	5.79926		65.05	49.55	5.87802
65.05	50.05	7.16626		65.05	49.55	7.54457		65.05	50.05	5.87958		65.05	50.55	5.80066		65.05	50.55	6.26602		65.05	50.05	5.78346
65.05	50.55	7.43402		65.05	50.05	7.59965		65.05	50.55	6.30283		65.05	51.05	6.17589		65.05	51.05	6.47028		65.05	50.55	6.3833
65.05	51.05	7.45835		65.05	50.55	7.88839		65.05	51.05	6.56858		65.05	51.55	6.35829		65.05	51.55	6.52518		65.05	51.05	6.66306
65.05	51.55	7.39303		65.05	51.05	7.89408		65.05	51.55	6.68136		65.05	52.05	6.12024		65.05	52.05	5.92586		65.05	51.55	6.56414
65.05	52.05	6.60936		65.05	51.55	7.89492		65.05	52.05	6.02428		67.55	37.55	1.84805		67.55	37.55	2.18933		65.05	52.05	5.70748
67.55	37.55	3.34691		65.05	52.05	6.98297		67.55	37.55	2.59879		67.55	38.05	2.26355		67.55	38.05	2.80946		67.55	37.55	1.86542
67.55	38.05	3.85556		67.55	37.55	4.47553		67.55	38.05	3.28734		67.55	38.55	1.76169		67.55	38.55	2.22366		67.55	38.05	2.32645
67.55	38.55	3.5406		67.55	38.05	4.80928		67.55	38.55	3.27818		67.55	39.05	1.64046		67.55	39.05	2.09766		67.55	38.55	2.04543
67.55	39.05	3.45672		67.55	38.55	4.25415		67.55	39.05	3.00099		67.55	39.55	2.28052		67.55	39.55	2.48545		67.55	39.05	2.12172
67.55	39.55	3.62871		67.55	39.05	4.07593		67.55	39.55	3.03525		67.55	40.05	2.04997		67.55	40.05	2.30845		67.55	39.55	2.46301
67.55	40.05	3.4165		67.55	39.55	4.60812		67.55	40.05	2.88243		67.55	40.55	1.89585		67.55	40.55	2.18197		67.55	40.05	2.20216
67.55	40.55	2.96722		67.55	40.05	4.24461		67.55	40.55	2.37742		67.55	41.05	2.15795		67.55	41.05	2.41021		67.55	40.55	2.05775
67.55	41.05	2.4227		67.55	40.55	3.69818		67.55	41.05	2.11499		67.55	41.55	2.05235		67.55	41.55	2.47978		67.55	41.05	2.47111
67.55	41.55	2.39209		67.55	41.05	3.18399		67.55	41.55	1.89805		67.55	42.05	1.78779		67.55	42.05	2.24799		67.55	41.55	2.56708
67.55	42.05	2.18982		67.55	41.55	3.26079		67.55	42.05	1.85906		67.55	42.55	1.52253		67.55	42.55	2.15379		67.55	42.05	2.39387
67.55	42.55	2.33058		67.55	42.05	3.07596		67.55	42.55	1.75744		67.55	43.05	1.69368		67.55	43.05	2.35127		67.55	42.55	2.36642
67.55	43.05	2.68409		67.55	42.55	3.16663		67.55	43.05	1.91861		67.55	43.55	2.29062		67.55	43.55	2.69716		67.55	43.05	2.49017
67.55	43.55	3.57643		67.55	43.05	3.45957		67.55	43.55	2.67553		67.55	44.05	1.94332		67.55	44.05	2.56097		67.55	43.55	3.07462
67.55	44.05	3.44078		67.55	43.55	4.32326		67.55	44.05	2.19272		67.55	44.55	2.02368		67.55	44.55	2.55409		67.55	44.05	2.99426
67.55	44.55	3.67994		67.55	44.05	4.0777		67.55	44.55	2.22462		67.55	45.05	2.45232		67.55	45.05	2.94757		67.55	44.55	2.84507
67.55	45.05	4.28846		67.55	44.55	4.22444		67.55	45.05	2.79476		67.55	45.55	2.67833		67.55	45.55	3.00767		67.55	45.05	3.28637
67.55	45.55	4.98006		67.55	45.05	4.7155		67.55	45.55	3.51046		67.55	46.05	2.76319		67.55	46.05	3.31705		67.55	45.55	3.63712
67.55	46.05	5.14055		67.55	45.55	5.35236		67.55	46.05	3.53582		67.55	46.55	3.39754		67.55	46.55	3.7857		67.55	46.05	3.75486
67.55	46.55	5.4855		67.55	46.05	5.36628		67.55	46.55	4.005		67.55	47.05	4.19636		67.55	47.05	4.5285		67.55	46.55	4.07706
67.55	47.05	5.99624		67.55	46.55	5.89946		67.55	47.05	4.77662		67.55	47.55	4.18359		67.55	47.55	4.5487		67.55	47.05	4.89849
67.55	47.55	5.93912		67.55	47.05	6.67196		67.55	47.55	4.73504		67.55	48.05	4.17409		67.55	48.05	4.59316		67.55	47.55	4.97561
67.55	48.05	5.9533		67.55	47.55	6.55208		67.55	48.05	4.64898		67.55	48.55	4.4118		67.55	48.55	4.78455		67.55	48.05	4.94192
67.55	48.55	6.35449		67.55	48.05	6.4164		67.55	48.55	4.87803		67.55	49.05	5.0279		67.55	49.05	5.33898		67.55	48.55	5.23783
67.55	49.05	7.01523		67.55	48.55	6.60817		67.55	49.05	5.53834		67.55	49.55	5.03324		67.55	49.55	5.4772		67.55	49.05	5.7226
67.55	49.55	6.77389		67.55	49.05	7.32188		67.55	49.55	5.4972		67.55	50.05	5.22218		67.55	50.05	5.61814		67.55	49.55	5.78505
67.55	50.05	6.95664		67.55	49.55	7.32967		67.55	50.05	5.79353		67.55	50.55	5.76149		67.55	50.55	6.09023		67.55	50.05	5.67198
67.55	50.55	7.29477		67.55	50.05	7.44141		67.55	50.55	6.21009		67.55	51.05	6.17379		67.55	51.05	6.43963		67.55	50.55	6.28811
67.55	51.05	7.26469		67.55	50.55	7.78876		67.55	51.05	6.49947		67.55	51.55	6.26865		67.55	51.55	6.3891		67.55	51.05	6.61621
67.55	51.55	7.18581		67.55	51.05	7.82323		67.55	51.55	6.49012		67.55	52.05	5.55765		67.55	52.05	5.77712		67.55	51.55	6.56917
67.55	52.05	6.25548		67.55	51.55	7.86339		67.55	52.05	5.74053		70.05	37.55	1.92399		70.05	37.55	2.28756		67.55	52.05	5.62958
70.05	37.55	2.58867		67.55	52.05	7.10103		70.05	37.55	2.5996		70.05	38.05	2.41739		70.05	38.05	2.79467		70.05	37.55	2.24973
70.05	38.05	3.13313		70.05	37.55	3.86426		70.05	38.05	3.1152		70.05	38.55	1.78881		70.05	38.55	2.15718		70.05	38.05	2.4764
70.05	38.55	3.00145		70.05	38.05	4.36801		70.05	38.55	2.83273		70.05	39.05	1.89818		70.05	39.05	2.07824		70.05	38.55	1.89324
70.05	39.05	3.10125		70.05	38.55	4.00126		70.05	39.05	2.60303		70.05	39.55	2.07533		70.05	39.55	2.25679		70.05	39.05	2.09366
70.05	39.55	3.35073		70.05	39.05	3.92151		70.05	39.55	2.84842		70.05	40.05	1.74539		70.05	40.05	1.98457		70.05	39.55	2.34901
70.05	40.05	2.75604		70.05	39.55	4.22247		70.05	40.05	2.49552		70.05	40.55	1.65284		70.05	40.55	1.835		70.05	40.05	1.89906
70.05	40.55	2.51436		70.05	40.05	3.68587		70.05	40.55	2.22192		70.05	41.05	1.97818		70.05	41.05	1.88292		70.05	40.55	1.74803
70.05	41.05	2.17402		70.05	40.55	3.20676		70.05	41.05	2.29786		70.05	41.55	2.01403		70.05	41.55	2.37072		70.05	41.05	2.09422
70.05	41.55	2.4858		70.05	41.05	2.83187		70.05	41.55	2.20525		70.05	42.05	1.70088		70.05	42.05	2.18548		70.05	41.55	2.49863
70.05	42.05	2.33887		70.05	41.55	3.15189		70.05	42.05	1.89312		70.05	42.55	1.54936		70.05	42.55	2.27894		70.05	42.05	2.47767
70.05	42.55	2.53096		70.05	42.05	3.11379		70.05	42.55	1.71278		70.05	43.05	1.74196		70.05	43.05	2.34082		70.05	42.55	2.52592
70.05	43.05	2.59513		70.05	42.55	3.10622		70.05	43.05	1.85119		70.05	43.55	2.24931		70.05	43.55	2.8182		70.05	43.05	2.49801
70.05	43.55	3.34425		70.05	43.05	3.38689		70.05	43.55	2.60585		70.05	44.05	2.14997		70.05	44.05	2.7606		70.05	43.55	3.15081
70.05	44.05	3.48787		70.05	43.55	4.39709		70.05	44.05	2.5342		70.05	44.55	2.25446		70.05	44.55	2.56671		70.05	44.05	3.1047
70.05	44.55	3.78808		70.05	44.05	4.28908		70.05	44.55	2.49399		70.05	45.05	2.4863		70.05	45.05	2.89927		70.05	44.55	2.8792
70.05	45.05	4.28649		70.05	44.55	4.39549		70.05	45.05	2.84618		70.05	45.55	3.02611		70.05	45.55	3.39989		70.05	45.05	3.11643
70.05	45.55	4.80214		70.05	45.05	4.85179		70.05	45.55	3.46326		70.05	46.05	3.2423		70.05	46.05	3.57481		70.05	45.55	3.68045
70.05	46.05	5.20866		70.05	45.55	5.18667		70.05	46.05	3.40246		70.05	46.55	3.62387		70.05	46.55	3.8498		70.05	46.05	3.80666
70.05	46.55	5.41883		70.05	46.05	5.3349		70.05	46.55	3.87565		70.05	47.05	4.24916		70.05	47.05	4.51989		70.05	46.55	4.10783
70.05	47.05	6.03881		70.05	46.55	5.78816		70.05	47.05	4.60443		70.05	47.55	4.1675		70.05	47.55	4.50597		70.05	47.05	4.92775
70.05	47.55	5.89795		70.05	47.05	6.59537		70.05	47.55	4.67284		70.05	48.05	4.17198		70.05	48.05	4.54857		70.05	47.55	4.9758
70.05	48.05	5.87825		70.05	47.55	6.57233		70.05	48.05	4.64585		70.05	48.55	4.4273		70.05	48.55	4.81425		70.05	48.05	4.90273
70.05	48.55	6.24493		70.05	48.05	6.48282		70.05	48.55	4.91295		70.05	49.05	5.02586		70.05	49.05	5.32895		70.05	48.55	5.25647
70.05	49.05	6.96505		70.05	48.55	6.62252		70.05	49.05	5.55084		70.05	49.55	4.98019		70.05	49.55	5.2642		70.05	49.05	5.81783
70.05	49.55	6.74885		70.05	49.05	7.20962		70.05	49.55	5.45412		70.05	50.05	5.2476		70.05	50.05	5.57355		70.05	49.55	5.7613
70.05	50.05	6.95215		70.05	49.55	7.21519		70.05	50.05	5.89044		70.05	50.55	5.86567		70.05	50.55	6.11311		70.05	50.05	5.71341
70.05	50.55	7.31671		70.05	50.05	7.41152		70.05	50.55	6.34989		70.05	51.05	6.20379		70.05	51.05	6.51019		70.05	50.55	6.37224
70.05	51.05	7.30923		70.05	50.55	7.75632		70.05	51.05	6.58609		70.05	51.55	6.19513		70.05	51.55	6.34609		70.05	51.05	6.71786
70.05	51.55	7.29792		70.05	51.05	7.86908		70.05	51.55	6.51999		70.05	52.05	5.56744		70.05	52.05	5.50936		70.05	51.55	6.72691
70.05	52.05	6.46947		70.05	51.55	7.92179		70.05	52.05	5.85481		72.55	37.55	2.31176		72.55	37.55	2.28611		70.05	52.05	6.32107
72.55	37.55	2.76947		70.05	52.05	7.41483		72.55	37.55	2.38009		72.55	38.05	2.71122		72.55	38.05	2.72668		72.55	37.55	2.6141
72.55	38.05	3.35771		72.55	37.55	3.51223		72.55	38.05	2.79461		72.55	38.55	1.75937		72.55	38.55	2.09933		72.55	38.05	2.8221
72.55	38.55	2.71499		72.55	38.05	4.04012		72.55	38.55	2.11945		72.55	39.05	1.59074		72.55	39.05	1.875		72.55	38.55	1.73784
72.55	39.05	2.69422		72.55	38.55	3.49301		72.55	39.05	1.9511		72.55	39.55	1.62828		72.55	39.55	1.70481		72.55	39.05	1.67135
72.55	39.55	2.75751		72.55	39.05	3.40896		72.55	39.55	2.19923		72.55	40.05	1.50972		72.55	40.05	1.53239		72.55	39.55	1.8208
72.55	40.05	2.01811		72.55	39.55	3.5451		72.55	40.05	1.98765		72.55	40.55	1.50466		72.55	40.55	1.51848		72.55	40.05	1.6332
72.55	40.55	1.77276		72.55	40.05	3.03719		72.55	40.55	1.9217		72.55	41.05	1.77846		72.55	41.05	1.57988		72.55	40.55	1.40716
72.55	41.05	1.83868		72.55	40.55	2.72791		72.55	41.05	2.31635		72.55	41.55	1.76902		72.55	41.55	2.04659		72.55	41.05	1.66247
72.55	41.55	2.30187		72.55	41.05	2.71607		72.55	41.55	2.11265		72.55	42.05	1.3576		72.55	42.05	2.03202		72.55	41.55	2.11653
72.55	42.05	2.3708		72.55	41.55	2.97447		72.55	42.05	1.46545		72.55	42.55	1.33371		72.55	42.55	2.24052		72.55	42.05	2.36162
72.55	42.55	2.30977		72.55	42.05	2.74665		72.55	42.55	1.48656		72.55	43.05	1.59484		72.55	43.05	2.11493		72.55	42.55	2.51329
72.55	43.05	2.33386		72.55	42.55	2.79002		72.55	43.05	1.7557		72.55	43.55	2.19193		72.55	43.55	2.6776		72.55	43.05	2.31628
72.55	43.55	3.12484		72.55	43.05	3.25179		72.55	43.55	2.42702		72.55	44.05	2.36133		72.55	44.05	2.97851		72.55	43.55	3.05619
72.55	44.05	3.38492		72.55	43.55	4.48937		72.55	44.05	2.73799		72.55	44.55	2.21283		72.55	44.55	2.86551		72.55	44.05	3.35317
72.55	44.55	3.63343		72.55	44.05	4.31067		72.55	44.55	2.65575		72.55	45.05	2.34447		72.55	45.05	2.96939		72.55	44.55	3.15999
72.55	45.05	4.03979		72.55	44.55	4.50913		72.55	45.05	2.91779		72.55	45.55	3.06391		72.55	45.55	3.57599		72.55	45.05	3.22371
72.55	45.55	4.52232		72.55	45.05	4.79533		72.55	45.55	3.13801		72.55	46.05	3.2711		72.55	46.05	3.24134		72.55	45.55	3.69956
72.55	46.05	4.79991		72.55	45.55	4.98708		72.55	46.05	3.20769		72.55	46.55	3.48381		72.55	46.55	3.57288		72.55	46.05	3.55241
72.55	46.55	5.24114		72.55	46.05	5.17602		72.55	46.55	3.61036		72.55	47.05	4.00363		72.55	47.05	4.35824		72.55	46.55	3.89901
72.55	47.05	5.85239		72.55	46.55	5.66031		72.55	47.05	4.34385		72.55	47.55	3.91943		72.55	47.55	4.29307		72.55	47.05	4.82107
72.55	47.55	5.84184		72.55	47.05	6.41255		72.55	47.55	4.45477		72.55	48.05	3.91563		72.55	48.05	4.29338		72.55	47.55	4.81743
72.55	48.05	5.76592		72.55	47.55	6.52816		72.55	48.05	4.46495		72.55	48.55	4.30311		72.55	48.55	4.6786		72.55	48.05	4.67116
72.55	48.55	6.01909		72.55	48.05	6.34515		72.55	48.55	4.94706		72.55	49.05	4.82382		72.55	49.05	5.1625		72.55	48.55	5.23733
72.55	49.05	6.74384		72.55	48.55	6.48318		72.55	49.05	5.42503		72.55	49.55	4.81777		72.55	49.55	5.06022		72.55	49.05	5.73627
72.55	49.55	6.53917		72.55	49.05	6.98366		72.55	49.55	5.33858		72.55	50.05	5.05654		72.55	50.05	5.28709		72.55	49.55	5.49949
72.55	50.05	6.65826		72.55	49.55	7.06898		72.55	50.05	5.54541		72.55	50.55	5.69313		72.55	50.55	5.94589		72.55	50.05	5.49881
72.55	50.55	7.11839		72.55	50.05	7.07816		72.55	50.55	6.1996		72.55	51.05	5.99573		72.55	51.05	6.33705		72.55	50.55	6.22634
72.55	51.05	7.18144		72.55	50.55	7.57161		72.55	51.05	6.46879		72.55	51.55	6.0189		72.55	51.55	6.2771		72.55	51.05	6.63565
72.55	51.55	7.26121		72.55	51.05	7.80674		72.55	51.55	6.48151		72.55	52.05	5.43704		72.55	52.05	5.34598		72.55	51.55	6.80882
72.55	52.05	6.43399		72.55	51.55	7.86777		72.55	52.05	5.68953		75.05	37.55	3.20195		75.05	37.55	2.73336		72.55	52.05	6.33171
75.05	37.55	3.61613		72.55	52.05	7.36873		75.05	37.55	2.33137		75.05	38.05	2.81131		75.05	38.05	2.71559		75.05	37.55	2.51213
75.05	38.05	3.76595		75.05	37.55	3.99031		75.05	38.05	2.53231		75.05	38.55	1.6788		75.05	38.55	1.83223		75.05	38.05	2.66203
75.05	38.55	2.531		75.05	38.05	4.1141		75.05	38.55	1.81425		75.05	39.05	1.69489		75.05	39.05	1.67214		75.05	38.55	1.72549
75.05	39.05	2.30638		75.05	38.55	3.30835		75.05	39.05	1.7888		75.05	39.55	2.02277		75.05	39.55	1.78449		75.05	39.05	1.72301
75.05	39.55	2.34163		75.05	39.05	3.18296		75.05	39.55	2.08287		75.05	40.05	1.5299		75.05	40.05	1.38267		75.05	39.55	1.92419
75.05	40.05	1.78624		75.05	39.55	3.41922		75.05	40.05	1.77816		75.05	40.55	1.30673		75.05	40.55	1.39693		75.05	40.05	1.41931
75.05	40.55	1.21678		75.05	40.05	2.76028		75.05	40.55	1.53606		75.05	41.05	1.47265		75.05	41.05	1.43583		75.05	40.55	1.13621
75.05	41.05	1.53586		75.05	40.55	2.20838		75.05	41.05	1.64258		75.05	41.55	1.47542		75.05	41.55	1.83305		75.05	41.05	1.28688
75.05	41.55	2.12912		75.05	41.05	2.33216		75.05	41.55	1.7071		75.05	42.05	1.11978		75.05	42.05	1.72366		75.05	41.55	1.95323
75.05	42.05	2.11335		75.05	41.55	2.70565		75.05	42.05	1.25584		75.05	42.55	1.33311		75.05	42.55	2.07063		75.05	42.05	2.08195
75.05	42.55	2.2549		75.05	42.05	2.56989		75.05	42.55	1.56642		75.05	43.05	1.54797		75.05	43.05	2.11106		75.05	42.55	2.32999
75.05	43.05	2.63576		75.05	42.55	2.75967		75.05	43.05	1.92605		75.05	43.55	2.37824		75.05	43.55	2.73226		75.05	43.05	2.41954
75.05	43.55	3.28171		75.05	43.05	3.29572		75.05	43.55	2.63932		75.05	44.05	2.50893		75.05	44.05	2.90052		75.05	43.55	3.26619
75.05	44.05	3.35412		75.05	43.55	4.11955		75.05	44.05	2.81902		75.05	44.55	2.43989		75.05	44.55	2.91674		75.05	44.05	3.33241
75.05	44.55	3.57248		75.05	44.05	4.31963		75.05	44.55	2.88906		75.05	45.05	2.80911		75.05	45.05	3.26506		75.05	44.55	3.23617
75.05	45.05	4.08495		75.05	44.55	4.67115		75.05	45.05	3.38913		75.05	45.55	3.09883		75.05	45.55	3.46455		75.05	45.05	3.59491
75.05	45.55	4.67256		75.05	45.05	4.8879		75.05	45.55	3.21233		75.05	46.05	3.29264		75.05	46.05	3.20007		75.05	45.55	3.85868
75.05	46.05	4.61762		75.05	45.55	4.88397		75.05	46.05	3.28693		75.05	46.55	3.46995		75.05	46.55	3.66042		75.05	46.05	3.49431
75.05	46.55	5.13446		75.05	46.05	4.98536		75.05	46.55	3.59697		75.05	47.05	3.88136		75.05	47.05	4.1595		75.05	46.55	3.77949
75.05	47.05	5.90737		75.05	46.55	5.46504		75.05	47.05	4.34095		75.05	47.55	4.00452		75.05	47.55	4.1314		75.05	47.05	4.71875
75.05	47.55	5.88484		75.05	47.05	6.35537		75.05	47.55	4.59648		75.05	48.05	3.87916		75.05	48.05	4.06804		75.05	47.55	4.87973
75.05	48.05	5.84797		75.05	47.55	6.48858		75.05	48.05	4.50775		75.05	48.55	4.31424		75.05	48.55	4.60414		75.05	48.05	4.66945
75.05	48.55	6.09635		75.05	48.05	6.32885		75.05	48.55	5.13049		75.05	49.05	4.89892		75.05	49.05	5.24086		75.05	48.55	5.3956
75.05	49.05	6.64385		75.05	48.55	6.62359		75.05	49.05	5.54859		75.05	49.55	4.90108		75.05	49.55	5.09109		75.05	49.05	5.83571
75.05	49.55	6.50853		75.05	49.05	7.21089		75.05	49.55	5.48613		75.05	50.05	5.12218		75.05	50.05	5.24493		75.05	49.55	5.51493
75.05	50.05	6.58318		75.05	49.55	7.15809		75.05	50.05	5.47359		75.05	50.55	5.77616		75.05	50.55	5.98157		75.05	50.05	5.55496
75.05	50.55	7.19664		75.05	50.05	7.04269		75.05	50.55	6.27561		75.05	51.05	6.05841		75.05	51.05	6.31637		75.05	50.55	6.35294
75.05	51.05	7.3309		75.05	50.55	7.73945		75.05	51.05	6.47754		75.05	51.55	6.19001		75.05	51.55	6.33075		75.05	51.05	6.81351
75.05	51.55	7.46964		75.05	51.05	7.87704		75.05	51.55	6.54573		75.05	52.05	5.79993		75.05	52.05	5.73743		75.05	51.55	7.09539
75.05	52.05	7.04929		75.05	51.55	7.94417		75.05	52.05	5.86661		77.55	37.55	1.89432		77.55	37.55	1.78754		75.05	52.05	6.60442
77.55	37.55	2.35705		75.05	52.05	7.29158		77.55	37.55	1.42883		77.55	38.05	1.74018		77.55	38.05	1.91209		77.55	37.55	1.88772
77.55	38.05	2.48467		77.55	37.55	2.97868		77.55	38.05	1.7409		77.55	38.55	1.19991		77.55	38.55	1.40612		77.55	38.05	2.0342
77.55	38.55	1.9402		77.55	38.05	3.23364		77.55	38.55	1.49605		77.55	39.05	1.61067		77.55	39.05	1.5879		77.55	38.55	1.4533
77.55	39.05	1.96647		77.55	38.55	2.9251		77.55	39.05	1.60901		77.55	39.55	2.2253		77.55	39.55	1.88417		77.55	39.05	1.66805
77.55	39.55	1.92868		77.55	39.05	2.95509		77.55	39.55	1.98765		77.55	40.05	1.23301		77.55	40.05	1.06151		77.55	39.55	1.86651
77.55	40.05	1.55864		77.55	39.55	3.12927		77.55	40.05	1.54721		77.55	40.55	0.953833		77.55	40.55	1.09015		77.55	40.05	0.90099
77.55	40.55	0.953851		77.55	40.05	2.26085		77.55	40.55	1.1914		77.55	41.05	1.10399		77.55	41.05	1.37074		77.55	40.55	0.894058
77.55	41.05	1.13387		77.55	40.55	1.80512		77.55	41.05	1.19734		77.55	41.55	1.17444		77.55	41.55	1.57157		77.55	41.05	1.04006
77.55	41.55	1.93236		77.55	41.05	1.85554		77.55	41.55	1.31262		77.55	42.05	0.63929		77.55	42.05	1.10527		77.55	41.55	1.67203
77.55	42.05	1.83226		77.55	41.55	2.41932		77.55	42.05	0.868738		77.55	42.55	0.909711		77.55	42.55	1.4617		77.55	42.05	1.61958
77.55	42.55	1.9505		77.55	42.05	2.42234		77.55	42.55	1.43953		77.55	43.05	1.33646		77.55	43.05	1.90924		77.55	42.55	1.93817
77.55	43.05	2.37021		77.55	42.55	2.65919		77.55	43.05	2.00567		77.55	43.55	2.38254		77.55	43.55	2.50414		77.55	43.05	2.37886
77.55	43.55	3.08696		77.55	43.05	3.10349		77.55	43.55	2.66386		77.55	44.05	2.20851		77.55	44.05	2.56011		77.55	43.55	3.51184
77.55	44.05	3.00645		77.55	43.55	3.86923		77.55	44.05	2.66789		77.55	44.55	2.55226		77.55	44.55	2.68361		77.55	44.05	3.32253
77.55	44.55	3.28609		77.55	44.05	4.19702		77.55	44.55	3.0214		77.55	45.05	3.34988		77.55	45.05	3.30029		77.55	44.55	3.16522
77.55	45.05	4.05844		77.55	44.55	4.58136		77.55	45.05	3.46737		77.55	45.55	3.15984		77.55	45.55	3.413		77.55	45.05	3.6251
77.55	45.55	4.73475		77.55	45.05	5.01328		77.55	45.55	3.26177		77.55	46.05	3.06008		77.55	46.05	3.10531		77.55	45.55	3.68581
77.55	46.05	4.48288		77.55	45.55	4.93417		77.55	46.05	3.13388		77.55	46.55	3.30311		77.55	46.55	3.53318		77.55	46.05	3.42714
77.55	46.55	4.98565		77.55	46.05	4.85687		77.55	46.55	3.36319		77.55	47.05	3.68465		77.55	47.05	3.89753		77.55	46.55	3.65178
77.55	47.05	5.71374		77.55	46.55	5.26646		77.55	47.05	4.05825		77.55	47.55	3.94937		77.55	47.55	3.9872		77.55	47.05	4.36727
77.55	47.55	5.59559		77.55	47.05	5.89269		77.55	47.55	4.44773		77.55	48.05	3.78546		77.55	48.05	3.74605		77.55	47.55	4.62776
77.55	48.05	5.61268		77.55	47.55	6.15469		77.55	48.05	4.52723		77.55	48.55	4.14255		77.55	48.55	4.25498		77.55	48.05	4.61621
77.55	48.55	5.92261		77.55	48.05	6.22882		77.55	48.55	4.92791		77.55	49.05	4.71588		77.55	49.05	5.07028		77.55	48.55	5.14515
77.55	49.05	6.4221		77.55	48.55	6.56165		77.55	49.05	5.41328		77.55	49.55	4.78262		77.55	49.55	4.99584		77.55	49.05	5.70934
77.55	49.55	6.29902		77.55	49.05	7.13431		77.55	49.55	5.33792		77.55	50.05	5.0622		77.55	50.05	5.16545		77.55	49.55	5.40338
77.55	50.05	6.47356		77.55	49.55	6.97405		77.55	50.05	5.51867		77.55	50.55	5.64869		77.55	50.55	5.78815		77.55	50.05	5.54426
77.55	50.55	7.00385		77.55	50.05	7.07383		77.55	50.55	6.13146		77.55	51.05	5.95201		77.55	51.05	6.04511		77.55	50.55	6.25357
77.55	51.05	7.17765		77.55	50.55	7.59488		77.55	51.05	6.23468		77.55	51.55	5.9834		77.55	51.55	6.13108		77.55	51.05	6.6604
77.55	51.55	7.29281		77.55	51.05	7.63677		77.55	51.55	6.21869		77.55	52.05	5.47197		77.55	52.05	5.55221		77.55	51.55	6.78507
77.55	52.05	6.7762		77.55	51.55	7.71651		77.55	52.05	5.45109		80.05	37.55	0.825726		80.05	37.55	1.00075		77.55	52.05	6.39755
80.05	37.55	1.18767		77.55	52.05	7.04382		80.05	37.55	1.08145		80.05	38.05	1.17752		80.05	38.05	1.49401		80.05	37.55	1.25637
80.05	38.05	1.55254		80.05	37.55	2.44035		80.05	38.05	1.58486		80.05	38.55	1.00626		80.05	38.55	1.13658		80.05	38.05	1.64771
80.05	38.55	1.43364		80.05	38.05	2.96104		80.05	38.55	1.32477		80.05	39.05	1.20955		80.05	39.05	1.40292		80.05	38.55	1.35933
80.05	39.05	1.57845		80.05	38.55	2.72588		80.05	39.05	1.37439		80.05	39.55	1.68537		80.05	39.55	1.68716		80.05	39.05	1.67353
80.05	39.55	1.79431		80.05	39.05	2.72174		80.05	39.55	1.74995		80.05	40.05	0.983524		80.05	40.05	0.986401		80.05	39.55	1.92993
80.05	40.05	1.29725		80.05	39.55	2.88888		80.05	40.05	1.34407		80.05	40.55	0.728871		80.05	40.55	0.995926		80.05	40.05	1.16791
80.05	40.55	0.944774		80.05	40.05	1.95127		80.05	40.55	0.982991		80.05	41.05	0.757364		80.05	41.05	1.1716		80.05	40.55	1.34297
80.05	41.05	1.15898		80.05	40.55	1.59936		80.05	41.05	1.07722		80.05	41.55	1.04934		80.05	41.55	1.50461		80.05	41.05	1.17357
80.05	41.55	1.98934		80.05	41.05	1.85332		80.05	41.55	1.35286		80.05	42.05	0.550012		80.05	42.05	1.02686		80.05	41.55	1.86754
80.05	42.05	1.86605		80.05	41.55	2.52822		80.05	42.05	0.982664		80.05	42.55	0.814039		80.05	42.55	1.3403		80.05	42.05	1.57224
80.05	42.55	1.96677		80.05	42.05	2.23833		80.05	42.55	1.47594		80.05	43.05	1.29403		80.05	43.05	1.80111		80.05	42.55	1.74221
80.05	43.05	2.44541		80.05	42.55	2.53744		80.05	43.05	2.0214		80.05	43.55	2.10869		80.05	43.55	2.4144		80.05	43.05	2.21504
80.05	43.55	3.17544		80.05	43.05	3.10361		80.05	43.55	2.59109		80.05	44.05	2.09702		80.05	44.05	2.40201		80.05	43.55	3.16219
80.05	44.05	3.06191		80.05	43.55	3.90442		80.05	44.05	2.45281		80.05	44.55	2.57102		80.05	44.55	2.82785		80.05	44.05	3.28429
80.05	44.55	3.40472		80.05	44.05	4.04649		80.05	44.55	3.06999		80.05	45.05	3.23047		80.05	45.05	3.4924		80.05	44.55	3.2913
80.05	45.05	4.26572		80.05	44.55	4.37969		80.05	45.05	3.40066		80.05	45.55	3.25192		80.05	45.55	3.36919		80.05	45.05	3.8663
80.05	45.55	4.66598		80.05	45.05	4.92237		80.05	45.55	3.38283		80.05	46.05	2.9976		80.05	46.05	2.98395		80.05	45.55	3.76067
80.05	46.05	4.38672		80.05	45.55	5.04472		80.05	46.05	3.12676		80.05	46.55	3.3029		80.05	46.55	3.43429		80.05	46.05	3.61445
80.05	46.55	4.84931		80.05	46.05	4.80284		80.05	46.55	3.29588		80.05	47.05	3.84756		80.05	47.05	3.9279		80.05	46.55	3.88834
80.05	47.05	5.53331		80.05	46.55	5.27305		80.05	47.05	4.21183		80.05	47.55	3.94862		80.05	47.55	4.05431		80.05	47.05	4.49483
80.05	47.55	5.58453		80.05	47.05	5.85157		80.05	47.55	4.47783		80.05	48.05	3.8693		80.05	48.05	3.91843		80.05	47.55	4.76403
80.05	48.05	5.62186		80.05	47.55	6.23662		80.05	48.05	4.76221		80.05	48.55	4.17891		80.05	48.55	4.39115		80.05	48.05	4.84145
80.05	48.55	5.87089		80.05	48.05	6.43088		80.05	48.55	4.8735		80.05	49.05	4.78632		80.05	49.05	5.14848		80.05	48.55	5.12647
80.05	49.05	6.39193		80.05	48.55	6.66746		80.05	49.05	5.42953		80.05	49.55	4.86064		80.05	49.55	5.01881		80.05	49.05	5.69354
80.05	49.55	6.19609		80.05	49.05	7.16808		80.05	49.55	5.40975		80.05	50.05	5.18127		80.05	50.05	5.21383		80.05	49.55	5.55953
80.05	50.05	6.51144		80.05	49.55	6.96178		80.05	50.05	5.71247		80.05	50.55	5.64256		80.05	50.55	5.76142		80.05	50.05	5.81849
80.05	50.55	7.02273		80.05	50.05	7.26023		80.05	50.55	6.11451		80.05	51.05	6.00652		80.05	51.05	5.97611		80.05	50.55	6.33518
80.05	51.05	7.23542		80.05	50.55	7.6041		80.05	51.05	6.21619		80.05	51.55	6.05766		80.05	51.55	6.08492		80.05	51.05	6.62028
80.05	51.55	7.32738		80.05	51.05	7.71496		80.05	51.55	6.19143		80.05	52.05	5.68878		80.05	52.05	5.38254		80.05	51.55	6.6555
80.05	52.05	6.63431		80.05	51.55	7.85503		80.05	52.05	5.33232		82.55	37.55	0.548776		82.55	37.55	0.61751		80.05	52.05	5.99315
82.55	37.55	0.84984		80.05	52.05	7.20033		82.55	37.55	0.780423		82.55	38.05	1.0481		82.55	38.05	1.15757		82.55	37.55	0.300837
82.55	38.05	1.26279		82.55	37.55	2.45097		82.55	38.05	1.33997		82.55	38.55	0.754258		82.55	38.55	0.832907		82.55	38.05	1.04047
82.55	38.55	1.07563		82.55	38.05	2.90367		82.55	38.55	1.14637		82.55	39.05	0.829429		82.55	39.05	0.932618		82.55	38.55	1.25642
82.55	39.05	1.15306		82.55	38.55	2.62458		82.55	39.05	1.22243		82.55	39.55	1.19983		82.55	39.55	1.21583		82.55	39.05	1.35133
82.55	39.55	1.40692		82.55	39.05	2.47093		82.55	39.55	1.17493		82.55	40.05	0.60691		82.55	40.05	0.743413		82.55	39.55	1.50154
82.55	40.05	0.805574		82.55	39.55	2.24526		82.55	40.05	0.952781		82.55	40.55	0.371219		82.55	40.55	0.790566		82.55	40.05	0.991106
82.55	40.55	0.622787		82.55	40.05	1.51246		82.55	40.55	0.785565		82.55	41.05	0.467602		82.55	41.05	1.01218		82.55	40.55	0.938585
82.55	41.05	0.864395		82.55	40.55	1.37244		82.55	41.05	0.975292		82.55	41.55	1.13242		82.55	41.55	1.59293		82.55	41.05	1.29879
82.55	41.55	1.8963		82.55	41.05	1.61928		82.55	41.55	1.54493		82.55	42.05	0.655496		82.55	42.05	0.927995		82.55	41.55	1.90762
82.55	42.05	1.833		82.55	41.55	2.50498		82.55	42.05	1.18519		82.55	42.55	0.757743		82.55	42.55	1.19152		82.55	42.05	1.31702
82.55	42.55	1.95234		82.55	42.05	2.23863		82.55	42.55	1.31872		82.55	43.05	1.277		82.55	43.05	1.76925		82.55	42.55	1.50341
82.55	43.05	2.36948		82.55	42.55	2.46682		82.55	43.05	1.8537		82.55	43.55	1.80458		82.55	43.55	2.19025		82.55	43.05	1.98916
82.55	43.55	3.04477		82.55	43.05	3.19371		82.55	43.55	2.41898		82.55	44.05	1.96721		82.55	44.05	2.26534		82.55	43.55	2.67938
82.55	44.05	2.948		82.55	43.55	3.8074		82.55	44.05	2.37336		82.55	44.55	2.31906		82.55	44.55	2.80066		82.55	44.05	3.02527
82.55	44.55	3.38232		82.55	44.05	3.76282		82.55	44.55	2.76964		82.55	45.05	2.77883		82.55	45.05	3.3809		82.55	44.55	3.23168
82.55	45.05	4.13518		82.55	44.55	4.16879		82.55	45.05	3.21244		82.55	45.55	2.93355		82.55	45.55	3.06842		82.55	45.05	3.78846
82.55	45.55	4.33407		82.55	45.05	4.79956		82.55	45.55	3.24986		82.55	46.05	2.96119		82.55	46.05	2.92187		82.55	45.55	3.68582
82.55	46.05	4.22859		82.55	45.55	4.90262		82.55	46.05	3.08236		82.55	46.55	3.167		82.55	46.55	3.30268		82.55	46.05	3.59715
82.55	46.55	4.54706		82.55	46.05	4.84827		82.55	46.55	3.25712		82.55	47.05	3.65092		82.55	47.05	3.807		82.55	46.55	3.84809
82.55	47.05	5.22621		82.55	46.55	5.12459		82.55	47.05	4.12613		82.55	47.55	3.72308		82.55	47.55	3.91355		82.55	47.05	4.44493
82.55	47.55	5.41972		82.55	47.05	5.75748		82.55	47.55	4.33779		82.55	48.05	3.7551		82.55	48.05	3.86231		82.55	47.55	4.61796
82.55	48.05	5.37483		82.55	47.55	6.14651		82.55	48.05	4.517		82.55	48.55	4.05439		82.55	48.55	4.35642		82.55	48.05	4.65162
82.55	48.55	5.65505		82.55	48.05	6.26026		82.55	48.55	4.75015		82.55	49.05	4.65446		82.55	49.05	5.05093		82.55	48.55	4.98479
82.55	49.05	6.21089		82.55	48.55	6.51463		82.55	49.05	5.33385		82.55	49.55	4.64527		82.55	49.55	4.81751		82.55	49.05	5.53809
82.55	49.55	6.01484		82.55	49.05	7.0366		82.55	49.55	5.207		82.55	50.05	4.9765		82.55	50.05	5.05508		82.55	49.55	5.37395
82.55	50.05	6.21569		82.55	49.55	6.76337		82.55	50.05	5.49257		82.55	50.55	5.57299		82.55	50.55	5.63062		82.55	50.05	5.77499
82.55	50.55	6.97142		82.55	50.05	7.07224		82.55	50.55	5.99512		82.55	51.05	5.89941		82.55	51.05	5.80764		82.55	50.55	6.31854
82.55	51.05	7.06989		82.55	50.55	7.56306		82.55	51.05	6.09711		82.55	51.55	5.84989		82.55	51.55	5.83243		82.55	51.05	6.47351
82.55	51.55	7.09248		82.55	51.05	7.62481		82.55	51.55	5.98201		82.55	52.05	5.24316		82.55	52.05	5.00071		82.55	51.55	6.37361
82.55	52.05	6.34296		82.55	51.55	7.61216		82.55	52.05	5.14575		85.05	37.55	0.31441		85.05	37.55	0.565639		82.55	52.05	5.53869
85.05	37.55	0.395783		82.55	52.05	6.69723		85.05	37.55	0.743936		85.05	38.05	0.884411		85.05	38.05	1.16769		85.05	37.55	0
85.05	38.05	1.04102		85.05	37.55	2.3045		85.05	38.05	1.23505		85.05	38.55	0.642158		85.05	38.55	1.00877		85.05	38.05	1.08313
85.05	38.55	0.939292		85.05	38.05	2.73017		85.05	38.55	1.05547		85.05	39.05	0.683447		85.05	39.05	0.563676		85.05	38.55	1.63243
85.05	39.05	0.615846		85.05	38.55	2.43199		85.05	39.05	0.991735		85.05	39.55	0.959715		85.05	39.55	0.926615		85.05	39.05	1.28857
85.05	39.55	1.0016		85.05	39.05	2.0698		85.05	39.55	1.00347		85.05	40.05	0.510011		85.05	40.05	1.0083		85.05	39.55	1.44314
85.05	40.05	0.757621		85.05	39.55	2.07864		85.05	40.05	0.776767		85.05	40.55	0.37544		85.05	40.55	0.826976		85.05	40.05	1.39749
85.05	40.55	0.769232		85.05	40.05	1.48546		85.05	40.55	0.696731		85.05	41.05	0.60706		85.05	41.05	0.875465		85.05	40.55	1.04997
85.05	41.05	1.0998		85.05	40.55	1.5705		85.05	41.05	1.06337		85.05	41.55	1.07894		85.05	41.55	1.22234		85.05	41.05	1.08976
85.05	41.55	1.81133		85.05	41.05	1.85116		85.05	41.55	1.6134		85.05	42.05	1.16663		85.05	42.05	1.21977		85.05	41.55	1.44812
85.05	42.05	1.70508		85.05	41.55	2.63273		85.05	42.05	1.75976		85.05	42.55	1.19236		85.05	42.55	1.42101		85.05	42.05	1.42674
85.05	42.55	1.89953		85.05	42.05	2.85016		85.05	42.55	1.6952		85.05	43.05	1.39401		85.05	43.05	2.05139		85.05	42.55	1.64416
85.05	43.05	2.3571		85.05	42.55	2.88169		85.05	43.05	2.03019		85.05	43.55	1.91696		85.05	43.55	2.55377		85.05	43.05	2.04655
85.05	43.55	3.15177		85.05	43.05	3.4209		85.05	43.55	2.70179		85.05	44.05	2.01313		85.05	44.05	2.41321		85.05	43.55	2.95041
85.05	44.05	3.20487		85.05	43.55	4.03776		85.05	44.05	2.60188		85.05	44.55	2.35239		85.05	44.55	2.79105		85.05	44.05	2.96461
85.05	44.55	3.51693		85.05	44.05	3.89044		85.05	44.55	2.80398		85.05	45.05	2.81107		85.05	45.05	3.21992		85.05	44.55	3.28658
85.05	45.05	4.15439		85.05	44.55	4.21488		85.05	45.05	3.53875		85.05	45.55	2.95674		85.05	45.55	3.06153		85.05	45.05	3.90642
85.05	45.55	4.1616		85.05	45.05	4.86774		85.05	45.55	3.30774		85.05	46.05	3.10711		85.05	46.05	3.16231		85.05	45.55	3.77027
85.05	46.05	4.35877		85.05	45.55	4.94101		85.05	46.05	3.26917		85.05	46.55	3.24035		85.05	46.55	3.39794		85.05	46.05	3.73424
85.05	46.55	4.64037		85.05	46.05	5.07342		85.05	46.55	3.46124		85.05	47.05	3.70358		85.05	47.05	3.93036		85.05	46.55	3.86159
85.05	47.05	5.37437		85.05	46.55	5.18623		85.05	47.05	4.20117		85.05	47.55	3.62736		85.05	47.55	3.81266		85.05	47.05	4.45475
85.05	47.55	5.56574		85.05	47.05	5.91424		85.05	47.55	4.31444		85.05	48.05	3.78346		85.05	48.05	3.83763		85.05	47.55	4.56474
85.05	48.05	5.44704		85.05	47.55	6.18072		85.05	48.05	4.40935		85.05	48.55	4.07716		85.05	48.55	4.38694		85.05	48.05	4.68295
85.05	48.55	5.70633		85.05	48.05	6.20146		85.05	48.55	4.83903		85.05	49.05	4.69117		85.05	49.05	5.07574		85.05	48.55	4.98878
85.05	49.05	6.25804		85.05	48.55	6.51728		85.05	49.05	5.37558		85.05	49.55	4.69046		85.05	49.55	4.94465		85.05	49.05	5.50396
85.05	49.55	6.07808		85.05	49.05	6.97463		85.05	49.55	5.12709		85.05	50.05	5.05444		85.05	50.05	5.28465		85.05	49.55	5.47344
85.05	50.05	6.2161		85.05	49.55	6.78747		85.05	50.05	5.48745		85.05	50.55	5.71567		85.05	50.55	5.83656		85.05	50.05	5.88366
85.05	50.55	7.06623		85.05	50.05	7.11184		85.05	50.55	6.10669		85.05	51.05	5.88839		85.05	51.05	6.01173		85.05	50.55	6.49075
85.05	51.05	7.07531		85.05	50.55	7.66141		85.05	51.05	6.23081		85.05	51.55	5.79016		85.05	51.55	5.95156		85.05	51.05	6.60845
85.05	51.55	7.08434		85.05	51.05	7.72411		85.05	51.55	6.08312		85.05	52.05	5.00622		85.05	52.05	5.22462		85.05	51.55	6.42559
85.05	52.05	6.26269		85.05	51.55	7.59745		85.05	52.05	5.35771		87.55	37.55	-0		87.55	37.55	0.00678761		85.05	52.05	5.41607
87.55	37.55	-0		85.05	52.05	6.81866		87.55	37.55	0.33179		87.55	38.05	0.668997		87.55	38.05	0.668952		87.55	37.55	0.183877
87.55	38.05	0.686941		87.55	37.55	1.73852		87.55	38.05	0.972096		87.55	38.55	0.593624		87.55	38.55	0.669799		87.55	38.05	1.17368
87.55	38.55	0.336574		87.55	38.05	2.20794		87.55	38.55	0.584531		87.55	39.05	0.362513		87.55	39.05	0.396206		87.55	38.55	1.49503
87.55	39.05	0.0523523		87.55	38.55	1.76733		87.55	39.05	0.383681		87.55	39.55	0.61482		87.55	39.55	0.831704		87.55	39.05	1.16428
87.55	39.55	0.530896		87.55	39.05	1.60299		87.55	39.55	0.867088		87.55	40.05	0.363061		87.55	40.05	0.945395		87.55	39.55	1.34729
87.55	40.05	0.714471		87.55	39.55	1.83941		87.55	40.05	0.633352		87.55	40.55	0.300664		87.55	40.55	0.705732		87.55	40.05	1.29021
87.55	40.55	0.687089		87.55	40.05	1.39881		87.55	40.55	0.698728		87.55	41.05	0.52895		87.55	41.05	0.698835		87.55	40.55	0.891537
87.55	41.05	0.815911		87.55	40.55	1.50035		87.55	41.05	1.13136		87.55	41.55	0.869536		87.55	41.55	0.884138		87.55	41.05	0.716075
87.55	41.55	1.51702		87.55	41.05	1.81446		87.55	41.55	1.56467		87.55	42.05	1.27316		87.55	42.05	1.2296		87.55	41.55	1.07311
87.55	42.05	1.43711		87.55	41.55	2.5589		87.55	42.05	1.82572		87.55	42.55	1.26899		87.55	42.55	1.34619		87.55	42.05	1.31635
87.55	42.55	1.79607		87.55	42.05	2.79093		87.55	42.55	1.76181		87.55	43.05	1.37019		87.55	43.05	1.71914		87.55	42.55	1.58651
87.55	43.05	2.40978		87.55	42.55	3.06407		87.55	43.05	1.87384		87.55	43.55	1.90932		87.55	43.55	2.45622		87.55	43.05	2.0056
87.55	43.55	2.98813		87.55	43.05	3.55322		87.55	43.55	2.72547		87.55	44.05	1.89479		87.55	44.05	2.44719		87.55	43.55	2.97084
87.55	44.05	3.05679		87.55	43.55	4.05807		87.55	44.05	2.68388		87.55	44.55	2.20508		87.55	44.55	2.68963		87.55	44.05	2.89977
87.55	44.55	3.46561		87.55	44.05	3.88408		87.55	44.55	2.91891		87.55	45.05	2.68165		87.55	45.05	3.04044		87.55	44.55	3.21319
87.55	45.05	4.07964		87.55	44.55	4.2441		87.55	45.05	3.59496		87.55	45.55	2.94317		87.55	45.55	3.00015		87.55	45.05	3.747
87.55	45.55	3.83676		87.55	45.05	4.71225		87.55	45.55	3.28314		87.55	46.05	2.82899		87.55	46.05	2.94363		87.55	45.55	3.46782
87.55	46.05	4.11334		87.55	45.55	4.7968		87.55	46.05	3.08465		87.55	46.55	3.18919		87.55	46.55	3.34068		87.55	46.05	3.48119
87.55	46.55	4.58647		87.55	46.05	4.85661		87.55	46.55	3.37808		87.55	47.05	3.57954		87.55	47.05	3.85257		87.55	46.55	3.73301
87.55	47.05	5.37538		87.55	46.55	5.05568		87.55	47.05	4.06271		87.55	47.55	3.29173		87.55	47.55	3.55451		87.55	47.05	4.28325
87.55	47.55	5.50059		87.55	47.05	5.79858		87.55	47.55	4.07461		87.55	48.05	3.4293		87.55	48.05	3.67025		87.55	47.55	4.2842
87.55	48.05	5.22108		87.55	47.55	5.9772		87.55	48.05	4.14638		87.55	48.55	3.92096		87.55	48.55	4.24519		87.55	48.05	4.5039
87.55	48.55	5.53552		87.55	48.05	5.89234		87.55	48.55	4.71292		87.55	49.05	4.62053		87.55	49.05	4.87793		87.55	48.55	4.71168
87.55	49.05	6.09707		87.55	48.55	6.39141		87.55	49.05	5.21246		87.55	49.55	4.65876		87.55	49.55	4.8665		87.55	49.05	5.29832
87.55	49.55	5.94677		87.55	49.05	6.81707		87.55	49.55	4.92746		87.55	50.05	4.98703		87.55	50.05	5.25903		87.55	49.55	5.30217
87.55	50.05	6.25158		87.55	49.55	6.68394		87.55	50.05	5.34285		87.55	50.55	5.56183		87.55	50.55	5.78754		87.55	50.05	5.7683
87.55	50.55	6.91442		87.55	50.05	7.03481		87.55	50.55	5.90691		87.55	51.05	5.71984		87.55	51.05	5.85471		87.55	50.55	6.33828
87.55	51.05	6.87776		87.55	50.55	7.46927		87.55	51.05	6.07662		87.55	51.55	5.62506		87.55	51.55	5.82714		87.55	51.05	6.44548
87.55	51.55	6.76103		87.55	51.05	7.55118		87.55	51.55	5.99391		87.55	52.05	4.9447		87.55	52.05	5.18057		87.55	51.55	6.36018
87.55	52.05	5.78854		87.55	51.55	7.50186		87.55	52.05	5.40167		90.05	37.55	0.0690333		90.05	37.55	-0		87.55	52.05	5.522
90.05	37.55	0.299635		87.55	52.05	6.55912		90.05	37.55	0		90.05	38.05	0.719571		90.05	38.05	0.731294		90.05	37.55	0.413752
90.05	38.05	0.740908		90.05	37.55	1.6774		90.05	38.05	0.804111		90.05	38.55	0.703467		90.05	38.55	0.661527		90.05	38.05	1.15073
90.05	38.55	0.458524		90.05	38.05	2.2142		90.05	38.55	0.65934		90.05	39.05	0.406154		90.05	39.05	0.694618		90.05	38.55	0.964793
90.05	39.05	0.314427		90.05	38.55	1.86529		90.05	39.05	0.506536		90.05	39.55	0.755988		90.05	39.55	1.07108		90.05	39.05	1.13672
90.05	39.55	0.589792		90.05	39.05	1.82119		90.05	39.55	1.04953		90.05	40.05	0.479227		90.05	40.05	0.880442		90.05	39.55	1.51135
90.05	40.05	0.557772		90.05	39.55	1.96309		90.05	40.05	0.774626		90.05	40.55	0.27666		90.05	40.55	0.674675		90.05	40.05	1.21977
90.05	40.55	0.564365		90.05	40.05	1.62482		90.05	40.55	0.789126		90.05	41.05	0.665372		90.05	41.05	0.975544		90.05	40.55	0.923212
90.05	41.05	0.732747		90.05	40.55	1.59997		90.05	41.05	1.15903		90.05	41.55	1.26666		90.05	41.55	1.63816		90.05	41.05	0.99025
90.05	41.55	1.56981		90.05	41.05	1.92121		90.05	41.55	1.87454		90.05	42.05	1.23954		90.05	42.05	1.30669		90.05	41.55	1.55657
90.05	42.05	1.81185		90.05	41.55	2.89536		90.05	42.05	1.75525		90.05	42.55	1.40445		90.05	42.55	1.44829		90.05	42.05	1.42256
90.05	42.55	2.21461		90.05	42.05	3.01903		90.05	42.55	2.00753		90.05	43.05	1.78522		90.05	43.05	1.8301		90.05	42.55	1.79901
90.05	43.05	2.38351		90.05	42.55	3.18658		90.05	43.05	2.18363		90.05	43.55	2.31806		90.05	43.55	2.65384		90.05	43.05	2.30142
90.05	43.55	3.10541		90.05	43.05	3.43927		90.05	43.55	2.91064		90.05	44.05	2.06769		90.05	44.05	2.66839		90.05	43.55	3.20579
90.05	44.05	3.13542		90.05	43.55	4.09035		90.05	44.05	2.88326		90.05	44.55	2.38869		90.05	44.55	2.85824		90.05	44.05	3.23977
90.05	44.55	3.62501		90.05	44.05	4.09982		90.05	44.55	3.06484		90.05	45.05	2.92899		90.05	45.05	3.11839		90.05	44.55	3.42126
90.05	45.05	4.1054		90.05	44.55	4.48967		90.05	45.05	3.58587		90.05	45.55	3.01625		90.05	45.55	3.18059		90.05	45.05	3.73194
90.05	45.55	4.07725		90.05	45.05	4.83968		90.05	45.55	3.29475		90.05	46.05	2.71125		90.05	46.05	2.9407		90.05	45.55	3.53701
90.05	46.05	4.1495		90.05	45.55	4.86086		90.05	46.05	3.0601		90.05	46.55	3.22971		90.05	46.55	3.407		90.05	46.05	3.4436
90.05	46.55	4.51006		90.05	46.05	4.84316		90.05	46.55	3.47106		90.05	47.05	3.56432		90.05	47.05	3.82723		90.05	46.55	3.70141
90.05	47.05	5.17485		90.05	46.55	5.09601		90.05	47.05	3.90711		90.05	47.55	3.36353		90.05	47.55	3.70311		90.05	47.05	4.24429
90.05	47.55	5.25008		90.05	47.05	5.86357		90.05	47.55	3.96001		90.05	48.05	3.2938		90.05	48.05	3.71255		90.05	47.55	4.23945
90.05	48.05	5.12643		90.05	47.55	5.98349		90.05	48.05	3.94623		90.05	48.55	3.95817		90.05	48.55	4.23611		90.05	48.05	4.39463
90.05	48.55	5.64381		90.05	48.05	5.92263		90.05	48.55	4.60949		90.05	49.05	4.71397		90.05	49.05	4.90894		90.05	48.55	4.64418
90.05	49.05	6.13751		90.05	48.55	6.48451		90.05	49.05	5.20435		90.05	49.55	4.70754		90.05	49.55	4.96684		90.05	49.05	5.28398
90.05	49.55	6.00107		90.05	49.05	6.92731		90.05	49.55	4.96388		90.05	50.05	5.07781		90.05	50.05	5.44092		90.05	49.55	5.28469
90.05	50.05	6.46779		90.05	49.55	6.75925		90.05	50.05	5.39728		90.05	50.55	5.64179		90.05	50.55	5.89654		90.05	50.05	5.78341
90.05	50.55	6.84275		90.05	50.05	7.1566		90.05	50.55	5.91488		90.05	51.05	5.77199		90.05	51.05	5.80875		90.05	50.55	6.20594
90.05	51.05	6.92208		90.05	50.55	7.50237		90.05	51.05	6.02347		90.05	51.55	5.79641		90.05	51.55	5.8574		90.05	51.05	6.40432
90.05	51.55	6.74156		90.05	51.05	7.6012		90.05	51.55	5.93445		90.05	52.05	5.19306		90.05	52.05	5.07456		90.05	51.55	6.43064
90.05	52.05	5.87534		90.05	51.55	7.60296		90.05	52.05	5.31115		92.55	37.55	0.305358		92.55	37.55	0.203112		90.05	52.05	5.86825
92.55	37.55	0.224412		90.05	52.05	6.77944		92.55	37.55	0.0774587		92.55	38.05	0.87994		92.55	38.05	0.747474		92.55	37.55	0.512325
92.55	38.05	0.736534		92.55	37.55	1.6887		92.55	38.05	0.79377		92.55	38.55	0.412474		92.55	38.55	0.405237		92.55	38.05	1.07344
92.55	38.55	0.675083		92.55	38.05	2.35145		92.55	38.55	0.584682		92.55	39.05	0.428243		92.55	39.05	0.533862		92.55	38.55	0.613543
92.55	39.05	0.503578		92.55	38.55	2.20185		92.55	39.05	0.788201		92.55	39.55	0.821675		92.55	39.55	1.02371		92.55	39.05	0.816566
92.55	39.55	0.521463		92.55	39.05	2.07835		92.55	39.55	1.26969		92.55	40.05	0.368578		92.55	40.05	0.870271		92.55	39.55	1.27299
92.55	40.05	0.302146		92.55	39.55	1.82275		92.55	40.05	0.755618		92.55	40.55	0.308737		92.55	40.55	0.774302		92.55	40.05	1.05031
92.55	40.55	0.316982		92.55	40.05	1.4586		92.55	40.55	0.839786		92.55	41.05	0.713127		92.55	41.05	1.07485		92.55	40.55	1.03443
92.55	41.05	0.704999		92.55	40.55	1.67125		92.55	41.05	1.22695		92.55	41.55	1.43602		92.55	41.55	1.62432		92.55	41.05	1.51955
92.55	41.55	1.71541		92.55	41.05	2.09149		92.55	41.55	2.26485		92.55	42.05	1.23098		92.55	42.05	1.24691		92.55	41.55	1.72431
92.55	42.05	1.99741		92.55	41.55	3.14082		92.55	42.05	1.68007		92.55	42.55	1.29991		92.55	42.55	1.40557		92.55	42.05	1.42054
92.55	42.55	1.93023		92.55	42.05	2.81001		92.55	42.55	1.66802		92.55	43.05	1.6871		92.55	43.05	1.83278		92.55	42.55	1.79168
92.55	43.05	1.9833		92.55	42.55	2.74815		92.55	43.05	2.10874		92.55	43.55	2.44327		92.55	43.55	2.76464		92.55	43.05	2.29219
92.55	43.55	3.18009		92.55	43.05	2.97716		92.55	43.55	2.99283		92.55	44.05	2.23217		92.55	44.05	2.59723		92.55	43.55	3.31763
92.55	44.05	3.10444		92.55	43.55	4.01765		92.55	44.05	2.90496		92.55	44.55	2.47968		92.55	44.55	2.54339		92.55	44.05	3.28158
92.55	44.55	3.61859		92.55	44.05	4.16614		92.55	44.55	3.02329		92.55	45.05	2.99207		92.55	45.05	3.09789		92.55	44.55	3.26628
92.55	45.05	4.11716		92.55	44.55	4.53222		92.55	45.05	3.49531		92.55	45.55	2.87609		92.55	45.55	3.13917		92.55	45.05	3.78648
92.55	45.55	4.12033		92.55	45.05	4.94018		92.55	45.55	3.03315		92.55	46.05	2.6285		92.55	46.05	2.85092		92.55	45.55	3.423
92.55	46.05	3.96596		92.55	45.55	4.81748		92.55	46.05	2.91145		92.55	46.55	3.0868		92.55	46.55	3.17838		92.55	46.05	3.29356
92.55	46.55	4.28358		92.55	46.05	4.72442		92.55	46.55	3.29092		92.55	47.05	3.3518		92.55	47.05	3.55939		92.55	46.55	3.62136
92.55	47.05	4.80185		92.55	46.55	5.03789		92.55	47.05	3.71751		92.55	47.55	3.176		92.55	47.55	3.50989		92.55	47.05	4.06363
92.55	47.55	4.84384		92.55	47.05	5.68985		92.55	47.55	3.79338		92.55	48.05	3.15362		92.55	48.05	3.61091		92.55	47.55	4.13323
92.55	48.05	4.92222		92.55	47.55	5.68384		92.55	48.05	3.70565		92.55	48.55	3.69262		92.55	48.55	4.11393		92.55	48.05	4.18598
92.55	48.55	5.45637		92.55	48.05	5.73406		92.55	48.55	4.21125		92.55	49.05	4.58893		92.55	49.05	4.72132		92.55	48.55	4.46522
92.55	49.05	5.96706		92.55	48.55	6.25189		92.55	49.05	4.97009		92.55	49.55	4.57215		92.55	49.55	4.86914		92.55	49.05	5.11029
92.55	49.55	5.92909		92.55	49.05	6.78637		92.55	49.55	4.90453		92.55	50.05	4.88695		92.55	50.05	5.26841		92.55	49.55	5.21245
92.55	50.05	6.17985		92.55	49.55	6.7236		92.55	50.05	5.21967		92.55	50.55	5.55151		92.55	50.55	5.82728		92.55	50.05	5.50815
92.55	50.55	6.66013		92.55	50.05	6.93133		92.55	50.55	5.69863		92.55	51.05	5.66966		92.55	51.05	5.67594		92.55	50.55	5.94365
92.55	51.05	6.76075		92.55	50.55	7.34599		92.55	51.05	5.78208		92.55	51.55	5.66279		92.55	51.55	5.55489		92.55	51.05	6.25445
92.55	51.55	6.65242		92.55	51.05	7.5286		92.55	51.55	5.70651		92.55	52.05	5.03533		92.55	52.05	4.54905		92.55	51.55	6.17549
92.55	52.05	6.19443		92.55	51.55	7.45177		92.55	52.05	4.71405		95.05	37.55	0.674492		95.05	37.55	0.332446		92.55	52.05	5.33087
95.05	37.55	0.6105		92.55	52.05	6.70105		95.05	37.55	0.40432		95.05	38.05	1.14565		95.05	38.05	0.760204		95.05	37.55	0.762803
95.05	38.05	1.06928		95.05	37.55	1.97052		95.05	38.05	0.984036		95.05	38.55	0.675704		95.05	38.55	0.400829		95.05	38.05	1.21748
95.05	38.55	0.664816		95.05	38.05	2.66307		95.05	38.55	0.78838		95.05	39.05	0.831385		95.05	39.05	0.461598		95.05	38.55	0.822336
95.05	39.05	0.237358		95.05	38.55	2.36601		95.05	39.05	0.983578		95.05	39.55	0.887672		95.05	39.55	0.982834		95.05	39.05	0.835473
95.05	39.55	0.458752		95.05	39.05	2.03435		95.05	39.55	1.27184		95.05	40.05	0.699051		95.05	40.05	0.980429		95.05	39.55	1.3089
95.05	40.05	0.414805		95.05	39.55	1.94751		95.05	40.05	1.19862		95.05	40.55	0.555223		95.05	40.55	0.802844		95.05	40.05	1.23087
95.05	40.55	0.432387		95.05	40.05	1.93227		95.05	40.55	0.992191		95.05	41.05	0.71181		95.05	41.05	0.975991		95.05	40.55	1.17232
95.05	41.05	0.800315		95.05	40.55	1.78359		95.05	41.05	1.15584		95.05	41.55	1.48459		95.05	41.55	1.47402		95.05	41.05	1.45383
95.05	41.55	1.43988		95.05	41.05	2.05393		95.05	41.55	2.01022		95.05	42.05	1.33345		95.05	42.05	1.5142		95.05	41.55	1.64364
95.05	42.05	1.54541		95.05	41.55	2.72213		95.05	42.05	1.92826		95.05	42.55	1.25962		95.05	42.55	1.64339		95.05	42.05	1.90578
95.05	42.55	1.71781		95.05	42.05	2.69342		95.05	42.55	1.67781		95.05	43.05	1.52563		95.05	43.05	2.03821		95.05	42.55	2.21435
95.05	43.05	2.05098		95.05	42.55	2.74581		95.05	43.05	1.96247		95.05	43.55	2.38179		95.05	43.55	2.68947		95.05	43.05	2.55318
95.05	43.55	3.02917		95.05	43.05	3.10502		95.05	43.55	2.9604		95.05	44.05	2.39687		95.05	44.05	2.62987		95.05	43.55	3.23797
95.05	44.05	3.23826		95.05	43.55	4.04147		95.05	44.05	3.02014		95.05	44.55	2.59439		95.05	44.55	2.53719		95.05	44.05	3.2887
95.05	44.55	3.81402		95.05	44.05	4.26887		95.05	44.55	3.17656		95.05	45.05	3.1477		95.05	45.05	3.39133		95.05	44.55	3.19111
95.05	45.05	4.29901		95.05	44.55	4.69992		95.05	45.05	3.36047		95.05	45.55	2.82736		95.05	45.55	3.15667		95.05	45.05	3.99229
95.05	45.55	4.17639		95.05	45.05	5.10696		95.05	45.55	3.01434		95.05	46.05	2.64884		95.05	46.05	2.88919		95.05	45.55	3.57221
95.05	46.05	3.88303		95.05	45.55	4.92246		95.05	46.05	2.93842		95.05	46.55	3.07129		95.05	46.55	3.14515		95.05	46.05	3.32394
95.05	46.55	4.3539		95.05	46.05	4.75168		95.05	46.55	3.38715		95.05	47.05	3.38673		95.05	47.05	3.59407		95.05	46.55	3.78163
95.05	47.05	4.84223		95.05	46.55	5.1621		95.05	47.05	3.94719		95.05	47.55	3.166		95.05	47.55	3.48228		95.05	47.05	4.28244
95.05	47.55	4.69194		95.05	47.05	5.83735		95.05	47.55	3.85875		95.05	48.05	3.26272		95.05	48.05	3.53854		95.05	47.55	4.24748
95.05	48.05	4.79125		95.05	47.55	5.67838		95.05	48.05	3.80694		95.05	48.55	3.58891		95.05	48.55	4.01591		95.05	48.05	4.16294
95.05	48.55	5.24018		95.05	48.05	5.6983		95.05	48.55	4.11909		95.05	49.05	4.52827		95.05	49.05	4.81869		95.05	48.55	4.44682
95.05	49.05	5.99899		95.05	48.55	6.11192		95.05	49.05	4.9922		95.05	49.55	4.6461		95.05	49.55	4.90708		95.05	49.05	5.23447
95.05	49.55	5.94892		95.05	49.05	6.87148		95.05	49.55	5.02206		95.05	50.05	4.8664		95.05	50.05	5.16506		95.05	49.55	5.28611
95.05	50.05	6.02113		95.05	49.55	6.80307		95.05	50.05	5.20763		95.05	50.55	5.51205		95.05	50.55	5.8046		95.05	50.05	5.34923
95.05	50.55	6.59555		95.05	50.05	6.94982		95.05	50.55	5.61847		95.05	51.05	5.75855		95.05	51.05	5.78226		95.05	50.55	5.80732
95.05	51.05	6.78942		95.05	50.55	7.48464		95.05	51.05	5.71681		95.05	51.55	5.67348		95.05	51.55	5.55986		95.05	51.05	6.28784
95.05	51.55	6.78613		95.05	51.05	7.57824		95.05	51.55	5.66795		95.05	52.05	4.90397		95.05	52.05	4.68567		95.05	51.55	6.1579
95.05	52.05	6.26063		95.05	51.55	7.44902		95.05	52.05	4.68059		97.55	37.55	1.11801		97.55	37.55	0.460786		95.05	52.05	5.19483
97.55	37.55	0.71398		95.05	52.05	6.77657		97.55	37.55	0.360301		97.55	38.05	1.32675		97.55	38.05	0.892258		97.55	37.55	1.27294
97.55	38.05	1.1566		97.55	37.55	2.16642		97.55	38.05	1.2375		97.55	38.55	0.845557		97.55	38.55	0.464277		97.55	38.05	1.50496
97.55	38.55	0.400331		97.55	38.05	2.77959		97.55	38.55	1.1347		97.55	39.05	0.766143		97.55	39.05	0.353626		97.55	38.55	0.981986
97.55	39.05	0.0804984		97.55	38.55	2.26177		97.55	39.05	0.970468		97.55	39.55	0.628824		97.55	39.55	0.794975		97.55	39.05	0.880905
97.55	39.55	0.252356		97.55	39.05	1.90775		97.55	39.55	0.995539		97.55	40.05	0.920705		97.55	40.05	1.03786		97.55	39.55	1.26365
97.55	40.05	0.734974		97.55	39.55	1.80436		97.55	40.05	1.34987		97.55	40.55	0.430577		97.55	40.55	0.633569		97.55	40.05	1.34914
97.55	40.55	0.48665		97.55	40.05	1.93937		97.55	40.55	0.611974		97.55	41.05	0.513979		97.55	41.05	0.660564		97.55	40.55	1.05394
97.55	41.05	0.592141		97.55	40.55	1.40974		97.55	41.05	0.737361		97.55	41.55	1.32901		97.55	41.55	1.26001		97.55	41.05	1.18198
97.55	41.55	1.07473		97.55	41.05	1.49349		97.55	41.55	1.56828		97.55	42.05	1.13799		97.55	42.05	1.54239		97.55	41.55	1.69974
97.55	42.05	1.16988		97.55	41.55	2.38553		97.55	42.05	1.73358		97.55	42.55	1.22817		97.55	42.55	1.76116		97.55	42.05	2.04403
97.55	42.55	1.435		97.55	42.05	2.66478		97.55	42.55	1.6417		97.55	43.05	1.54925		97.55	43.05	2.05934		97.55	42.55	2.31989
97.55	43.05	1.99177		97.55	42.55	2.74508		97.55	43.05	1.98557		97.55	43.55	2.27287		97.55	43.55	2.60195		97.55	43.05	2.54368
97.55	43.55	2.95948		97.55	43.05	3.0697		97.55	43.55	2.80028		97.55	44.05	2.23998		97.55	44.05	2.39773		97.55	43.55	3.20893
97.55	44.05	3.36695		97.55	43.55	3.85965		97.55	44.05	2.82613		97.55	44.55	2.73676		97.55	44.55	2.69677		97.55	44.05	3.20448
97.55	44.55	3.77859		97.55	44.05	4.24187		97.55	44.55	2.99847		97.55	45.05	3.1988		97.55	45.05	3.43749		97.55	44.55	3.33257
97.55	45.05	4.1508		97.55	44.55	4.74422		97.55	45.05	3.12722		97.55	45.55	2.62062		97.55	45.55	2.91391		97.55	45.05	3.89731
97.55	45.55	3.97047		97.55	45.05	5.14762		97.55	45.55	2.85528		97.55	46.05	2.54538		97.55	46.05	2.70462		97.55	45.55	3.38922
97.55	46.05	3.8523		97.55	45.55	4.88173		97.55	46.05	2.91942		97.55	46.55	2.86115		97.55	46.55	2.95523		97.55	46.05	3.33704
97.55	46.55	4.28098		97.55	46.05	4.73465		97.55	46.55	3.32662		97.55	47.05	3.25351		97.55	47.05	3.42605		97.55	46.55	3.75327
97.55	47.05	4.67159		97.55	46.55	5.01688		97.55	47.05	3.77371		97.55	47.55	3.00488		97.55	47.55	3.2929		97.55	47.05	4.25327
97.55	47.55	4.40725		97.55	47.05	5.60038		97.55	47.55	3.57795		97.55	48.05	3.11994		97.55	48.05	3.12339		97.55	47.55	4.05821
97.55	48.05	4.56283		97.55	47.55	5.37896		97.55	48.05	3.75291		97.55	48.55	3.39352		97.55	48.55	3.66417		97.55	48.05	3.93556
97.55	48.55	4.899		97.55	48.05	5.44875		97.55	48.55	3.94143		97.55	49.05	4.32495		97.55	49.05	4.78064		97.55	48.55	4.21308
97.55	49.05	5.79145		97.55	48.55	5.78752		97.55	49.05	4.7852		97.55	49.55	4.58148		97.55	49.55	4.8412		97.55	49.05	5.11948
97.55	49.55	5.77653		97.55	49.05	6.70966		97.55	49.55	4.95856		97.55	50.05	4.68131		97.55	50.05	4.96388		97.55	49.55	5.1746
97.55	50.05	5.84341		97.55	49.55	6.67507		97.55	50.05	5.04406		97.55	50.55	5.16989		97.55	50.55	5.49126		97.55	50.05	5.13386
97.55	50.55	6.32992		97.55	50.05	6.78921		97.55	50.55	5.39624		97.55	51.05	5.55954		97.55	51.05	5.60265		97.55	50.55	5.4914
97.55	51.05	6.58053		97.55	50.55	7.36926		97.55	51.05	5.546		97.55	51.55	5.6536		97.55	51.55	5.45268		97.55	51.05	6.10723
97.55	51.55	6.72556		97.55	51.05	7.41151		97.55	51.55	5.68067		97.55	52.05	4.88258		97.55	52.05	4.51236		97.55	51.55	6.23809
97.55	52.05	6.31499		97.55	51.55	7.46246		97.55	52.05	5.14408		100.05	37.55	1.74778		100.05	37.55	1.05673		97.55	52.05	5.25307
100.05	37.55	0.668691		97.55	52.05	6.71337		100.05	37.55	1.09798		100.05	38.05	1.96961		100.05	38.05	1.5861		100.05	37.55	2.09338
100.05	38.05	1.27996		100.05	37.55	2.11299		100.05	38.05	2.03104		100.05	38.55	1.42556		100.05	38.55	1.14989		100.05	38.05	2.27481
100.05	38.55	0.655437		100.05	38.05	2.83323		100.05	38.55	1.82964		100.05	39.05	1.25037		100.05	39.05	0.903258		100.05	38.55	1.64791
100.05	39.05	0.553399		100.05	38.55	2.32834		100.05	39.05	1.49906		100.05	39.55	1.03589		100.05	39.55	1.04691		100.05	39.05	1.29891
100.05	39.55	0.768836		100.05	39.05	2.15236		100.05	39.55	1.42192		100.05	40.05	0.871169		100.05	40.05	1.00205		100.05	39.55	1.60378
100.05	40.05	0.726482		100.05	39.55	2.08593		100.05	40.05	1.33		100.05	40.55	0.573506		100.05	40.55	0.608336		100.05	40.05	1.54433
100.05	40.55	0.562503		100.05	40.05	1.70891		100.05	40.55	0.926654		100.05	41.05	0.798624		100.05	41.05	0.726503		100.05	40.55	1.19359
100.05	41.05	0.815753		100.05	40.55	1.5112		100.05	41.05	1.24337		100.05	41.55	1.39125		100.05	41.55	1.55674		100.05	41.05	1.43483
100.05	41.55	1.12755		100.05	41.05	1.7011		100.05	41.55	1.65362		100.05	42.05	1.57198		100.05	42.05	1.85009		100.05	41.55	2.11896
100.05	42.05	1.4968		100.05	41.55	2.4531		100.05	42.05	1.81077		100.05	42.55	1.69538		100.05	42.55	2.03846		100.05	42.05	2.26227
100.05	42.55	1.75939		100.05	42.05	2.85401		100.05	42.55	1.85952		100.05	43.05	1.9113		100.05	43.05	2.31463		100.05	42.55	2.44607
100.05	43.05	2.21695		100.05	42.55	3.05943		100.05	43.05	2.36226		100.05	43.55	2.50766		100.05	43.55	2.62653		100.05	43.05	2.50895
100.05	43.55	3.18291		100.05	43.05	3.39656		100.05	43.55	3.01627		100.05	44.05	2.35964		100.05	44.05	2.35597		100.05	43.55	3.21605
100.05	44.05	3.49875		100.05	43.55	4.30044		100.05	44.05	2.75882		100.05	44.55	3.02949		100.05	44.55	2.90871		100.05	44.05	3.26042
100.05	44.55	3.81438		100.05	44.05	4.4399		100.05	44.55	2.9356		100.05	45.05	3.08314		100.05	45.05	3.34815		100.05	44.55	3.69872
100.05	45.05	4.10113		100.05	44.55	4.71723		100.05	45.05	3.15753		100.05	45.55	2.46672		100.05	45.55	2.77756		100.05	45.05	3.87297
100.05	45.55	3.95891		100.05	45.05	5.13134		100.05	45.55	2.88688		100.05	46.05	2.56127		100.05	46.05	2.68638		100.05	45.55	3.49448
100.05	46.05	3.96091		100.05	45.55	4.78569		100.05	46.05	3.05517		100.05	46.55	2.75964		100.05	46.55	2.82478		100.05	46.05	3.51528
100.05	46.55	4.28501		100.05	46.05	4.85046		100.05	46.55	3.3455		100.05	47.05	3.01417		100.05	47.05	3.30907		100.05	46.55	3.85073
100.05	47.05	4.62633		100.05	46.55	5.03059		100.05	47.05	3.66262		100.05	47.55	2.98866		100.05	47.55	3.26139		100.05	47.05	4.27606
100.05	47.55	4.41611		100.05	47.05	5.50856		100.05	47.55	3.49599		100.05	48.05	3.21259		100.05	48.05	3.26957		100.05	47.55	4.04143
100.05	48.05	4.52599		100.05	47.55	5.31739		100.05	48.05	3.77969		100.05	48.55	3.44608		100.05	48.55	3.86053		100.05	48.05	4.00559
100.05	48.55	4.75608		100.05	48.05	5.45733		100.05	48.55	3.9073		100.05	49.05	4.28889		100.05	49.05	4.68599		100.05	48.55	4.31036
100.05	49.05	5.72231		100.05	48.55	5.73828		100.05	49.05	4.7813		100.05	49.55	4.70139		100.05	49.55	4.96669		100.05	49.05	5.16469
100.05	49.55	5.80593		100.05	49.05	6.68901		100.05	49.55	5.03749		100.05	50.05	4.8058		100.05	50.05	5.03221		100.05	49.55	5.28601
100.05	50.05	5.84438		100.05	49.55	6.82564		100.05	50.05	5.06293		100.05	50.55	5.16141		100.05	50.55	5.51166		100.05	50.05	5.27556
100.05	50.55	6.26375		100.05	50.05	6.89407		100.05	50.55	5.39991		100.05	51.05	5.55777		100.05	51.05	5.60647		100.05	50.55	5.59203
100.05	51.05	6.52773		100.05	50.55	7.36984		100.05	51.05	5.57836		100.05	51.55	5.93272		100.05	51.55	5.47651		100.05	51.05	6.17006
100.05	51.55	6.75271		100.05	51.05	7.48733		100.05	51.55	5.86105		100.05	52.05	5.45521		100.05	52.05	4.23875		100.05	51.55	6.56062
100.05	52.05	6.8798		100.05	51.55	7.7843		100.05	52.05	5.61999		102.55	37.55	1.81016		102.55	37.55	1.18677		100.05	52.05	5.75395
102.55	37.55	0.910523		100.05	52.05	7.49216		102.55	37.55	1.72836		102.55	38.05	2.22651		102.55	38.05	1.8211		102.55	37.55	2.43991
102.55	38.05	1.41172		102.55	37.55	2.11324		102.55	38.05	2.36391		102.55	38.55	1.83451		102.55	38.55	1.55914		102.55	38.05	2.55065
102.55	38.55	0.80989		102.55	38.05	2.85494		102.55	38.55	2.26881		102.55	39.05	1.71307		102.55	39.05	1.24825		102.55	38.55	1.99543
102.55	39.05	0.712504		102.55	38.55	2.35243		102.55	39.05	1.90878		102.55	39.55	1.35786		102.55	39.55	1.34545		102.55	39.05	1.74351
102.55	39.55	0.929856		102.55	39.05	1.90686		102.55	39.55	1.75521		102.55	40.05	0.790008		102.55	40.05	0.907029		102.55	39.55	2.03197
102.55	40.05	0.604842		102.55	39.55	2.10224		102.55	40.05	1.34816		102.55	40.55	0.557702		102.55	40.55	0.47371		102.55	40.05	1.81551
102.55	40.55	0.443421		102.55	40.05	1.56145		102.55	40.55	1.05503		102.55	41.05	0.733488		102.55	41.05	0.67166		102.55	40.55	1.2173
102.55	41.05	0.649442		102.55	40.55	1.44195		102.55	41.05	1.16027		102.55	41.55	1.28866		102.55	41.55	1.5582		102.55	41.05	1.44713
102.55	41.55	1.01086		102.55	41.05	1.73193		102.55	41.55	1.58642		102.55	42.05	1.54101		102.55	42.05	1.62097		102.55	41.55	2.20822
102.55	42.05	1.58352		102.55	41.55	2.36977		102.55	42.05	1.75711		102.55	42.55	1.84257		102.55	42.55	2.12559		102.55	42.05	2.29815
102.55	42.55	1.98961		102.55	42.05	2.81668		102.55	42.55	2.09428		102.55	43.05	2.17515		102.55	43.05	2.36004		102.55	42.55	2.51148
102.55	43.05	2.39428		102.55	42.55	3.21499		102.55	43.05	2.4599		102.55	43.55	2.73566		102.55	43.55	2.51172		102.55	43.05	2.43113
102.55	43.55	3.42788		102.55	43.05	3.51095		102.55	43.55	3.19344		102.55	44.05	2.54508		102.55	44.05	2.50163		102.55	43.55	3.22223
102.55	44.05	3.51017		102.55	43.55	4.67809		102.55	44.05	2.92142		102.55	44.55	2.83264		102.55	44.55	2.82684		102.55	44.05	3.3066
102.55	44.55	3.62646		102.55	44.05	4.70238		102.55	44.55	2.83028		102.55	45.05	2.82048		102.55	45.05	3.13386		102.55	44.55	3.4917
102.55	45.05	3.81346		102.55	44.55	4.76759		102.55	45.05	2.98491		102.55	45.55	2.24719		102.55	45.55	2.46978		102.55	45.05	3.66433
102.55	45.55	3.80731		102.55	45.05	5.00618		102.55	45.55	2.77387		102.55	46.05	2.47801		102.55	46.05	2.5503		102.55	45.55	3.39135
102.55	46.05	3.94951		102.55	45.55	4.50524		102.55	46.05	2.96479		102.55	46.55	2.63283		102.55	46.55	2.7245		102.55	46.05	3.5007
102.55	46.55	4.19248		102.55	46.05	4.58566		102.55	46.55	3.29134		102.55	47.05	2.85979		102.55	47.05	3.10946		102.55	46.55	3.67394
102.55	47.05	4.40683		102.55	46.55	4.92811		102.55	47.05	3.55077		102.55	47.55	2.82045		102.55	47.55	3.10348		102.55	47.05	4.11047
102.55	47.55	4.2128		102.55	47.05	5.34334		102.55	47.55	3.34371		102.55	48.05	2.95202		102.55	48.05	3.17713		102.55	47.55	3.88119
102.55	48.05	4.2562		102.55	47.55	5.1897		102.55	48.05	3.47042		102.55	48.55	3.28797		102.55	48.55	3.64739		102.55	48.05	3.91166
102.55	48.55	4.57305		102.55	48.05	5.25468		102.55	48.55	3.79315		102.55	49.05	4.05759		102.55	49.05	4.41735		102.55	48.55	4.19041
102.55	49.05	5.40064		102.55	48.55	5.56054		102.55	49.05	4.66363		102.55	49.55	4.47974		102.55	49.55	4.80636		102.55	49.05	4.98376
102.55	49.55	5.57254		102.55	49.05	6.39488		102.55	49.55	4.84661		102.55	50.05	4.6737		102.55	50.05	4.88474		102.55	49.55	5.11204
102.55	50.05	5.66263		102.55	49.55	6.71396		102.55	50.05	4.92303		102.55	50.55	5.04607		102.55	50.55	5.40042		102.55	50.05	5.1951
102.55	50.55	6.08361		102.55	50.05	6.8059		102.55	50.55	5.24904		102.55	51.05	5.39374		102.55	51.05	5.48483		102.55	50.55	5.64224
102.55	51.05	6.33255		102.55	50.55	7.23025		102.55	51.05	5.43537		102.55	51.55	5.6211		102.55	51.55	5.39538		102.55	51.05	6.05661
102.55	51.55	6.40339		102.55	51.05	7.37802		102.55	51.55	5.5356		102.55	52.05	5.16433		102.55	52.05	4.51578		102.55	51.55	6.22605
102.55	52.05	5.9018		102.55	51.55	7.50707		102.55	52.05	4.6376		105.05	37.55	1.86998		105.05	37.55	1.43249		102.55	52.05	5.49908
105.05	37.55	1.20645		102.55	52.05	6.73837		105.05	37.55	1.98047		105.05	38.05	2.36617		105.05	38.05	2.12567		105.05	37.55	2.5156
105.05	38.05	1.40233		105.05	37.55	2.84254		105.05	38.05	2.5556		105.05	38.55	1.79081		105.05	38.55	1.59514		105.05	38.05	2.68717
105.05	38.55	0.746911		105.05	38.05	2.98526		105.05	38.55	2.15703		105.05	39.05	1.70634		105.05	39.05	1.37654		105.05	38.55	2.05917
105.05	39.05	0.497208		105.05	38.55	2.25567		105.05	39.05	1.7969		105.05	39.55	1.73553		105.05	39.55	1.77628		105.05	39.05	1.92838
105.05	39.55	0.888578		105.05	39.05	1.78609		105.05	39.55	1.84375		105.05	40.05	0.956175		105.05	40.05	1.07979		105.05	39.55	2.24422
105.05	40.05	0.796857		105.05	39.55	2.17408		105.05	40.05	1.31175		105.05	40.55	0.678628		105.05	40.55	0.690053		105.05	40.05	2.03546
105.05	40.55	0.650216		105.05	40.05	1.89524		105.05	40.55	0.997398		105.05	41.05	0.893918		105.05	41.05	0.953961		105.05	40.55	1.35799
105.05	41.05	0.794713		105.05	40.55	1.74314		105.05	41.05	1.16036		105.05	41.55	1.47823		105.05	41.55	1.50309		105.05	41.05	1.71069
105.05	41.55	1.38547		105.05	41.05	2.01964		105.05	41.55	1.97895		105.05	42.05	1.69305		105.05	42.05	1.68905		105.05	41.55	2.39608
105.05	42.05	1.55722		105.05	41.55	2.59538		105.05	42.05	2.13543		105.05	42.55	2.18444		105.05	42.55	2.38699		105.05	42.05	2.39601
105.05	42.55	2.26415		105.05	42.05	2.95101		105.05	42.55	2.52939		105.05	43.05	2.47131		105.05	43.05	2.52912		105.05	42.55	2.7355
105.05	43.05	2.80254		105.05	42.55	3.55228		105.05	43.05	2.66654		105.05	43.55	2.94936		105.05	43.55	2.9243		105.05	43.05	2.84572
105.05	43.55	3.54853		105.05	43.05	3.74146		105.05	43.55	3.50042		105.05	44.05	2.6995		105.05	44.05	2.75322		105.05	43.55	3.81157
105.05	44.05	3.66291		105.05	43.55	4.7686		105.05	44.05	3.23504		105.05	44.55	2.76174		105.05	44.55	2.85373		105.05	44.05	3.73605
105.05	44.55	3.65139		105.05	44.05	4.84968		105.05	44.55	3.0552		105.05	45.05	2.96673		105.05	45.05	3.15077		105.05	44.55	3.67306
105.05	45.05	3.87968		105.05	44.55	4.92163		105.05	45.05	3.37119		105.05	45.55	2.89448		105.05	45.55	3.02046		105.05	45.05	3.8624
105.05	45.55	4.10644		105.05	45.05	5.03684		105.05	45.55	3.41628		105.05	46.05	2.85975		105.05	46.05	2.87677		105.05	45.55	3.68054
105.05	46.05	4.26321		105.05	45.55	4.70691		105.05	46.05	3.34851		105.05	46.55	2.74725		105.05	46.55	2.90417		105.05	46.05	3.762
105.05	46.55	4.34011		105.05	46.05	4.70822		105.05	46.55	3.48456		105.05	47.05	3.00639		105.05	47.05	3.21912		105.05	46.55	3.80165
105.05	47.05	4.51243		105.05	46.55	4.99671		105.05	47.05	3.62327		105.05	47.55	2.91377		105.05	47.55	3.17915		105.05	47.05	4.18351
105.05	47.55	4.18709		105.05	47.05	5.43361		105.05	47.55	3.38171		105.05	48.05	2.95319		105.05	48.05	3.23604		105.05	47.55	4.0203
105.05	48.05	4.11906		105.05	47.55	5.19155		105.05	48.05	3.5285		105.05	48.55	3.33849		105.05	48.55	3.67751		105.05	48.05	3.93691
105.05	48.55	4.53752		105.05	48.05	5.20388		105.05	48.55	4.06635		105.05	49.05	4.10482		105.05	49.05	4.41236		105.05	48.55	4.17096
105.05	49.05	5.30165		105.05	48.55	5.63224		105.05	49.05	4.73079		105.05	49.55	4.44336		105.05	49.55	4.78074		105.05	49.05	4.94483
105.05	49.55	5.55836		105.05	49.05	6.4599		105.05	49.55	4.78783		105.05	50.05	4.65969		105.05	50.05	4.9154		105.05	49.55	5.07377
105.05	50.05	5.73976		105.05	49.55	6.82778		105.05	50.05	4.95007		105.05	50.55	5.07989		105.05	50.55	5.40797		105.05	50.05	5.23795
105.05	50.55	6.14735		105.05	50.05	6.93346		105.05	50.55	5.38491		105.05	51.05	5.40654		105.05	51.05	5.57139		105.05	50.55	5.72296
105.05	51.05	6.40837		105.05	50.55	7.38786		105.05	51.05	5.56437		105.05	51.55	5.47937		105.05	51.55	5.55657		105.05	51.05	6.19481
105.05	51.55	6.37832		105.05	51.05	7.52622		105.05	51.55	5.48131		105.05	52.05	4.7542		105.05	52.05	5.20517		105.05	51.55	6.28531
105.05	52.05	5.50732		105.05	51.55	7.47931		105.05	52.05	4.48019		107.55	37.55	2.41361		107.55	37.55	2.4201		105.05	52.05	5.82585
107.55	37.55	1.10537		105.05	52.05	6.77531		107.55	37.55	2.46264		107.55	38.05	2.57501		107.55	38.05	2.61513		107.55	37.55	3.07283
107.55	38.05	1.22351		107.55	37.55	2.65301		107.55	38.05	2.6506		107.55	38.55	1.76466		107.55	38.55	1.62397		107.55	38.05	2.92611
107.55	38.55	0.558735		107.55	38.05	2.61501		107.55	38.55	1.89667		107.55	39.05	1.52516		107.55	39.05	1.50397		107.55	38.55	2.01471
107.55	39.05	0.366626		107.55	38.55	1.95859		107.55	39.05	1.67464		107.55	39.55	1.96476		107.55	39.55	2.0132		107.55	39.05	1.88733
107.55	39.55	0.923965		107.55	39.05	1.75769		107.55	39.55	1.89231		107.55	40.05	0.992899		107.55	40.05	1.05973		107.55	39.55	2.23888
107.55	40.05	0.849512		107.55	39.55	2.16661		107.55	40.05	1.08959		107.55	40.55	0.791701		107.55	40.55	0.651358		107.55	40.05	1.83644
107.55	40.55	0.619014		107.55	40.05	2.10181		107.55	40.55	0.887333		107.55	41.05	1.09799		107.55	41.05	1.00694		107.55	40.55	1.36119
107.55	41.05	0.921785		107.55	40.55	1.89069		107.55	41.05	1.23967		107.55	41.55	1.67207		107.55	41.55	1.54296		107.55	41.05	1.81012
107.55	41.55	1.65064		107.55	41.05	2.03974		107.55	41.55	2.28633		107.55	42.05	1.9127		107.55	42.05	1.79573		107.55	41.55	2.5081
107.55	42.05	1.6631		107.55	41.55	2.7856		107.55	42.05	2.30312		107.55	42.55	2.43853		107.55	42.55	2.53669		107.55	42.05	2.57827
107.55	42.55	2.5076		107.55	42.05	3.09022		107.55	42.55	2.57185		107.55	43.05	2.77513		107.55	43.05	2.71569		107.55	42.55	2.98964
107.55	43.05	3.04575		107.55	42.55	3.62908		107.55	43.05	2.84593		107.55	43.55	2.90134		107.55	43.55	3.09368		107.55	43.05	3.40877
107.55	43.55	3.63855		107.55	43.05	3.89981		107.55	43.55	3.51762		107.55	44.05	2.59008		107.55	44.05	2.70372		107.55	43.55	4.10676
107.55	44.05	3.52182		107.55	43.55	4.66663		107.55	44.05	3.13802		107.55	44.55	2.59988		107.55	44.55	2.71458		107.55	44.05	3.78261
107.55	44.55	3.5275		107.55	44.05	4.61144		107.55	44.55	3.16984		107.55	45.05	2.81701		107.55	45.05	2.97516		107.55	44.55	3.76812
107.55	45.05	3.88574		107.55	44.55	4.61119		107.55	45.05	3.51801		107.55	45.55	2.96354		107.55	45.55	3.23539		107.55	45.05	4.06009
107.55	45.55	4.29073		107.55	45.05	4.75172		107.55	45.55	3.51549		107.55	46.05	2.71352		107.55	46.05	2.79263		107.55	45.55	3.85784
107.55	46.05	4.19761		107.55	45.55	4.76533		107.55	46.05	3.33492		107.55	46.55	2.70052		107.55	46.55	2.79938		107.55	46.05	3.73291
107.55	46.55	4.13238		107.55	46.05	4.65766		107.55	46.55	3.35848		107.55	47.05	2.91228		107.55	47.05	3.10833		107.55	46.55	3.76854
107.55	47.05	4.42086		107.55	46.55	4.90022		107.55	47.05	3.46801		107.55	47.55	2.83176		107.55	47.55	3.03434		107.55	47.05	4.0831
107.55	47.55	4.08703		107.55	47.05	5.30234		107.55	47.55	3.28352		107.55	48.05	2.88538		107.55	48.05	2.99728		107.55	47.55	3.88645
107.55	48.05	3.83986		107.55	47.55	5.07527		107.55	48.05	3.48419		107.55	48.55	3.09943		107.55	48.55	3.45616		107.55	48.05	3.6896
107.55	48.55	4.21757		107.55	48.05	5.09482		107.55	48.55	3.89574		107.55	49.05	3.8911		107.55	49.05	4.21842		107.55	48.55	3.92433
107.55	49.05	5.02019		107.55	48.55	5.42348		107.55	49.05	4.58262		107.55	49.55	4.33004		107.55	49.55	4.57616		107.55	49.05	4.64949
107.55	49.55	5.40938		107.55	49.05	6.25427		107.55	49.55	4.62993		107.55	50.05	4.4949		107.55	50.05	4.75933		107.55	49.55	4.87293
107.55	50.05	5.55894		107.55	49.55	6.68137		107.55	50.05	4.71463		107.55	50.55	4.95451		107.55	50.55	5.26432		107.55	50.05	4.9723
107.55	50.55	5.98691		107.55	50.05	6.76555		107.55	50.55	5.32509		107.55	51.05	5.26245		107.55	51.05	5.5032		107.55	50.55	5.60396
107.55	51.05	6.35505		107.55	50.55	7.30726		107.55	51.05	5.53269		107.55	51.55	5.29945		107.55	51.55	5.4603		107.55	51.05	6.11221
107.55	51.55	6.34199		107.55	51.05	7.46953		107.55	51.55	5.51191		107.55	52.05	4.60211		107.55	52.05	4.83514		107.55	51.55	6.20112
107.55	52.05	5.78148		107.55	51.55	7.45515		107.55	52.05	4.62613		110.05	37.55	2.93533		110.05	37.55	3.07261		107.55	52.05	5.83021
110.05	37.55	0.942164		107.55	52.05	6.72219		110.05	37.55	2.9286		110.05	38.05	3.05801		110.05	38.05	2.81267		110.05	37.55	3.19046
110.05	38.05	1.15679		110.05	37.55	2.70498		110.05	38.05	2.9281		110.05	38.55	2.26184		110.05	38.55	1.89746		110.05	38.05	2.98454
110.05	38.55	0.67437		110.05	38.05	2.68921		110.05	38.55	2.03456		110.05	39.05	1.85474		110.05	39.05	1.74856		110.05	38.55	2.1684
110.05	39.05	0.66829		110.05	38.55	2.00671		110.05	39.05	1.8255		110.05	39.55	2.04704		110.05	39.55	2.00443		110.05	39.05	1.90195
110.05	39.55	1.45158		110.05	39.05	1.91884		110.05	39.55	2.0592		110.05	40.05	1.42424		110.05	40.05	1.28347		110.05	39.55	2.20304
110.05	40.05	1.09999		110.05	39.55	2.3764		110.05	40.05	1.56688		110.05	40.55	1.30824		110.05	40.55	0.950712		110.05	40.05	1.62048
110.05	40.55	0.851618		110.05	40.05	2.27272		110.05	40.55	1.43444		110.05	41.05	1.60443		110.05	41.05	1.39792		110.05	40.55	1.57094
110.05	41.05	1.31142		110.05	40.55	2.13058		110.05	41.05	1.67761		110.05	41.55	2.181		110.05	41.55	2.04027		110.05	41.05	2.01076
110.05	41.55	2.07597		110.05	41.05	2.41567		110.05	41.55	2.51923		110.05	42.05	2.29424		110.05	42.05	2.00566		110.05	41.55	2.92025
110.05	42.05	2.34567		110.05	41.55	3.16665		110.05	42.05	2.71481		110.05	42.55	2.60579		110.05	42.55	2.51436		110.05	42.05	3.07212
110.05	42.55	3.01491		110.05	42.05	3.38065		110.05	42.55	2.94708		110.05	43.05	2.92936		110.05	43.05	2.78533		110.05	42.55	3.26687
[truncated: 163 more rows]

## Sheet: Figure S2
Directory	Residue	van der Waals	Non-Polar Solv.
[truncated: 7,072 more rows]

[truncated: 2 more sheets: Figure S3, part I, Figure S3, part II]
